# Supplementary material for: Contextualizing Genes by Using Text-Mined Co-Occurrence Features for Cancer Gene Panel Discovery
Source: Front Genet. 2021 Oct 25;12:771435. doi: 10.3389/fgene.2021.771435 (PMC8573063; doi:10.3389/fgene.2021.771435)
Supplement: Supplementary file 3 [file Table1.XLSX]

## Sheet: Disease
Supplementray Table 1. Hypergeometric-gene_feature_matrix_msk
Gene	Genetic Predisposition to Disease	Disease Progression	Sotos Syndrome	Death	Genetic Diseases, Inborn	Chromosome Aberrations	Translocation, Genetic	Drug-Related Side Effects and Adverse Reactions	Recurrence	Pierre Robin Syndrome	Disease Models, Animal	Chromosome Deletion	Genomic Instability	Microsatellite Instability	Hypoxia	Ovarian Diseases	Chromosome Aberrations	Inflammation	Sleep Disorders, Circadian Rhythm	Inflammation	von Hippel-Lindau Disease	Neovascularization, Pathologic	Papillomavirus Infections	Hyperplasia	Infection	Necrosis	Myeloproliferative Disorders	Genomic Instability	Fibrosis	Cyclic neutropenia	Kidney Diseases	Hypoxia	Acute Disease	Pancreatitis	Chromosomal Instability	Hematologic Diseases	Chronic Disease	Bone Marrow Diseases	Anemia	Epstein-Barr Virus Infections	Immunologic Deficiency Syndromes	Epstein-Barr Virus Infections	Retinal Dysplasia	Myeloproliferative Disorders	Drug Hypersensitivity	Fatigue	Metabolic Diseases	Neutropenia	Skin Diseases
EGFR	10.1675	9.27958	13.1493	7.01863	6.37152	4.15861	6.0459	6.74612	7.53738	8.83763	4.57617	2.12253	3.51804	5.85858	4.50066	4.66936	2.33597	2.94083	4.61603	3.09394	2.31192	3.73192	4.43217	2.20764	3.38113	3.24124	0.662674	1.5469	2.07776	1.5606	2.35381	3.0015	0.526663	2.17397	0.569753	2.27039	1.26721	1.49687	1.82177	1.20077	1.74761	0.821506	0.732503	2.1354	1.64813	2.83343	2.12478	1.8654	2.82652
ERBB2	9.23861	8.01811	8.5447	6.89995	6.33943	7.9142	2.86265	6.528	7.42066	7.82828	4.38808	1.06127	3.41925	5.83293	3.9261	5.24507	2.09827	2.19252	4.28653	1.55136	1.91216	3.20194	2.53677	3.87109	2.25029	3.25226	0	2.77279	1.02637	1.5606	1.61981	0.979396	0	1.98441	1.32293	1.72592	0	1.56865	2.38862	1.78902	1.31071	1.91798	1.53526	0	1.11898	2.7344	1.59511	3.08414	1.01603
AKT1	8.11516	8.10725	8.44456	6.91232	4.68385	2.90674	2.86265	5.85642	4.72396	4.45834	4.53731	1.68207	2.77203	3.9241	4.92227	4.29015	0.903678	3.1635	2.99595	3.32517	2.9523	4.06969	2.74094	3.13134	2.34335	2.84277	2.81499	0.773449	1.68298	1.11179	1.04913	3.17905	2.15272	1.84684	1.47279	0.862962	1.55397	1.56865	0.80543	1.45181	1.85593	0.518313	0.732503	1.41124	0.86576	0.760279	1.45642	0.477463	0.875161
POR	2.59636	2.24063	0	0	0	0	0	1.5468	2.33355	0	0	0	0	0	1.34619	0	0	0	0	0	0	0	0	0	0.504614	0	0	0	0	0	0	0	0	0.427319	0	0	0.490224	0	0	0	0	0	0	0	0	0.479683	0	0	0
CHEK1	3.54459	2.87943	2.97765	3.66256	2.24649	1.25187	0	3.98189	0	0	2.08292	0	4.29097	0	1.34619	2.4763	1.4323	0	0	0.489398	0	0.492016	3.25296	0	0.504614	1.23204	0.662674	0	0	0	1.67199	1.13704	0	0	0.569753	0	0	0.944419	0	0	0	0	0.462158	0	1.00512	0	0	0	0
COX2	4.1378	5.14073	2.97765	2.31625	1.12324	1.98416	0	3.41698	2.8214	0	2.76516	0	0	0	2.23598	2.34356	0	3.00987	0	3.02929	0	2.84452	1.00517	1.01145	0.504614	1.59183	2.10063	0	1.14264	0	1.04913	0	0	0.677284	0	0.544469	0.776987	0	0	0.819654	0.436902	0	1.29744	0.796749	0.43288	0	0.382527	0.477463	0.437581
SPP1	4.1378	5.93363	3.65147	3.41157	1.12324	0	0	2.53635	2.01001	0	2.63453	0	0	0	2.49075	2.34356	0	3.2942	1.6714	3.05772	0	3.15352	0	0	1.51384	0.53061	1.86036	0	2.12502	0	1.26846	0.776153	0	1.9056	0	0	2.30427	0	0	0	0	0	0	0.502693	0.43288	0	1.32333	0	0
VEGFA	9.8411	7.82773	7.66966	5.54637	3.15335	4.7663	5.14271	5.54383	5.96042	2.12717	4.38808	4.66141	4.66108	3.71674	6.25926	4.61437	1.4323	3.3412	2.89104	3.28594	4.90342	5.87247	2.53677	3.56405	2.1042	2.7846	1.86036	0	2.18993	0	2.66894	3.51599	2.41473	1.70928	0	0.862962	0.980448	1.56865	1.82177	1.96895	1.74761	1.55494	1.7596	1.73903	1.49752	1.43905	1.32333	1.99099	1.31274
MMP9	7.93697	7.3002	4.80338	4.59608	2.24649	0	0	3.99703	3.18579	0	3.26615	0	0	0	3.69655	2.19306	1.4323	2.94083	1.94043	2.67184	0	3.8056	1.26839	1.48174	1.00923	2.07303	0	0	1.46841	0	0	1.55231	2.44575	0.427319	0	0.862962	0	0	0	1.03429	0	1.20348	0	0	0	0	0	0.477463	0.437581
CASP8	7.64049	3.10742	4.60764	5.27112	0	2.50373	1.10742	4.09678	0	0	2.61382	0	2.92905	2.33216	0.673096	1.81386	0	2.33904	0	1.91202	0.823523	1.76386	2.01034	0	1.59959	2.76419	1.32535	0	0	0	0.451835	0	1.74954	0.677284	1.47279	0	1.55397	0.748435	0	0.517144	0	0.518313	0	1.00539	0	0	0	0	0
FADD	0	1.37384	2.30382	3.66256	0	0	0	1.33234	0	0	1.52876	0	0.924011	0	0.673096	0	0	0.944266	0	0.489398	0	0	0	0	0	1.59183	0	0	0	0	0	0.489698	0	0	0	0	0.490224	0	0	0	0	0	0	0	0	0	0	0	0
CFLAR	1.11819	3.74622	0	3.93572	0	0	1.10742	2.46513	0	0	0.509588	0	0.924011	0	0	0	0	0.944266	0	2.0004	0	0.492016	0	0	0	1.76265	0	0	0	0	0	0	0	0	0	0	0.490224	0.47221	0	0	0	0	0	0	0.686098	0	0	0	0.437581
RIPK1	1.77229	3.38647	3.45573	5.90043	0	0	0	3.36043	1.59289	0	1.76289	0	1.46452	0	0	0	0	2.74184	0	2.70322	0	0.779827	0	0	0	3.13425	0	0	0.442035	0	1.04913	0	0	0.992204	1.80608	0	0.490224	0	0	0	1.22654	0	0	0	0.43288	0	1.07389	0	0
CASP3	5.78097	5.41567	6.17142	6.16717	1.12324	4.15861	2.86265	5.68076	1.59289	0	3.41446	0	3.51804	0	2.90907	2.97425	0	2.00559	0	2.35271	0	2.99513	0	1.6496	1.51384	3.31521	0	0	0.700608	0	1.16798	1.26585	1.3614	0.677284	1.13951	0	0.490224	0	0	0	1.12937	0	0.462158	0	0	0	0.606291	0.477463	0.437581
MAPK8	3.13916	5.23925	5.4772	5.58131	1.12324	0	1.10742	4.46364	1.005	0	3.32433	0	0.924011	0	2.41302	0	0	2.76575	0	2.40142	0.823523	2.0111	2.27356	0	1.74568	2.07303	0	0	1.68298	0.555897	0.716141	1.37476	0.526663	1.47828	0.569753	0	0.490224	0	1.17993	0	0.436902	0	1.29744	0	0	0.479683	1.45642	0	0.437581
H2AFX	3.71456	4.78779	0	0.896046	1.12324	0	1.10742	2.21297	0	0	1.18323	0	4.53402	0	2.01929	0	0	0.472133	0	0	0	0.492016	1.00517	0	0	0.53061	0	0	0	0.555897	0	0	0	0.427319	0	0	0.490224	0	0	0	0	0	0.732503	0	0	0	0	0	0
CTSD	0	2.01263	0	2.08056	0	0	0	1.5468	1.59289	0	0	0	0	0	1.88962	0	0	0	0	0.489398	0	0	0	0	0	0	0	0	0	0	0.90367	0.489698	0	0	0	0	0	0	0	0	0	0	0	0	0	0	0	0	0
TNFSF10	3.86831	3.54299	4.38573	6.69132	2.60809	0	1.10742	5.988	3.33855	0	3.93458	0	0	0	2.80676	0.781185	3.12621	2.16471	0	1.86331	1.30525	2.05167	0	1.79152	1.86729	4.13923	0	0.773449	0	0	1.04913	2.21518	1.82196	0	0	0	0	0	0	1.55143	1.38495	0	0	0	1.21525	1.65943	0	0	0
BID	2.23639	3.10742	0	3.09981	0	0	0	3.70031	1.59289	0	0.807678	0	0	1.0044	1.34619	0	0	0.472133	1.6714	0	0	0.492016	0	0	0	0.53061	0	0	0	0	0	0.489698	0.526663	0.427319	0	0.862962	0	0.47221	0.50817	0	0	0	0	0.796749	0	1.77504	0	1.23423	0
BCL2	7.02829	7.05087	5.95529	6.684	3.15335	4.63245	8.85313	5.76785	6.15996	0	3.70783	5.44353	0.924011	1.59194	3.50646	1.81386	0.903678	2.40196	2.89104	2.73327	0	3.09252	2.64454	3.19076	1.80902	3.18366	0.662674	0.773449	1.14264	1.11179	1.26846	1.86445	2.05762	1.35457	1.32293	1.40743	0.980448	1.63358	0.50817	2.33933	1.56628	2.07325	0.462158	0	0	0.760279	0.606291	0.954927	0.875161
SLC10A1	5.31688	2.24063	0	0	0	0	0	1.72203	0	0	0	0	0	0	0	0	0	0	0	0	0	0	0	0	0.799794	0	0	0	0.700608	0	0	0	0	0	0	0	0	0	0	0	0	0	0	0	0	0	0	0	0
SETDB1	0	0	1.15191	0	0	0	0	0	0	0	1.82685	0	0	0	0	0	0	0	0	0	0	0	0	0	0	0	0	0	0	0	0	0	0	0	0	0	0	0	0	0	0	0	0	0	0	0	0	0	0
CTNNB1	6.89917	7.47671	4.50039	4.5586	4.49298	2.50373	0	3.33085	1.59289	3.46926	3.68861	2.74333	1.84802	4.60516	3.12576	3.48364	0.903678	2.44089	0	2.89082	1.64705	2.98461	0.634193	1.91446	1.30441	1.96349	1.71299	0.773449	2.24884	0	0.451835	1.95879	1.22287	1.62695	0.569753	0.862962	2.60894	0	0.50817	0	0	1.20348	1.46501	1.16722	0.686098	0	0.382527	0	0.437581
PAM	1.11819	0	0	0.896046	0	0	0	1.33234	0	0	0	0	0	0	0	0	0	0	0	0	0	0	0	0	0	0.53061	0	0	0	0	0	0	0	0	0	0	0	0	0	0	0	0	0	0	0	0.760279	0	0	0
KLK3	8.35022	8.57546	1.82573	6.46871	3.88579	3.51443	0	4.87766	7.36761	0	1.61536	2.46418	0	0	2.01929	0	0	2.88404	1.32455	1.46819	0	1.14243	0	1.48174	2.7549	0.840996	0	0	0	0	0.90367	0.776153	0	0	0	1.40743	2.18612	0.748435	1.61086	0	0	0	0	0	0.686098	2.10692	1.41552	2.27029	0
CLDN4	1.11819	0.866794	0	0	0	0	0	2.3882	0	0	0	0	0	0	0.673096	1.23815	0	0	0	0	0	1.47605	0	0	0	1.06122	0	0	0	0	1.26846	0	0	1.41952	0	0	0	0	0	0	0	0	0	0	0	0	0	0	0.437581
HOXA9	0	4.07431	1.15191	2.51552	0	0	3.51045	0.666171	3.6029	0	1.31727	0	0	0	0	0	0	0.748313	0	0	0	0	0	0	0	0.840996	0	0	0.700608	1.11179	0	0.489698	1.66948	0	0	1.08894	0	0	0	0	0	0	0	0	0.686098	0	0.8882	0	0
LAG3	0	0.866794	0	0.896046	0	0	0	2.3882	1.005	0	2.36645	0	0	4.10547	0	0	0	0.944266	0	1.13635	0	0	0	0	0.799794	0.53061	0	0	0	0	0	0	0	0	0	0	0.490224	0	0	0	0	0	0	0	0	0	0	0	0
CD4	4.75	6.01773	3.65147	4.52001	4.1565	3.7556	2.21485	4.59313	4.88229	0	3.29165	2.97935	0.924011	2.59635	1.06683	0	0.903678	2.78884	2.16025	2.97919	0.823523	1.38126	3.80516	2.42967	3.49135	1.90222	0	0.773449	1.58468	0	1.3555	0	2.15272	0.677284	0.903038	1.80869	2.40548	1.93014	1.42661	2.33933	2.3092	2.02499	0.924316	0.502693	1.438	0.479683	0.606291	1.5861	1.85881
IL2RA	0	2.60038	2.30382	1.79209	2.24649	1.25187	3.97007	2.77788	3.82641	0	2.67428	0	0	0	1.06683	0	0	1.49663	0	1.55136	0	0	0	0	1.74568	0.840996	0.662674	0	0.700608	0	0	0	1.05333	0	0	1.26422	0	0	0.50817	1.20077	0	1.20348	0	1.00539	0.86576	0	0	0	0.693549
IL27	6.65794	4.16699	4.60764	3.31577	3.5606	0	0	3.16757	0	0	1.43059	0	0	0	0	1.56237	0	1.96876	0	2.42457	0	2.36529	0	0	2.06259	1.37161	0.662674	0	0.700608	1.11179	0	0	0	0	0	0	0	0	0	0	0.436902	0	0	0	1.438	0	0	0	0
FOXP3	4.91146	4.61302	2.67465	3.66256	1.12324	0	0	3.05437	4.97899	0	2.44977	0	1.46452	2.59635	2.23598	0	0	2.54589	0.835698	2.53015	0	1.55965	2.69401	1.6496	2.37191	1.96349	0	0	0.700608	0.555897	0	0	1.05333	0.677284	0	1.08894	0.490224	0	0	1.91366	0.436902	1.79307	1.19466	0	1.73152	0	0.765054	0	0.693549
PDCD1	7.86472	6.81663	5.59596	5.13248	3.88579	5.58261	0	5.59357	6.67711	3.11624	3.13384	0	1.46452	5.72555	2.56272	1.81386	0	2.66465	2.50709	2.89082	0	2.09005	2.53677	0	2.06259	1.90222	0	0	1.63572	1.43697	1.26846	0.489698	2.83994	1.47828	0	2.49637	1.75744	0.47221	1.17993	2.53757	1.01445	2.02499	0	0	1.21525	2.03766	1.21258	1.23423	2.03206
HAVCR2	6.94337	4.76031	3.45573	2.9766	3.73134	0	0	3.05437	1.59289	0	1.31727	0	0	1.59194	0	0.781185	0	1.7471	0	0.775678	0	0	1.7804	0	1.30441	0.840996	0	0	1.63572	1.11179	0	0	1.66948	0	0	0	0	0	0	0	0	0	0	1.16722	0	0	0.382527	0	0
CD8A	4.25736	5.8551	2.67465	4.94937	3.36973	4.63245	2.21485	4.91304	5.45342	3.46926	3.65371	0	1.46452	5.10987	2.01929	1.56237	0	2.84336	1.94043	3.32517	1.30525	1.76386	4.00932	1.48174	3.40184	2.16885	0	0	1.84325	0	0.716141	0.489698	2.55852	1.1046	0.569753	0.544469	2.5145	1.41663	1.61086	3.09112	1.38495	2.49171	0.924316	1.5935	1.00512	0.760279	1.14758	1.5861	1.3871
IL10	9.4775	5.91169	2.67465	3.50075	3.36973	0	1.10742	4.16219	4.77868	0	2.12494	0	0.924011	0	1.73993	2.97425	3.12621	3.51406	2.77613	3.62198	0	1.47605	3.63261	2.02289	2.95602	2.4941	0	0	1.58468	0	1.04913	1.13704	1.57999	0.992204	0	0.862962	1.55397	0.47221	1.42661	1.55143	0	2.65857	0.924316	0	2.01023	1.11379	0.382527	0.756762	0.693549
WNT5B	0	0	0	0	0	0	0	0	0	0	2.42303	0	0	0	0	0	0	0.748313	0	0	0	0	0	0	0	0	0	0	0	0	0	0	0	0	0	0	0	0	0	0	0	0	0	0	0	0	0	0	0
CDH5	0	4.12151	0	0	0	0	0	0.666171	0	0	2.5246	0	0	0	1.73993	2.01933	0	0.748313	0	0.775678	0	3.24726	0	0	0	0	0	0	0.700608	0	0.451835	1.95879	0.526663	0	0	0	0.776987	0	0	0	0	0	0	0	0	0	0	0	0
SNAI1	5.12687	5.99723	4.38573	3.99586	0	0	0	2.30457	0	0	2.99773	0	2.14549	0	3.42435	2.34356	0	1.63331	0	1.75447	0	2.19411	0	0	0	0.840996	0	1.22589	1.76814	0	0	1.95879	0	0.992204	0.903038	0	0	0	0	0.517144	0.436902	0	0.732503	0	0	0	0.382527	0	0
SNAI2	0	5.92271	3.45573	0.896046	0	0	0	2.3882	0	0	2.95936	0	0	0	2.90907	2.34356	0	0.472133	1.32455	0.775678	0	2.09005	0	0	0	0	0	0.773449	0	0	0	1.37476	0	0.677284	0.903038	0	0	0	0	0.517144	0	0	0	0	1.00512	0	0	0	0
RAC1	4.36866	4.40978	4.97847	2.51552	1.12324	0	2.21485	2.77788	0	0	2.94611	0	0	0	2.13366	0.781185	0	0.944266	1.94043	0	0	2.61847	0	0	0	1.06122	0.662674	0	0.884069	0	0.90367	0.489698	0	1.28196	0	0	0	0	0	0	0	0	0	0	0	0	0.382527	0	0
NDUFA13	0	0	0	2.31625	0	0	0	0	0	0	0	0	0	0	0	0	0	0	0	1.69304	0	0	0	0	0	0	0	0	0	0	0	0	0	0	0	0	0	0	0	0	0	0	0	0	0	0	0	0	0
TP53	11.4066	8.48268	8.10187	7.38627	7.64633	9.25419	6.87649	5.98611	6.82842	7.65052	4.62134	7.6717	7.04961	6.59879	4.45234	5.2013	4.59743	3.07999	4.0175	2.96873	4.64785	3.26175	4.8292	3.10013	3.29975	3.27382	3.5267	2.8621	2.28529	2.05706	2.50976	2.64061	2.53186	2.73885	3.11053	2.12718	2.15322	1.56865	2.15867	3.09112	1.22654	2.87901	3.22988	1.41124	1.73152	0.760279	1.59511	1.34041	1.51378
RAB14	0	2.24063	0	1.4202	0	0	0	0	0	0	0	0	0	0	0	0	0	0	0	0	0	0	0	0	0	0	0	0	0	0	0	0	0	0	0	0	0	0	0	0	0	0	0	0	0	0	0	0	0
CCND1	8.08321	6.7044	6.46764	3.93572	1.12324	5.73976	6.81037	3.74036	3.92644	2.68419	3.56712	1.06127	3.69604	2.33216	2.80676	1.81386	2.86459	2.00559	2.50709	2.11514	0.823523	2.0111	3.39772	2.42967	1.30441	2.07303	0	0.773449	1.24095	0	1.76527	0.776153	0.526663	1.1046	0	0	0.490224	0.944419	0.80543	1.3368	1.22654	1.7218	1.92716	0	0	0.479683	0.8882	0	0.875161
CCNA2	0	4.37245	2.30382	1.4202	3.15335	0	1.10742	1.5468	0	0	1.43059	0	0	0	0	0.781185	0	0	1.94043	0	0	0.492016	0	0	0	0	0	0	0	0	0	0	0	0	0	0	0	0	0	0	0	0	1.46501	0	0	0	0	0	0
RB1	7.87699	5.52585	6.04514	3.66256	4.85458	4.7663	2.57136	2.92603	3.82641	4.02628	2.42303	4.4254	1.46452	5.10987	2.41302	1.56237	1.4323	1.7471	0	1.81099	3.49827	0.492016	3.54194	0.638152	1.41663	1.06122	0	1.5469	0.442035	0.555897	0.451835	0.979396	0	1.19964	2.10834	0.544469	0.490224	0	0	0	0	0	0	0	0	0	0.382527	1.23423	0.437581
H3F3AP6	5.95094	5.599	4.60764	4.30761	1.12324	1.25187	1.75522	4.0266	0	0	3.15426	0	3.41925	1.0044	1.73993	0.781185	0	1.4164	1.32455	1.26508	0	1.55965	2.74094	1.01145	0.504614	1.48961	1.05031	0	1.52919	0.555897	1.3555	0.489698	1.05333	1.1046	1.13951	0.544469	0.490224	0.47221	0	1.03429	0	0	1.38647	0	0.43288	0.479683	0	0.756762	0
COL11A2	4.57057	2.24063	3.98496	3.50075	2.24649	0	1.10742	3.81577	3.01501	0	2.03835	0	3.77686	0	0	2.70246	0.903678	0.472133	0.835698	0	0	1.27184	0	0.638152	0	1.59183	1.32535	0	0	0	0	0.489698	0.526663	0.427319	0	0.544469	0	0	0	0	0	0	0	0.796749	1.00512	0	0	0	0
CYCS	0	2.60038	3.82656	4.70239	1.12324	1.25187	0	4.2921	0	0	1.76289	0	0	0	1.56288	1.56237	0	1.09626	0	0.489398	0	1.14243	1.26839	0	0	2.07303	0	0	0	0	0	0.489698	1.05333	0	0	0	0	0	0	0	0	0	0	0	0	0	0	0	0
KIT	6.94337	5.3653	6.50122	4.59608	4.68385	5.11695	6.87649	3.23625	4.48175	1.34209	2.79858	1.68207	0	3.01321	1.88962	3.43121	1.80736	1.22045	2.3461	0.775678	1.30525	2.05167	2.9451	0.638152	0	1.76265	0.662674	0	1.02637	2.17183	1.43228	0	2.31327	1.53192	1.97102	1.52852	0.980448	1.09644	1.3136	0	1.51143	0	0.924316	1.16722	1.00512	0.959366	0.382527	0	1.70958
NUTM1	5.19273	2.74767	0	3.50075	0	0	2.57136	1.05586	1.005	2.12717	0	0	0	0	0	0.781185	0	1.32545	0	0	0	0	0	0	1.41663	0.840996	0	0	1.40122	0	1.04913	0	0	0	0	0	0	0	0	0	0	0	0.462158	0	0	0.479683	0.8882	0	0
CA9	5.99078	5.72077	1.82573	3.73645	0	0	2.57136	3.7788	0	1.34209	2.71199	4.73264	0	0	6.07292	1.56237	0	0.748313	1.6714	1.69304	2.9523	3.04549	2.53677	0.638152	1.17168	2.72165	0	0	1.97122	0	1.7203	3.89515	0	0	0	0	0	0.47221	0	0	0	0	1.0731	0	0	0	0.606291	0	0
PTK2	2.23639	5.81987	6.32612	3.87265	0	0	0	3.30034	0	0	3.28325	1.06127	0	0	0.673096	1.23815	0	2.10545	2.3461	0.978796	0	3.04549	0	0.638152	0.799794	1.48961	0	0	0	0	0	0.489698	2.53186	1.35457	0	0	0.490224	1.09644	0	0	1.12937	0	1.53526	0	0	0.479683	0	0.477463	0
SRA1	2.89049	3.20752	0	0	0	0	0	0	0	0	0	0	0	0	0	1.81386	0	0	0	0	0	0	0	0	0	0	0	0	0	0	0	0	0	0	0	0	0	0	0	0	0	0	0	0	0	0	0	0	0
MAPK3	2.23639	2.99862	3.98496	1.79209	0	0	0	1.99851	1.005	0	1.18323	0	0	0	1.73993	1.56237	0	1.22045	0	0.489398	0	1.47605	0	0	0.799794	0	0	0	1.02637	0	0	0	0	0	0	0	0	0	0	0	0	0	0	0	0	0	0	0	0
JUN	0	5.41567	4.38573	2.51552	0	0	1.10742	1.33234	0	0	2.47557	0	0	0	3.12576	0	0	1.09626	0	1.55136	0	1.38126	2.78558	0.638152	0.504614	0	0	0	1.3261	0	0	0	0	0	0	0	0	0	0	0	0	0.821506	0	0	0	0	0	0	1.01603
FOS	5.05821	4.29427	3.98496	1.4202	1.7803	1.25187	0	1.33234	0	0	2.08292	0	0	0	0	0	0	1.22045	0	1.62575	0	0.984032	1.00517	0	0.504614	1.59183	0	0	0.442035	1.11179	0.716141	0	0	0	0	0	0.490224	0	0	0.517144	0	1.03663	0	0	0	0	0	0	0
MAP2K7	5.6406	5.54082	6.98759	3.93572	2.60809	1.98416	3.32227	4.74243	3.92644	2.12717	3.68372	0	1.84802	2.81972	2.41302	1.81386	1.4323	0.748313	2.6491	1.69304	0	2.36529	0	1.01145	0.504614	1.48961	1.71299	1.22589	1.14264	0	1.16798	0.489698	1.47853	1.35457	0	0.544469	0	1.32566	0	0	0.436902	0	0	0.796749	0.43288	0.959366	0.382527	0	1.01603
KLRK1	5.43216	3.921	0	2.51552	1.12324	2.50373	0	4.79621	0	0	3.09121	0	0	0	1.73993	0.781185	0	1.09626	0	0	0	0.984032	0	0	2.31363	1.68199	0	0	0	0	0	0.979396	0.526663	0	0	0	0.490224	0	0	0.517144	0.436902	0	0	0	0	0	0	0	0
KLRD1	1.11819	0	0	0	0	0	0	1.33234	0	0	0.509588	0	0	0	0	0	0	0	0	0	0	0	0	0	0.504614	0	0	0	0	0	0	0	0	0	0	0	0.490224	0	0	0	0	0	0	0	0	0	0	0	0
NCR1	0	0	0	0	0	0	0	3.23625	0	0	1.76289	0	0	0	1.06683	0	0	0	0	0	0	0.492016	0	0	0	0	0	0	0.442035	0	0	0	0	0	0	0	0	0	0	0	0	0	0	0	0	0	0	0	0
NCR3	0	0	0	1.79209	0	0	0	3.0936	0	0	1.31727	0	0	0	0	0	0	0.748313	0	0.978796	0	0	0	0	1.17168	0	0	0	0	0	0	0	0.526663	0	0	0	0	0	0	0	0	0	0	0	0.686098	0	0	0	0
NCR2	0	0	0	0	0	0	0	3.01347	0	0	0.509588	0	0	0	0	0	0	0.748313	0	0.775678	0	0	0	0	1.00923	0	0	0	0	0	0	0	0	0	0	0	0	0	0	0.517144	0	0	0	0	0	0	0	0	0
KIR3DL1	4.47277	0	0	0	0	0	0	1.99851	4.26919	0	0	0	0	0	0	0	0	0	0	0	0	0	0	0	0	0	0	0	0	0	0	0	0	0	0	0	0	0.47221	0	0	0	0	0	0	0	0	0	0	0
ABCB1	8.61831	4.33397	7.03647	4.59608	0	0	4.86415	5.9804	5.1958	0	3.02223	0	2.14549	0	4.48162	3.5817	0	1.7471	2.50709	0.775678	0	1.7021	0	0	2.1042	2.40025	0	0	1.24095	0	1.50096	2.0802	1.82196	0.854638	0	0.862962	0	1.09644	0	0.517144	1.01445	0	1.0731	0.502693	0.686098	1.11379	0	1.76682	1.31274
ABCC1	3.35458	2.24063	2.30382	0.896046	0	0	0	3.86869	0	0	1.94018	0	0	0	1.73993	0	0	0.472133	0	0	0	0.492016	1.26839	0	1.17168	1.23204	0	0	0	0	1.3555	0.776153	0	0	0	0	0	0.748435	0	0	0	0	0	0	1.00512	0	0.382527	0.477463	0
ABCG2	3.86831	3.921	5.90847	3.31577	1.12324	0	0	5.05288	3.71896	0	3.08015	0	0	0	3.62955	2.89073	0	1.69258	0	1.91202	0	0	1.00517	0	0	0.53061	0	0	0	0	2.09826	1.9132	0	1.41952	0	0.862962	0	0.748435	0	0	1.12937	0	0	0	1.95816	0	0	0.756762	0.437581
SLC31A1	0	0	3.23382	0	0	0	0	3.36043	0	0	1.01918	0	0.924011	0	0	0	0	0	0	0	0	0.779827	0	0	0	0	0	0	0	0	0.716141	0	0	0	0	0	0	0.47221	1.42661	0	0	0	0	0	0	0	0.606291	0	0
CRP	7.20445	6.60039	5.13687	5.41606	2.90355	0	3.32227	2.77788	5.34856	0	1.61536	0	0	0	2.32853	2.89073	0.903678	4.2137	0	4.75665	0	0.984032	0	0	3.33041	2.65305	1.05031	0	1.68298	0	1.91936	0	2.89236	2.00859	0	2.07299	2.57266	1.09644	2.7908	1.55143	0.436902	1.45509	0	0.502693	1.21525	2.66444	1.41552	2.50569	0.693549
CTAG1A	0	2.74767	0	0	0	1.25187	0	2.82985	2.5979	0	1.01918	0	0	0	0	1.23815	0	0	0.835698	0.775678	0	0	0	0	0.504614	1.23204	0	0	0	0	0	0	0	0	0	0	0	0	0.80543	0	0	0	0	0	0	0	0	0	0
CDKN2B-AS1	3.54459	3.68208	0	0	0	0	0	2.30457	0	0	0	0	0	0	0	0	0	0	0	0	0	0	0.634193	0	0	0	0	0	0	0	0	0	0	0	0	0.544469	0	0	0	0	0	0	0	0	0	0	0.382527	0	0
MIR34A	5.59096	6.21485	4.70839	3.66256	0	0	0	3.36043	3.18579	0	2.73015	0	0	0	3.04479	2.4763	0	1.49663	0	1.37391	0	0.779827	2.53677	1.79152	1.51384	0.53061	0	0	1.52919	0	0.451835	2.37894	0	0.992204	0	0	0	0	0	1.91366	1.22654	2.02499	0	0	0	0	0	0	0
CDKN2A	9.51778	7.50489	5.75955	5.18037	3.73134	6.52153	2.86265	2.97074	4.6671	4.45834	2.95936	3.92715	2.14549	5.1927	2.23598	4.0996	2.53694	2.21923	1.6714	2.35271	2.73568	1.38126	6.68325	2.42967	3.30754	2.25399	0	1.79589	1.94156	0	3.23962	0	2.31327	1.9056	0	0	1.13827	1.56865	1.61086	2.6736	1.22654	1.91798	2.47604	0	1.21525	0	0.606291	0.477463	0.437581
SIRT1	4.57057	5.95519	4.26258	4.97717	3.15335	0	5.53711	3.20252	0	0	2.79858	0	3.31254	2.33216	1.73993	1.23815	0	2.57758	0	2.48979	0	1.7021	2.47772	2.20764	1.67629	0.53061	1.05031	0	0	0	0.716141	0.979396	0.526663	1.19964	0	0	0	0	0	0	0	0	1.29744	0	0	0	1.75387	0	0
MTOR	7.80194	7.27813	7.98359	6.3789	6.88469	4.48789	4.61787	5.69112	4.97899	5.36837	4.28749	1.68207	2.77203	3.9241	4.55564	3.53374	2.71103	3.15692	4.10068	3.03889	4.25755	3.67418	3.52268	1.6496	2.5672	2.46407	0	1.79589	2.24884	0	2.45178	2.35415	2.34862	1.53192	0.903038	0.862962	0.980448	1.32566	0	1.3368	1.70693	0.518313	0.924316	0	1.55186	0.959366	2.1364	1.23423	1.89119
STAT6	3.54459	3.10742	0	0.896046	0	0	2.86265	0.666171	0	0	1.01918	2.74333	0	0	0	0	0	1.69258	0	1.95759	0	0	0	0	0	1.59183	0	0	0.442035	0	0	0	0	0.992204	0	0	0	0	0	0	0	0	0	0	1.11898	0	0	0	0
IDH1	8.32265	6.82732	1.82573	2.9766	5.89471	6.91476	1.75522	2.87914	5.15495	4.25433	1.8857	7.89011	3.99351	4.77583	3.6524	0	2.33597	0.944266	1.94043	1.46819	1.64705	2.41427	0	0	0	1.90222	3.61782	0	0.442035	0.555897	1.04913	0.776153	1.22287	0	0	0.862962	1.6959	1.09644	0	0	0	0	0.732503	1.50808	0.686098	1.23996	0.988818	0.954927	0
AR	7.27697	8.71821	6.43338	5.83129	3.15335	3.96832	1.10742	4.23522	4.77868	4.64288	4.27881	3.36413	3.85306	1.59194	3.87359	3.71445	1.4323	2.04053	2.99595	2.37749	3.29409	2.3902	0	2.11989	0	2.02022	0	0	0	1.5606	0	1.13704	0	1.9056	0.903038	0	1.91525	0.748435	0	0	0	0.518313	0	0	0	1.43905	1.70585	0	0
ESR1	9.31557	7.25944	4.70839	5.77318	2.24649	3.96832	5.20537	4.55187	5.64281	4.25433	3.46895	0	2.92905	0	3.9261	3.79498	2.53694	1.88853	2.16025	2.27269	0.823523	2.76253	0	2.80297	0	2.12244	0	0.773449	2.12502	0	0	2.58825	0	0.992204	0	0	1.37623	0.47221	0.80543	0	1.56628	0	0	0	0.86576	1.11379	1.41552	1.8654	0.693549
NR4A1	5.59096	3.921	0	3.87265	0	0	0	4.14946	4.72396	0	2.12494	0	0	0	3.00163	3.48364	0	1.79758	0.835698	0.978796	1.91216	0.779827	0	0	2.34335	1.06122	0	0	1.87773	0	0	2.27409	0	1.84684	0	0.862962	0.490224	1.32566	1.42661	0	0	0	0	0	0	1.71965	0	2.31951	0
UBE3A	0	0	0	2.31625	0	0	0	0	0	0	1.94018	0	0	0	0	0	0	0	0	0	0	0	2.78558	1.01145	0	0	0	0	0	0	0	0	0	0	0	0	0	0	0	0	0	0	0	0	0	0	0	0	0
AGER	6.2111	2.4334	0	3.58419	0	0	0	1.99851	0	0	1.01918	0	0	0	1.88962	0	0	2.6225	0	2.40142	0	1.76386	0	1.01145	1.17168	0	2.10063	0	0	0	0	1.37476	0	0	0	0	0	0	0	0	0	0	0	0.796749	1.21525	0	0.765054	0	0
ATP7A	0	0	1.15191	0	0	0	0	2.11171	0	0	0	0	0	0	0.673096	1.56237	0	0	0	0	0	1.7021	0	0	0	0	0	0	0	0	0	0	0	0	0	0	0	0	0	0	0	0	0	0	0	0	0	0	0
MAPK1	6.68375	6.94892	8.06337	5.91383	1.7803	1.98416	5.0095	5.17934	2.8214	2.12717	4.07957	1.06127	1.46452	1.59194	4.05363	2.01933	2.09827	2.88404	1.94043	2.42457	0.823523	3.44964	2.19395	1.6496	2.1042	2.36622	3.03834	1.5469	2.28529	0	1.67199	2.0802	1.05333	1.53192	1.32293	0.544469	0.490224	1.22064	0	0.819654	1.12937	1.20348	0	1.16722	1.00512	0	0.606291	0	1.51378
EIF4E	0	4.67403	3.98496	3.21229	0	0	0	2.77788	0	0	2.27247	0	0	0	1.73993	0	0	0	1.32455	0	0	2.76253	0	0	0	0	0	0	1.24095	0	0	0.489698	0	0	0	1.52852	0	0	0.50817	0	0.436902	0	1.5988	0	0	0	0.765054	0	0
MCL1	0	4.67403	5.05956	4.43919	1.7803	0	4.09795	4.1994	1.59289	0	3.23071	0	0	0	2.69238	0.781185	0	0.944266	1.6714	0.775678	0	1.27184	1.00517	0	1.30441	2.2126	0	0	0	0.555897	1.04913	1.69408	1.05333	0	0.569753	0.862962	0	1.56865	1.42661	0	0.692473	0	0	0	0	0	0	0	0
FGF18	1.77229	0	0	0	0	0	0	0	0	0	0	0	0	0	0	0.781185	0	0	0	0	0	0	0.634193	1.79152	0	0	0	0	0	0	0	0	0	0	2.64585	0	0	0	0	0	0	0	0	0	0	0	0	0	0
MYC	7.69612	6.99164	5.8603	5.47352	4.59122	7.39463	9.29384	4.38671	5.86208	1.34209	4.30242	1.06127	4.23656	2.59635	3.73877	2.34356	1.80736	1.92983	3.1818	2.74783	2.61051	3.05515	2.59224	2.60842	1.86729	2.52299	1.32535	1.5469	0.700608	1.43697	0.716141	1.8121	0	1.53192	2.76785	0.862962	2.11871	1.84487	0.50817	2.93346	1.78582	2.07325	1.38647	0	1.29864	0.760279	0.606291	0.477463	1.01603
EIF2AK3	0	3.61447	3.23382	4.05332	0	0	5.0095	3.0936	0	0	1.94018	0	0.924011	0	3.39536	1.81386	0	1.4164	0	1.46819	0	1.63444	1.00517	0.638152	0.799794	0.53061	0	0	0.700608	0	1.04913	2.0802	0	0.427319	0	0	0	0	0	0	0	0	0	0	0	0	0	0	0
CDH2	2.59636	5.75886	3.23382	0.896046	0	0	0	1.99851	4.5462	0	2.30515	0	1.46452	0	3.04479	1.81386	0	1.22045	2.77613	0.978796	0.823523	2.3902	0	1.01145	0.504614	0.53061	0	0	0.884069	0	1.9846	1.69408	2.38239	0.854638	0	0	0.776987	1.93014	0	0	0	0	0.732503	0	0.686098	0	0	0	0
VIM	4.1378	6.56807	2.97765	2.68814	1.12324	3.7556	4.52655	2.97074	1.005	1.34209	3.06893	0	0	1.0044	3.58217	3.31842	0.903678	2.04053	0	1.75447	0.823523	2.77687	2.34679	1.79152	1.92124	2.33061	0	1.5469	1.87773	0	1.7203	1.37476	1.05333	1.28196	1.13951	0	0	0	0.50817	0	0.692473	0	1.46501	0	0.686098	0	0.382527	0	0
CALCA	0	1.37384	0	0	0	0	0	0	3.71896	0	0	0	0	1.0044	0	0	0	0	0	0	0	1.82068	0	2.55261	0	0	0	0	0	0	0	0	0	0	0	0	0	0	0	0	0	0	0	0	0	0	0	0	0
ENO1	0	4.91683	1.15191	2.51552	1.12324	0	0	1.99851	0	0	0	0	0	0	2.85926	0	0	0	0	0	0	0.492016	1.00517	1.79152	0.504614	0	0	0	0.442035	0	0	0.776153	0	0.854638	0	0	0	0	0	0	0	0	0	0	0	0	0	0	0
PDX1	0	2.4334	2.30382	0	0	0	0	0.666171	0	0	0	0	0	0	0	0	0	0	0	0	0	0	0	0	0	0	0	0	0	0	0	0	0	1.84684	0	0	0	0	0	0	0	0	0.462158	0	0	0	0	0	0
TCF7	0	4.12151	0	0.896046	0	0	0	0	0	0	0	1.06127	0	0	0	0	0	0	0	0	0	0	0	0	1.59959	0	0	0	0	0	0	0	0	0	0	0	0	0	0	0.819654	0	0	0	0	0	0	0	0	0
CDH1	9.68554	7.52637	6.17142	4.16111	4.49298	1.25187	2.86265	2.87914	3.33855	2.12717	3.4557	0	3.31254	3.01321	4.29101	3.48364	1.4323	2.10545	0.835698	2.18244	0.823523	3.00549	2.86881	2.02289	2.70349	2.2126	0	0.773449	2.05275	1.29075	2.12382	2.21518	2.44575	1.62695	1.47279	0.862962	0.776987	0	0	1.85394	0.692473	0.518313	2.11898	0	0	0	0.382527	0	0
TERT	9.85551	6.73342	1.82573	4.73597	3.5606	5.66289	1.10742	4.16219	5.06964	2.12717	3.11283	4.14625	4.12056	3.33656	2.80676	3.37623	4.08784	1.22045	2.77613	0.489398	1.64705	2.36529	3.41977	1.01145	1.86729	1.37161	2.91068	1.22589	1.40122	0.555897	1.04913	0.776153	0.834742	0.427319	2.22596	0.544469	0.490224	1.74738	0.50817	0	1.56628	1.64301	1.65682	1.86018	0.686098	0	0	0	0.437581
PGR	7.02829	5.99723	1.82573	4.59608	0	1.25187	2.21485	2.21297	5.48675	1.34209	1.69282	0	0	1.0044	1.88962	3.79498	2.53694	0.472133	1.32455	0.775678	0	2.19411	2.64454	2.36144	0.504614	2.62874	0	0	0	0	0	0	0	1.19964	0	0	1.13827	0	1.42661	0	0.692473	0	0.462158	0	0	0	0.606291	1.10864	1.31274
COX8A	5.256	5.51069	0	6.02853	2.24649	0	0	2.97074	4.83141	0	0.509588	1.06127	0.924011	0	1.34619	0	0.903678	1.32545	1.32455	1.55136	0	2.16109	1.90258	0	1.80902	1.68199	0	0	1.72698	0	1.56309	0	1.3614	1.47828	0.569753	1.08894	1.37623	0	1.3136	0.517144	0	0	0	0.502693	0.43288	0	0.382527	0.477463	0.437581
DCTN6	1.11819	3.54299	3.23382	0.896046	0	0	0	1.72203	0	0	1.69282	0	0	0	0	0	0	0	0	0	0	0	0	0	0	0.53061	0.662674	0	0	0	0	0	0	0	0	0	0	0	0	0	0	0	0	0	0	0	0	0	0
PCNA	1.77229	3.97422	3.98496	2.08056	0	0	0	2.46513	2.5979	0	2.33644	0	5.10383	0	1.56288	0	0	1.96876	0	1.13635	0	2.05167	1.26839	1.01145	1.00923	1.37161	0	0	0	0	0	1.37476	0.526663	0	0.569753	0	0	0	0	0	0.436902	0	1.92716	0	1.21525	0	0.382527	0	0.437581
OGT	0	5.12006	5.21074	0	2.60809	0	0	1.5468	0	0	0	0	0	0	2.23598	0.781185	0	2.00559	0	1.81099	0	0	0	0	0	1.23204	0	0	0	1.5606	0.90367	0	0	1.70928	0	0	2.08244	0	0	0	0	0	0	0	1.00512	0	0	0	0
JAG2	2.23639	0.866794	1.15191	0	0	0	0	0.666171	0	0	0.509588	0	0	0	0.673096	0	0	0	0	0.489398	0	0.779827	0	0	0	0	0	0	0	0	0	0	0	0	0	0	0	0	0	0	0	0	0	0	0	0	0	0	0
SLC5A5	1.11819	0	0	2.08056	0	0	0	1.05586	0	0	1.82685	0	0	0	0	0	0	0	0	0	0	0	0	0	0	0	0	0	0	0	0	0	0	0	0	0	0	0	0	0	0	0	0	0	0	0	0	0	0
CAP1	0	1.37384	0	0	0	0	0	0	0	0	0.509588	1.06127	0	0	0	0	0	0	1.6714	0	0	0	0	0	0	0	0	0	0	0	0	0	0	0	0	0	0	0	0	0	0	0	0	0	0	0	0	0	0
RAP1A	0	2.01263	3.82656	0.896046	0	0	0	0	0	0	2.16469	0	0	0	0	0	0	0	0	0	0	0	0	0	0	0	0.662674	0	0	0	0	0	0	0	0	0	0	0.47221	0	0	0.436902	0	0	0.502693	0	0	0	0	0
AMH	6.1047	1.37384	0	0.896046	0	2.90674	0	1.33234	0	0	1.94018	0	2.14549	0	0	6.49035	0	1.09626	0	0.775678	0	0	0.634193	1.01145	0.504614	0	0	2.56934	0	0	0	0	0	0.427319	1.32293	0.544469	2.33096	0	0	0	0	0	0	0	0	1.34664	0.606291	0	0
RUNX1	7.20445	4.29427	3.82656	2.08056	4.85458	6.70693	8.84685	1.87018	6.15996	4.02628	2.93262	4.14625	2.92905	1.0044	0	2.70246	3.44062	1.56839	1.6714	1.55136	0.823523	2.16109	0	0	1.80902	0	2.70866	0	0	3.384	0	0	2.82163	1.74665	0	1.52852	1.55397	0.944419	1.01634	0	0.873804	0	0.924316	1.86018	0.43288	0	0	0.756762	0
RUNX1T1	2.23639	1.73359	2.97765	0	0	1.25187	6.64454	0.666171	4.02002	0	2.12494	2.46418	2.77203	0	0	0	1.4323	0.472133	0	1.13635	0	0	0	0	0	0	0	0	0	1.11179	0	0	1.94889	0	0	0	0	0.47221	0.80543	0	0.692473	0	0	0	0	0	0	0	0
CBFB	0	2.60038	2.30382	0	1.12324	3.96832	4.32658	0	3.47674	1.34209	1.76289	2.12253	0	1.0044	0	0	0.903678	0	0	0	0	0	0	0	0	0	1.98802	0	0	0	0	0	0	0	0	0.544469	0	0.47221	0	0	0	0	0	0.796749	0	0	0	0	0
MYH11	1.11819	0.866794	0	0	1.12324	0	3.10893	0	3.6029	1.34209	1.43059	2.12253	0	3.18389	0	0	0.903678	0	0	0	0	0	0	0	0	0	0.662674	0	0	0	0	0	0	0	0	0	0	0.47221	0	0	0	0	0	0	0	0	0	0	0
BGN	0	2.60038	0	0	0	0	0	0	0	0	2.44977	0	0	0	0	0	0	0.944266	0	0.775678	0	2.09005	0	0	0.799794	0	0	0	0	0	0	0	0	0	0	0	0	0	0.50817	0	0	0	0.732503	0	0.43288	0	0.606291	0	0
PGC	0	2.24063	0	0	0	0	0	1.33234	0	0	0	0	0	0	0	0	0	0	0	0	0	0	0	0	1.00923	0	0	0	0	0	0	0	0	0	0	1.08894	0	0	1.01634	0	0	0	1.29744	0	0	0	0.382527	0.954927	0
PCAT1	2.23639	5.18107	0	2.08056	0	0	0	0	0	0	2.5246	0	0	0	0	0	0	0	0	0.489398	0	0	0	0	0	0	0	0	0	0	0	0	0	0	0	0	0	0	0	0	0	0	0	0	0	0	0	0	0
MALAT1	5.78097	7.16966	2.30382	3.31577	0	0	2.21485	1.33234	0	0	2.47557	0	0	0	2.62971	2.19306	0	1.7471	0	2.14959	0	3.12802	1.47255	1.01145	1.41663	0	0	0	1.24095	0	0	2.0802	0	0	0	0.544469	0.490224	0	0	0	0	0	0	0	0	0	0	0	0
CPS1	0	0.866794	0	2.51552	0	0	0	1.5468	0	0	0	0	0	0	1.88962	0	0	0.472133	0	0	0	0	0	0	0	0	0	0	0	0	0	0	0	0	0	0	0	0	0	0	0	0	0	0	0	0	0	0	0
HAUS3	0	2.87943	0	0	0	0	0	0	0	0	0	0	0	0	1.73993	1.56237	0	0	0	0	0	0	0	0	0	0	0	0	0	0	0	0	0.834742	0	0	0	0	0	0	0	0	0	0	0	0	0	0	0	0
CEACAM3	2.59636	6.45867	5.13687	4.83177	1.7803	0	1.75522	3.1313	6.25999	3.11624	2.36645	0	1.46452	2.59635	1.06683	2.19306	0.903678	1.56839	2.50709	2.58667	0	1.96806	0	1.91446	1.17168	1.37161	0	0	0.700608	0	0	0.489698	0.834742	2.03185	0	0.544469	0	0	1.17993	0	0.873804	0	1.46501	0	0.43288	0.959366	1.07389	0	0
MMRN1	1.11819	2.87943	0	0	0	0	0	1.72203	0	0	1.01918	0	0	0	0.673096	0	0	0	0	0.489398	0	0.779827	0	0	0	0	0	0	1.14264	0	0	0	0	0	0	0	0	0	0	0	0.692473	0	0	0	0	0	0	0.477463	0
FN1	3.71456	5.23925	2.97765	2.9766	3.36973	1.25187	1.10742	2.53635	2.33355	0	3.13384	0	0	0	1.88962	2.4763	0	1.56839	0	2.04075	0	2.9521	0	0	0.799794	0	0.662674	0	2.41326	0	1.04913	0	2.31327	0.427319	0	0	0	0.47221	0	0	0	1.20348	0	0	0.686098	0	0	0	0
BRCA1	12.6379	5.64092	7.08396	5.64848	6.23916	5.88432	3.97007	4.17475	3.92644	8.5559	3.19348	1.06127	6.84636	3.82412	2.69238	6.2969	2.53694	1.09626	1.32455	1.26508	1.64705	0.492016	2.19395	1.48174	1.51384	1.76265	0.662674	0	0.442035	0.555897	0.451835	0	0	2.30424	2.42027	2.2255	0	1.49687	2.19627	0	0.436902	0	0	0	1.87088	1.77504	0.382527	2.06356	0
BRCA2	11.0021	3.86541	3.45573	3.80634	5.08107	4.8909	2.57136	2.72295	1.59289	6.77005	1.8857	0	5.54407	4.10547	0	4.12888	2.53694	0.472133	0.835698	1.69304	1.91216	1.14243	1.26839	0	0.504614	0.53061	0	1.22589	0.442035	1.11179	0	0	0	1.53192	2.04254	1.72592	0	0.748435	1.01634	0	0.436902	0	0.462158	0	1.438	0.479683	0.382527	1.23423	0
PARP1	8.18733	5.8079	6.36265	6.24167	5.85149	5.58261	4.21635	5.65703	3.6029	1.34209	3.59529	3.67138	6.65258	2.59635	3.47986	4.88079	0	2.45956	2.50709	0.978796	1.30525	1.82068	2.10674	0.638152	1.86729	2.89683	2.45219	1.22589	0.700608	0	0.716141	1.69408	1.66948	2.13659	0.569753	2.2255	1.55397	1.22064	1.52451	0	0.692473	1.20348	0	0.796749	2.10292	0.760279	0.988818	1.5861	0
SRC	3.13916	5.44815	6.53413	3.31577	0	0	1.10742	3.52098	0	1.34209	3.30817	0	0	1.59194	2.41302	1.81386	0	1.4164	0	1.13635	0	2.3902	1.63936	0.638152	1.74568	0.53061	0	1.79589	1.02637	0	0.451835	0.979396	0.526663	1.35457	0	0	0	0	0.50817	0	0.436902	0	0.732503	0.502693	0.43288	1.11379	0	0.954927	0.437581
CALM1	2.23639	0	0	0	0	0	0	2.30457	0	0	0	0	0	0	0	1.81386	0	0	0	0	0	0	0	0	0	0	0	0	0	0	0	0.776153	0	0	0	0	0	0	0	0	0	0	0	0	0	0	1.07389	0	0
KRAS	9.54843	7.11167	6.9626	5.49212	5.61622	5.00746	4.32658	4.36648	5.48675	7.41313	3.91337	3.52545	1.46452	7.91121	2.41302	3.19307	3.00195	2.56192	2.50709	1.95759	2.12878	2.58206	2.78558	1.79152	1.74568	2.12244	2.10063	1.99934	0.884069	0.555897	0.451835	0.489698	1.05333	3.11319	2.32885	0.862962	1.81404	0	0	0.517144	1.61673	1.03663	2.45957	1.50808	1.11898	1.23996	1.41552	1.76682	1.56871
NRAS	7.25914	5.05592	5.28147	2.51552	4.02679	6.01816	3.67878	2.46513	4.48175	5.24341	1.69282	2.12253	0.924011	4.54349	1.06683	1.23815	0.903678	0.472133	1.32455	0.775678	0	0	1.00517	0	0	0.840996	2.52304	0	0	0.555897	0	0	1.3614	0.677284	0.903038	0.862962	0.490224	0	0.50817	0	0.436902	0	1.0731	1.00539	0.686098	0	0.382527	0	0.875161
HRAS	4.91146	4.12151	3.23382	1.4202	1.7803	1.25187	0	2.3882	2.33355	3.76773	0	0	1.84802	1.59194	1.06683	0.781185	0	0.472133	0	0	1.64705	0.984032	1.90258	1.01145	0.504614	0.53061	0	0.773449	0	0	0	0	0	0.427319	0	0	0	0	0	0	0.436902	0	0	0	0	0	0	0	0
CD274	7.68239	7.98692	7.34347	6.54453	4.77146	6.70693	6.51457	5.59357	6.74785	4.96633	3.4215	0	4.17982	8.86223	3.89141	3.83319	1.4323	2.93169	4.4773	3.35017	0.823523	2.79092	4.41765	1.48174	2.96846	2.89683	0	0.773449	1.72698	1.5606	1.67199	2.18377	2.41473	1.84684	0	2.07299	2.42867	0	1.61086	4.11647	1.66344	3.27674	2.17235	1.86018	0.43288	2.28084	0.765054	1.51352	0.875161
XIST	1.11819	5.73359	0	0.896046	0	0	0	0	0	0	0	0	0	0	0	2.19306	0	0	0	0	0	0	0	0	0	0	0	0	0	0.881076	0.451835	0	0	0	0	0	0	0	0	0	0	0	0	0.502693	0	0	0	0	0
ATG7	1.11819	2.01263	2.30382	3.31577	0	0	0	2.87914	1.59289	0	1.18323	0	0	0	1.56288	1.56237	0	1.96876	0	2.07893	0	0.984032	0	0	0	0.840996	0	0	0.442035	0	0	0	0	0.427319	0	0	0	0	0	0	0	0	0	0	0	0	0.382527	0	0
MIR17	4.00868	4.48126	1.15191	0.896046	0	1.25187	0	1.5468	3.33855	0	3.13384	0	0	0	0	0	0.903678	0	0	0	0	0.984032	0.634193	0	0.504614	0	0	0	0	0	0	0.489698	0	1.28196	0	0	0	0	0	0	1.22654	0	0	0	0	0	0.382527	0	0
YAP1	4.83275	6.85365	5.59596	3.99586	2.24649	0	1.10742	2.82985	4.34356	0	3.99477	0	0	0	3.62955	3.67191	0.903678	2.45956	0	1.62575	0	3.11049	1.00517	1.48174	1.30441	0.840996	0	0	1.84325	0	0.716141	0	1.66948	1.58127	2.67809	0	0	0	0	0	0	0	0	0	0	0	0.606291	0	0
PTGS2	8.22716	6.12485	6.04514	4.63249	0	0	0	4.06932	1.59289	0	3.12341	0	1.46452	4.87938	3.2005	1.81386	1.4323	3.66134	0	3.55635	0	3.27595	0	0	0.504614	2.2126	0	0	0.442035	0	1.43228	0.776153	0	1.81522	0	0	0	0	0	0	0.436902	0	1.71019	0	0.86576	0	0	0.756762	0
C6orf47	0	0	0	0	0	0	0	0	1.005	0	0.807678	0	0	0	0	0	0	0	0	0	0	0	0	0	0	0	0	0	0	0	0	0	0	0	0	0	0	0	0	0	0	0	0	0	0	0	0	0.756762	0
IDO1	2.23639	5.01125	2.67465	3.73645	0	0	1.10742	4.01193	3.92644	0	2.36645	0	0	4.26664	1.88962	2.70246	0	2.81117	2.3461	3.07606	0	2.8315	1.00517	0	1.74568	1.48961	0	0	1.24095	0	0	0	0	1.74665	0	0	0	0	0	0.517144	1.22654	0	1.5988	0	1.11898	0	1.21258	0	0
FLT3	6.40492	3.97422	8.07631	3.50075	4.49298	5.95248	4.86415	4.43551	7.38551	2.12717	2.74786	1.68207	2.59403	1.0044	1.34619	0.781185	0.903678	0.472133	4.10068	0	0.823523	0.984032	0.634193	0	1.00923	0.53061	2.589	0.773449	0.442035	1.43697	0.716141	0.776153	2.89236	0.427319	0	2.01477	0	1.88884	1.88045	0	0	0	0.462158	1.16722	0	0	0.382527	1.23423	0.437581
RHAG	0	0	1.15191	2.68814	0	0	0	2.72295	0	0	1.31727	0	0	0	0	0	0	0.472133	0	0	0	0	0	0	0.799794	0	0	0	0	0	0	0	0	0	0	0	0	0	0	0	0	0	0	0	0	0	0	0	0
BRAF	10.1436	7.43814	7.74996	5.61533	5.97783	6.14277	5.53711	5.02752	5.75659	7.49554	3.85363	2.97935	2.38853	8.59996	2.23598	2.80052	3.12621	1.49663	2.89104	1.69304	0.823523	1.63444	2.59224	2.49319	1.00923	2.6766	0	2.56934	1.91044	0.881076	1.67199	0.489698	1.57999	0.427319	1.80608	0.862962	1.37623	1.56865	0.50817	0	0.436902	0	2.1462	0.502693	0.43288	1.23996	0.765054	1.10864	2.08065
LMNA	2.89049	0	0	2.08056	4.27659	3.96832	1.10742	0.666171	0	0	0	0	0	0	0	0	0	0	0	0	0	0.492016	0	0	0	0	0	0	0	0	0	0	0	0	0	0	0	0	0	0	0	0	0.462158	0	0	0	0	0	0
CDKN1A	6.06761	4.91683	5.13687	3.58419	1.7803	1.98416	0	3.63691	1.005	0	2.69338	1.06127	5.04458	0	2.01929	2.80052	0	1.4164	0	1.55136	1.30525	1.63444	1.00517	0	1.86729	1.37161	0	0	0.884069	0	1.16798	0	0	0.427319	2.37583	0	0	0.748435	0	0	0	0.518313	0	0	0	0	0	0	0
CCNB1	1.11819	3.86541	1.15191	1.4202	0	0	0	3.33085	1.59289	0	2.83055	0	2.14549	1.0044	0	1.81386	0	1.09626	0.835698	0.775678	0	0.492016	0	0.638152	0	1.48961	0	0	0	0	0	0	0.526663	0.427319	1.47279	0	0	0	0	0	0.692473	0	0	0	0	0	0	0	0
CTLA4	8.46456	4.81469	3.45573	4.43919	3.88579	0	0	5.15264	5.11292	0	3.15426	0	0.924011	4.47907	1.56288	1.81386	0	1.84457	0.835698	2.24387	0	1.14243	0	1.01145	1.30441	1.96349	0.662674	0	0.442035	0	1.26846	0	1.3614	0.992204	0	1.08894	0.776987	0	0.50817	0	1.38495	0.518313	0.732503	0	0.43288	0.479683	0.382527	0	1.22844
FOXA1	5.31688	5.47981	0	2.51552	0	0	0	0	1.005	0	1.43059	0	0.924011	0	0.673096	1.23815	0	0	0	0	0	0	2.19395	1.48174	0	0.840996	0	0	0	0	0	0	0	0	0.569753	0	0	0	0	0	0	0	0	0	0	0	0.382527	0	0
CUL4B	0	0	1.82573	0	0	0	0	0	0	0	0	0	0	0	0	0	0	0	0	0	0	0	0	0	0	0	0	0	0	0	0	0	0	0	0	0	0	0	0	0	0	0	0	0	0	0	0	0	0
SDC1	0	5.07766	1.82573	3.09981	1.7803	1.25187	0	1.99851	2.5979	0	0	2.12253	0	0	1.88962	0	0	2.00559	0	2.53015	0	1.96806	0	0	0	1.48961	0	0	0	0	0.451835	0	0	1.28196	0	0	0	0.944419	0.50817	0.819654	0.436902	0.518313	0	0	0	0.479683	0	0	0
PPARG	6.17641	4.33397	3.82656	2.51552	1.12324	0	1.10742	2.11171	0	0	2.36645	0	0	0	1.06683	0	0	2.45956	0	2.60454	0	2.636	0	0	0	0	1.53868	0	0.442035	0	1.43228	0	0	1.19964	0	0	2.18612	0	0	0	0	0	0	0.796749	0	0	1.21258	0	0
LGALS9	0	3.10742	0	0	0	0	0	1.05586	0	0	2.23827	0	0	0	0	0	0	1.32545	0	0	0	0	2.19395	0	0	1.48961	0	0	0	0	0	0	0	0	0	0	0	0	0	0	0	0	0	0	1.21525	0	0	0	1.61924
SCN5A	0	0	0	0	0	0	0	0	0	0	1.43059	0	0	0	0	0	0	0	0	0	0	0	0	0	0	0	0	0	0	0	0	0	0	0	0	0	0	0	0	0	0	0	0	0	0	0	0	0	0
SUZ12	1.77229	2.01263	1.82573	0	0	0	4.70425	0.666171	0	1.34209	0	1.68207	0	0	0.673096	0	0	0	0	0.775678	0	0	0	0	0	0	0	0	0	0	0	0	0	0	0	0	0	0	0	0	0	0	0	0	0	0	0	0	0.693549
EED	0	0	0	0	0	0	1.75522	0.666171	0	0	0	0	0	0	1.06683	0	0	0	0	0	0	0	0	0	0	0	0	0	0	0	0	0	0	0	0	0	0	0	0	0	0	0	0	0	0	0	0	0	0.693549
EZH2	6.31092	6.93435	4.70839	4.16111	3.5606	6.25933	5.07749	3.44405	3.71896	3.11624	3.38563	4.8007	4.05855	0	3.08612	1.81386	0	1.63331	1.32455	1.69304	0	2.85731	2.69401	1.79152	0	1.83561	2.91068	0.773449	1.02637	1.76215	1.56309	0.489698	1.05333	0	0.569753	0	0	1.69285	1.6881	0	1.12937	0.518313	1.0731	0.796749	0.86576	0	0.382527	0	0
SALL4	2.23639	4.25326	1.15191	2.31625	2.24649	0	0	0	1.005	0	2.86119	0	0	2.00881	0.673096	1.23815	0	0.472133	0	0	0	0	0	0	0	0.53061	0	0	1.24095	0	0	0	0	0	0.569753	0	0	0	0	1.20077	0	0	0	0	0	0	0	0	0
PHF1	0	0	0	0.896046	1.7803	0	2.86265	2.97074	0	0	0	0	0	0	0	0	0	0.472133	0	0	0	0	0	0	0	0	0	0	0	0	0	0	0	0	0	0	0	0	0	0	0	0	0	0	0	0	0	0	0
SMAD3	4.66278	4.76031	2.30382	1.79209	1.7803	1.25187	0	1.5468	1.005	0	2.08292	0	0	0	1.56288	1.81386	0	0.748313	0	1.46819	0	1.96806	1.63936	1.01145	0.504614	0.840996	0	0	2.02671	0	0.90367	0	0	0.677284	0	0	0	0	0	0	0	0	0	0	0	0	0	0	0
SLAMF1	1.77229	0	0	0	0	0	0	0	0	0	0	0	0	0	0	0	0	0	0	0	0	0	0	0	1.51384	0	0	0	0	0	0	0	0	0	0	0	0	0	0	0	1.22654	0	0	0	0	0	0	0	0
TLR7	5.12687	4.02527	1.15191	0	0	0	0	0.666171	0	0	1.31727	0	0	0	0	0	0	0.472133	0	1.81099	0	0	2.53677	0	1.86729	0	0	0	1.40122	0	0	0	0.526663	0	0	0	0.490224	0	0	0	0	0.518313	0	0	0	0	0.382527	0	0.693549
CAV1	5.37555	5.79582	3.45573	1.79209	1.12324	0	0	2.60266	3.82641	0	2.08292	0	0	0	2.23598	0	0	1.79758	0	0.489398	0	2.43754	0	0	0.504614	0.53061	0	0	1.40122	0	0.716141	0	0	0	0	0	0.490224	0	0	0	0.692473	0	0.924316	0	0	0	1.14758	0	0
FLOT1	0	4.21087	0	0	0	0	0	0	0	0	2.44977	0	0	0	0	3.052	0	0	0	0	0	0	0	0	0	0	0	0	0	0	0	0	0	0	0	0	0	0	0	0	0	0	0	0	0	0	0	0	0
TF	0	3.54299	1.15191	3.80634	2.24649	0	1.10742	4.82201	0	0	2.16469	0	0	0	0.673096	0.781185	0	1.4164	0.835698	1.69304	0	1.7021	0	0	0	0	0	0	0	0	0	0.489698	1.22287	0.992204	0	0	1.6959	0	2.11903	0	0	0	0	0	0	0	0.382527	0	0
TFRC	0	3.20752	0	0	2.90355	0	1.10742	3.23625	0	0	2.08292	0	0	0	1.34619	0	0	0.472133	0	0	1.64705	0.779827	0.634193	0	1.30441	1.59183	0	0	0.700608	0	1.50096	0	1.74954	0	0	0.544469	0.490224	0	2.03268	0	0	0	0.924316	0	0	0	0	0	0
SCFV	0	0	0	0.896046	0	0	0	3.72054	1.59289	0	2.57056	0	0	0	2.01929	0	0	0	0	0	0	0.984032	0	0	1.17168	0	0	0	0	0	0.451835	0	0	0.677284	0	0	0	0	0	0	0.436902	0	0	0	0	0	0	0	0
KRT20	3.71456	4.84101	2.67465	3.21229	1.7803	4.7663	4.52655	4.39667	5.86208	0	2.78206	2.46418	0.924011	2.33216	2.32853	1.56237	1.4323	1.49663	0.835698	1.75447	0	1.38126	0	1.48174	2.14356	2.07303	0	0	0.442035	1.11179	0.90367	0.776153	1.57999	0.992204	0	1.40743	0.776987	1.41663	1.17993	2.65258	1.38495	1.9734	0.732503	0	1.00512	0.760279	0	0.756762	0
ALOX5	5.99078	0.866794	0	2.9766	3.73134	0	0	1.99851	0	0	1.99091	0	0	0	0	0	0	2.57758	0	1.86331	0	2.16109	0	0	0	0	0	0	0	0	0	0	0	0	0	0	1.6959	0	0	0	0	0	0	0	1.49752	0	0	0	0
LOX	0	5.65459	0	1.4202	0	0	0	1.05586	0	0	3.08015	0	0	0	3.26989	0	0	2.00559	0	1.62575	1.30525	2.54369	0	0	0.504614	0	0	0	1.94156	0	0	0.776153	0	0	0	0	0	0	0	0	0	0	0	0	0	0	0	0.756762	0
ALOX5AP	2.23639	0	0	0	5.39984	0	0	2.21297	5.61291	0	0	0	0	0	1.06683	0	0	1.49663	0	1.62575	0	0	0	0	2.72104	3.13425	0	0	0	0	0	0	0	0	0	0	1.55397	0	0	0	0	0	0	0	1.00512	0	0	0	1.70958
INS	7.93697	6.49389	3.45573	5.10786	5.39984	0	0	3.63691	3.6029	0	3.59529	0	0.924011	0	2.13366	4.85073	1.80736	3.94795	0	3.91519	0	0.779827	0	1.6496	1.67629	1.59183	0	0	2.07776	0	1.76527	0.979396	0.834742	2.72417	0	1.08894	2.66009	0	1.42661	0	0	0	0	0	0.43288	1.65943	3.21682	0	0
TNF	9.20677	6.62565	4.26258	6.45124	2.24649	0	0	4.88364	3.01501	0	3.26615	3.92715	2.38853	0	3.26989	3.19307	0	4.13347	1.32455	4.46279	0	2.65311	2.27356	1.2763	3.30754	3.60518	0	0	1.68298	0	2.12382	2.18377	0.526663	1.66949	0	1.08894	2.00377	0	1.52451	1.3368	1.78582	0.821506	1.29744	0	1.49752	1.71965	1.41552	1.34041	1.92199
IL1B	6.80696	5.599	2.30382	3.93572	1.7803	1.25187	0	2.82985	1.59289	0	3.14412	0	0.924011	0	1.88962	1.56237	0	3.62241	0	3.8209	0	1.76386	2.10674	0.638152	2.42586	2.36622	0	0	0.700608	0	0.716141	0.489698	0	0.427319	0	0	1.81404	0	0.80543	0.517144	1.12937	0	0.924316	0	0	0.959366	0.765054	0	1.56871
IL6	9.58699	7.74111	5.81069	5.61533	3.15335	3.7556	0	4.51754	3.92644	0	4.12397	0	3.19655	3.18389	3.30281	3.12474	0.903678	4.32229	1.32455	4.79496	0	3.30352	2.9451	3.03434	3.52659	3.40984	2.7633	0	1.76814	1.99287	1.50096	2.15091	1.57999	1.58127	1.32293	1.26422	2.3815	1.09644	2.38862	1.85394	2.05363	1.64301	0.462158	2.05474	1.49752	2.44037	1.62495	1.34041	1.22844
CXCL8	7.61193	6.12485	3.98496	2.68814	1.7803	0	1.10742	3.23625	3.47674	0	2.81474	0	0	1.59194	3.67472	3.37623	2.09827	3.41749	0	3.96058	0	3.98952	2.82814	1.01145	2.58831	2.80449	1.32535	0	1.94156	0.881076	0.90367	2.11644	0.526663	1.28196	0	0.544469	1.26721	0.944419	1.52451	0.517144	1.66344	0	1.46501	1.00539	1.3722	1.52056	0	2.02823	1.22844
STAT3	5.95094	7.66177	7.40248	5.37628	3.88579	0	3.83105	5.03775	3.33855	1.34209	4.27003	0	0	1.59194	4.33672	3.19307	0.903678	3.67073	2.89104	3.73022	2.12878	3.86625	3.4413	1.79152	2.49996	2.25399	2.81499	0	2.02671	2.31805	1.04913	2.55106	1.74954	1.62695	0	2.27039	2.42867	1.41663	1.3136	1.03429	1.85593	0.518313	0.732503	1.5935	0.686098	1.23996	0.8882	1.23423	1.01603
PTGDR	4.66278	6.82732	1.82573	2.31625	0	1.25187	0	0.666171	0	0	2.5246	0	0	0	2.01929	0	0	0	0	0	0	2.31269	0	0	0	1.06122	0	0	0.442035	0	0	0	0	0.427319	0	0	0	0	0	0	0	0	0	0	0.43288	0	0	0	0
SLC1A5	0	4.51552	0	2.08056	0	0	0	1.33234	0	0	1.76289	0	0	0	0	0	0	0.748313	0	1.13635	0	0	0	0	0	0	0	0	0	0	0	0.489698	0	0	0	0	0	0	0	0	0	0	0	0	0	0	0	0	0
TPCN1	0	1.73359	1.82573	1.79209	0	0	0	1.5468	0	0	0	0	0	0	0	0	0	0	0	0	0	0.984032	0	0	0	0	0	0	0	0	0.451835	0	0	0	0	0	0	0	0	0	0.692473	0	0	0	0	0	0	0	0
KRT1	0	0.866794	0	0	0	0	0	0	0	0	1.18323	0	0	0	0	0	0	0	0	0	0	0	0	0	0	0	0	0	0	0	0	0	0	0	0	0	0	0	0	0	0	0	0	0	0	0	0	0	0
TENM1	6.37419	6.8896	1.82573	4.35298	1.7803	0	2.57136	1.72203	4.83141	0	2.61382	0	0	3.82412	1.56288	1.81386	0	1.79758	2.16025	2.30039	0.823523	2.33948	2.90775	0	1.30441	1.96349	0	0	1.76814	0	0.716141	0.776153	0	1.62695	0	0.862962	0.980448	0	1.01634	1.3368	0	0.821506	1.29744	0	0	0.479683	1.07389	0	0
IGH	4.83275	2.01263	0	1.4202	4.02679	6.61661	7.80112	0	3.33855	4.45834	0.807678	4.24506	1.84802	0	0	0	2.53694	0.472133	1.32455	0	0	0	0	0	0.504614	0.840996	0	0	0	0	0	0	0	0	0.569753	0	0	1.09644	0	1.45181	0	0.518313	0	0	0	0	0	0	0.875161
ABL1	5.12687	5.3991	8.97847	2.51552	4.27659	7.51119	7.9065	3.70031	5.83642	0	3.03419	4.14625	3.19655	0	0.673096	0	3.23965	0.748313	3.1818	0	0	0.492016	0	1.01145	1.00923	0.53061	3.99087	0	0.700608	1.76215	0.451835	1.46909	2.47555	0.677284	0	1.9519	1.75744	1.56865	1.42661	0	1.01445	0	0.462158	3.38208	0	1.23996	0	0.477463	0
CDK4	5.95094	4.25326	4.38573	2.8404	1.7803	5.73976	1.75522	3.1313	1.005	0	2.67428	0	0	1.0044	1.34619	1.23815	0	1.09626	0	0.775678	1.64705	1.27184	1.00517	1.01145	0	0.53061	0	0	0	0	0	0	0	0	0.569753	1.26422	0	0	0.50817	0	0	0	0	0	0	1.23996	0	1.34041	0
CDK6	1.11819	2.87943	3.98496	2.08056	0	1.98416	2.21485	2.72295	0	0	1.76289	0	0	0	1.56288	2.34356	0	0.472133	0	0.775678	0.823523	1.96806	1.26839	0	1.17168	0	0.662674	0	0	0	0	0	0	0	0	0	0.490224	0	0	1.45181	0	1.20348	0	0	0	0.760279	0	0.756762	0
PARD3	1.11819	1.37384	2.30382	2.68814	0	0	0	0	0	0	0	0	0	2.59635	1.88962	0	0	0	0	0	0	1.47605	1.63936	1.48174	0	0	0	0	0	0	0	0	0	0	0	0	0	0	0	0	0	0	0	0	0	0	0	0	0
TJP1	0	3.61447	0	0	0	0	0	0.666171	0	0	1.18323	0	0	0	0.673096	0	0	1.49663	0	0	0	2.25587	0	0	0	0.840996	0	0	0	0	0	0.776153	0	0	1.13951	0	0	0	0	0	0	0	0	0	0	0	0	0	0
CLDN1	0	1.37384	1.15191	0	0	0	0	2.3882	0	0	2.27247	0	0	0	3.00163	1.23815	0	1.7471	0	0	0	0	2.9451	0	2.14356	0	0	0	0	0	0	0	0	0	0	0	0	0	0	0	0	0	0	0	0	0	0	0	0.437581
PKM	2.23639	5.91169	3.23382	2.9766	0	0	1.10742	2.77788	0	0	2.90488	0	0	0	3.89141	0	0	0.944266	0	1.62575	0.823523	0	0	1.01145	0.504614	0	0	0	0	0	0	0.489698	0	1.66949	0	0	0	0	0	0	0	0	1.29744	0	0	0	1.56357	0	0
PIM2	0	0	0	0	0	0	0	1.5468	0	0	1.52876	0	0	0	0	0	0	0.472133	1.32455	0	0	0	0	0.638152	0	0	0	0	0	0	0	0	0	0	0	0	0	0	0	0	0	0	0	0	0	0	0	0	0
DNTT	1.77229	0	0	2.08056	0	2.50373	3.10893	1.72203	3.71896	0	1.18323	0	0.924011	0	0	0	0	1.09626	0	0	0	0.779827	0	1.01145	0.799794	0.840996	1.05031	0	0	1.76215	0	0	1.22287	0	0	0	0	0	0	1.03429	0	0	0	0	0	0	0	0	0
HDAC1	0	5.3991	2.67465	2.31625	0	0	0	2.66468	1.005	0	2.73015	0	2.38853	0	2.41302	0	0.903678	1.79758	0	1.62575	2.31192	0.984032	0	0	0.504614	0.53061	0	0	0	0	0	0	0	0	0.903038	0	0.490224	0	0	0	0	0	0	0	0	0	0.382527	0	0
EPHB2	1.11819	3.46718	3.82656	2.31625	0	0	0	2.11171	0	0	2.69338	0	0	0	0	0	0	0	0	0	0	0.984032	0	0.638152	0	0	0	0	0	0	0.451835	0.489698	0	0	0	0	0	0	0	0	0.873804	0	0	0	0	0	0	0	0
PIK3CA	8.66397	5.61313	3.45573	4.05332	4.3884	3.23603	1.10742	3.01347	4.10792	6.15345	2.83055	1.68207	2.92905	6.09281	1.56288	3.25748	0.903678	1.09626	2.16025	0.978796	1.91216	0.779827	2.69401	2.11989	1.00923	0.840996	0	1.99934	0	0	0.90367	0	0	0.427319	0.569753	0	0.776987	0	0.50817	2.7522	0	2.02499	0.924316	0	0.43288	0.479683	0.606291	0.477463	0.693549
PDK1	1.77229	3.68208	4.50039	1.79209	0	0	0	3.23625	0	1.34209	2.5246	0	0	0	3.77924	0	0	1.4164	0	1.46819	0.823523	0.492016	0	0	0	0	0	0	0	0	0	2.5699	0	0	0	0	0	0	0	0	0	0	0	0	0	0	0	0	0
ZHX2	5.48685	4.25326	6.39839	2.51552	1.7803	2.90674	1.75522	3.20252	1.005	2.68419	2.73015	0	0	3.60075	1.34619	1.23815	0	0.944266	1.6714	0.978796	0	1.38126	0.634193	1.01145	0	0.840996	0	1.5469	0	0	0.451835	0	0.526663	0.854638	0.903038	0	0	0.944419	0	0	0	0	0	0	0	0.479683	0	0	1.01603
MET	2.89049	5.49535	6.17142	3.66256	0	3.7556	1.10742	3.83374	3.18579	3.46926	2.86119	1.06127	1.46452	1.59194	2.13366	2.97425	0	1.32545	2.99595	1.37391	2.12878	3.00549	2.34679	1.2763	0	1.06122	0	0	0.884069	0	0	1.26585	0	1.41952	0	0	0	0.944419	0	0	0	0	0	0	0	0	0.8882	0	0
ERBB3	4.83275	2.99862	6.25057	0.896046	0	1.25187	0	3.79747	0	2.12717	2.42303	0	0	0	1.34619	2.4763	0	0	1.32455	0	0	0	3.0809	0	0.504614	0	0	0	0	0	0	0.489698	0	2.2261	0	0	0	0	0	0	0	0.821506	0	0	0	0.479683	0.765054	0.477463	0
IGF1R	3.54459	6.17962	6.5664	3.87265	2.24649	1.98416	0	3.79747	1.59289	0	3.29165	0	0	1.0044	1.56288	2.89073	0	1.69258	1.32455	0.489398	3.43403	1.76386	3.19912	0	0	0	0	0	0	0.555897	1.04913	1.26585	0	1.47828	0	0	0	0	0	0	0	0	0	0	0	0.479683	1.21258	0.756762	0
FGFR1	6.7588	5.20077	4.60764	3.80634	3.73134	1.25187	6.25013	2.3882	0	2.12717	3.12341	0	0.924011	1.0044	0	0	0	0	0	0	0	2.80471	2.10674	0	0	0	3.72072	0.773449	0	0.555897	0	0	0	0	0	0	0.980448	0.47221	0	0	0	0	0	2.55743	0	1.11379	0.765054	0	0
E2F1	5.48685	5.3653	3.65147	3.41157	0	1.98416	1.10742	1.5468	1.005	0	1.8857	0	2.38853	0	0.673096	1.23815	0	1.09626	0	1.46819	0	0.492016	2.98099	0.638152	1.30441	0.53061	0	1.79589	0	0	0	0	1.94889	0.677284	0	0	0	0	0	1.3368	0	1.85813	0	0	0	0.959366	0	0	0
SP3	0	0	0	0	0	0	0	0	0	0	0.807678	0	0	0	0	1.23815	0	0.944266	0	0	0	0	0	0	0	0	0	0	0	0	0	0	0	1.19964	0	0	0	0	0	0	0	0	0	0	0	0.479683	0	0	0
IL4	7.08917	3.61447	1.15191	0.896046	2.24649	0	1.10742	2.66468	1.005	0	2.42303	1.06127	0	1.0044	1.73993	0	0	2.52948	0	2.44699	0	0.779827	2.10674	0	2.39938	1.37161	0	0	1.14264	0	0.716141	0	0.834742	0.677284	0	0	1.13827	0.47221	0.80543	0	0.436902	0	0	0.502693	1.60185	0.760279	0	0	0.437581
ZEB1	1.11819	6.40015	2.97765	2.68814	0	1.25187	0	1.99851	0	0	3.16426	0	1.84802	3.01321	2.85926	2.70246	0	0.944266	0	1.46819	0	2.52369	0	0	0	1.06122	0	0	1.58468	0	0.716141	0.776153	0	0.677284	0.903038	0	0	0	0	0	0	0	0	0	0	0	0	0	0
ZEB2	3.54459	3.46718	2.67465	0.896046	1.7803	1.25187	0	0.666171	0	0	1.01918	0	0	0	1.88962	1.81386	0	0	0	0	0	1.27184	0	0	0	0	0	0	0	0	0	0.776153	0	0	0	1.52852	0	0	0	0	0	0	0	0	0	0	0	0	0
BTK	2.23639	4.25326	3.82656	3.66256	3.15335	1.98416	0	3.85137	4.60791	3.11624	2.27247	1.68207	1.46452	1.0044	0	0	0	1.63331	2.50709	1.55136	0	0	0	0	1.59959	0	0	0	0	0	0.716141	0	0	0	0	0	0	0.944419	1.42661	1.3368	0.436902	1.33982	0	0	0	0.479683	0	0	0
TGFB1	8.19738	6.80043	2.30382	4.59608	4.68385	2.90674	0	3.72054	4.26919	0	3.18387	0	0	0	3.33465	3.90593	0	3.14356	0	3.33778	0	3.0357	3.25296	2.20764	2.37191	1.06122	0	0	3.30453	2.61296	1.04913	0.776153	0	1.70928	0	1.88355	1.75744	1.74738	1.61086	0	1.38495	1.64301	1.38647	0	1.21525	0	0.988818	0	0
PIK3CD	1.77229	3.10742	3.65147	2.68814	1.12324	0	0	3.30034	2.8214	0	1.99091	1.68207	0	0	1.06683	1.23815	0	1.32545	1.32455	0.489398	0	1.27184	0	0.638152	2.06259	0	0	0	0	0	0	0.776153	0	0	0	0	0	0.47221	0	0.517144	1.74761	0	0	0	0.86576	0	0	0	0
SNCA	1.77229	1.73359	4.12956	3.21229	0	0	0	4.11022	0	0	2.63453	0	0	0	0	0	0	1.09626	0	0.978796	0	0	0	0	0	1.06122	0	0	0.884069	0	0.451835	0	0	0	0	0	0	0	0	0	0	0	0	0	0	0	0.8882	0	0
HCC	0	4.07431	0	2.68814	1.12324	0	0	0.666171	2.5979	0	0.807678	0	0	0	0	0	0	0	0	0	0	1.82068	0	0	0	0.53061	0	0	2.36822	0	1.04913	0	0	0	0	0	1.13827	0	0	0	0	0	0	0	0	0	1.53011	0	0
SERPINB3	6.46467	5.66811	3.23382	4.2606	0	4.7663	2.57136	3.05437	4.10792	1.34209	1.76289	0	0	0	2.01929	1.23815	0	1.84457	1.6714	1.55136	0	1.76386	4.57835	1.01145	2.14356	1.23204	0	1.5469	0.884069	0	2.31759	0	0.526663	0	0	0	1.75744	0.47221	0.80543	0.819654	0.692473	0.821506	2.19751	0	0	0.479683	0	0	1.51378
GLI1	4.36866	4.94111	3.45573	2.31625	0	0	3.10893	2.46513	1.005	0	2.5246	0	0	2.81972	1.73993	1.23815	0	0.472133	0	0	0	2.16109	1.26839	0.638152	0	0	0	0	1.3261	0	0	0	0	1.1046	0	0	0	0	0	0	0	0	0	0	0	0	0	0	0
TFPI2	1.11819	3.20752	0	0.896046	1.12324	0	0	0	0	0	0	0	0	0	0	3.62771	0.903678	0	0	0	0	1.55965	0	0	0	0	0	0	0	0	0	0	0	0.677284	0	0	0	0	0	0	0	0	0	0	0	0	0	0	0
NELFCD	2.59636	3.74622	1.15191	2.51552	1.7803	1.25187	0	3.05437	0	0	2.23827	0	0	1.0044	1.34619	0	0.903678	2.33904	0	2.62198	0	2.05167	0.634193	0	2.1042	1.06122	0	0	0.700608	0	0	0	1.05333	0	0	0	0.490224	0	0	0	1.01445	0	0	0	1.73152	0	0	0	1.01603
TERF2	1.11819	2.99862	1.15191	0	1.12324	0	0	1.5468	0	0	0	0	0	0	0	0	0	1.7471	0	0.489398	0	0	0	0	0	0	0	0.773449	1.24095	0	0.451835	0	0	0	1.70926	0	0	0	0	1.45181	0	1.33982	0	0	0	0	0	0	0
SULF2	0	3.86541	0	2.31625	0	0	0	0	0	0	0	0	0	0	0	0	0	0	0	0	0	0	0	0	1.67629	0	0	0	1.02637	0	0	0	0	0	0	0	0	0	0	0	0	0	0	0	0	0	0	0	0
ZNF135	1.11819	3.46718	0	1.4202	0	0	0	0.666171	2.8214	0	0	0	0	1.0044	0	0.781185	0	0	0.835698	0	0	0	0.634193	0	0.504614	0.53061	0	0	0	0	0.716141	0	0	1.1046	0	0	0	0	0.50817	0	0	0	0	0	0	0	0	0	0
XRCC1	9.40332	2.60038	2.67465	3.73645	0	0	0	3.36043	1.005	0	0	0	0	2.81972	0	0	0	0	0	0	0	0	0	0	0	0	1.32535	0	0	0	0	0	0.834742	0	0	0.544469	0	0.944419	0	0	0	0	0	0	0	0	0	0	0.437581
ITK	5.31688	5.6271	3.45573	2.31625	0	0	0	1.99851	2.33355	0	2.61382	0	0	0	3.04479	0.781185	0	1.88853	1.6714	1.81099	0	2.31269	0	0	0.504614	0	0	0	1.52919	0	0	1.8121	0.526663	0.427319	0	0	0.490224	0	0	1.45181	1.12937	1.45509	0.732503	0	0	0	0.382527	0	0
ATN1	1.11819	2.24063	0	0	0	0	0	1.33234	0	0	1.31727	0	0	0	0	0	0	0	0	0.775678	0	0	0	0	0	0	0	0	0	0	0.90367	0	0	0	0	0	0	0	0	0	0.692473	0	0	0	0	0	0	0	0
NANOG	1.11819	3.38647	3.65147	1.4202	0	1.25187	0	1.72203	1.59289	0	2.08292	0	0	0	2.01929	2.34356	0	0.748313	0	1.13635	0	0.984032	1.26839	0	0	0.840996	0	0	0	0	0	0.979396	0	0	0	0	0	0	0	0	0.873804	0	0.924316	0	0	0	0	0	0
CD24	4.25736	4.6439	1.82573	1.79209	0	1.25187	0	2.3882	0	0	2.59251	0	0.924011	1.0044	1.88962	3.43121	0	1.32545	0.835698	0.978796	0	1.87328	0	0	0.799794	0.53061	0	0	0	0	0	0.489698	0.526663	0.992204	0	0	0	0.748435	0	0	0.436902	0.518313	0	0	0	0	0	0	0.693549
YWHAZ	0	4.37245	0	1.4202	0	0	0	0	0	0	1.18323	0	0	0	0.673096	0	0	0	0	0	0	0	0.634193	0	1.00923	0	0	0	0	0	0	0	0	0	0	0	0	0	0	0	0	0	0	0	0	0	0	0	0
CXADR	0	4.33397	0	2.8404	0	0	0	2.30457	0	0	1.31727	0	0	0	0	0	0	0	0	2.60454	0	0	0	0	0.504614	0	0	0	0	0	0	0	0	1.19964	0	0	0	0	0	0	0	0	0	0	0	0	0	0	0
CXADRP1	0	3.20752	0	2.08056	0	0	0	3.44405	4.72396	0	2.39529	0	0	0	0	0.781185	0	0	1.32455	2.04075	0	0	0	0	0.504614	0.840996	0	0	0	0	0	0	1.05333	0	0	1.08894	0	0	0	0	0	0	0	0	0	0	0	0	0
XPO1	0	1.37384	2.67465	1.4202	0	2.50373	1.75522	3.05437	4.19079	2.68419	2.2024	2.12253	0	0	1.06683	1.23815	0	0	0	0	0	0.779827	1.00517	0	0	0.53061	0	0	0	0	0	0	0.834742	1.1046	0	0.862962	0	0	0.50817	0.819654	0	0	0	0	0	0.479683	0	0.477463	0
NES	0	4.07431	0	0	0	0	0	0	0	0	0.509588	0	0	0	1.88962	0	0	0	0	0	0	3.14512	0	0	0	0	0	0	0	0	0	0.489698	0	0.427319	0	0	0	1.22064	0	0	0	0	1.0731	0	0	0	0	0	0
G0S2	0	0	0	0	0	0	0	0	0	0	0.509588	0	0	0	0	0	0	0	0	0	0	0	0	0	0	0	0	0	0	0	0	0	0	0	0	0	0	0	0	0	0	0	0	0	0	0	0	0	0
EIF4EBP1	0	3.97422	3.65147	2.31625	0	0	4.32658	2.11171	0	1.34209	1.18323	0	2.38853	0	1.73993	0	0	0	0	0.775678	0	1.27184	0	0.638152	0	0	0	0	0.700608	0	0	0	0	0	0	0	0	0	0	0	0	0	1.71019	0	0	0	0	0	0
GRB2	1.11819	2.4334	3.65147	0	0	0	0	1.05586	0	0	1.76289	0	0	0	0	0	0	0.748313	0	0.978796	0	0.492016	0	0	0	0	0	0	0	0	0	0	0	0	0	0	0	0	0	0	0	0	0	0	0	0	0	0	0
TTK	3.13916	2.99862	0	2.08056	2.60809	0	0	0	0	0	2.54794	0	4.66108	0	0	0	0	0.472133	0	1.81099	0	1.14243	0	0	0	0	0	0	0	0	0.90367	0	0	0	3.2635	0	0	0	0	0	0	0	0.462158	0	0	0	0	0	0
CREB1	1.11819	4.40978	3.23382	2.08056	0	0	1.10742	2.3882	0	1.34209	2.54794	0	0	0	1.88962	0.781185	0	1.96876	0	1.62575	0	2.12646	0	0	1.30441	1.06122	0	0	1.24095	1.5606	0	0	0.834742	0	0	0	0	0	0	0	0	0	0	0	0.686098	0	0.382527	0	0.875161
CYP17A1	6.60504	4.51552	0	0	0	0	0	2.21297	3.01501	0	1.01918	0	0	0	0	2.4763	0	0	0	0	0	0	0	0.638152	0	0	0	0	0	0	0	0	0	0.677284	0	0	0	0	0	0	0	0	0	0	0	0	1.07389	0	0
HSD3B2	0	0	0	0	0	0	0	0	0	0	0.807678	0	0	0	0	0.781185	0	0	0	0	0	0	0	0	0	0	0	0	0	0	0	0	0	0	0	0	0	0	0	0	0	0	0	0	0	0	0	0	0
FMR1	4.25736	0	1.82573	0	3.15335	0	0	0	0	0	2.71199	0	0	0	0	1.23815	0	0	0	0	0	0	0	0	0	0	0	0	0	0	0	0	0	0	0	0	0	0	0	0	0	0	0	0	0	0	0	0	0
TMEM11	0	0	0	0	0	0	0	1.72203	0	0	0	0	0	0	0	0	0	1.32545	0	1.37391	0	0	0	0	0	0	0	0	0	0	0	0	0	0	0	0	0	0	0	0	0	0	0	0	0	0	0	0	0
CALR	6.80696	5.8079	1.82573	5.00438	4.77146	3.23603	1.10742	2.77788	3.82641	2.68419	3.04595	0	0	0	1.56288	1.23815	1.80736	1.4164	2.89104	2.18244	0	1.7021	2.19395	1.2763	0.799794	1.48961	6.23254	0	1.91044	2.36141	0	0	1.74954	0	0	1.72592	0.980448	1.22064	1.01634	0	1.31071	0	0	4.19014	0	0	0	0	0
JAK2	7.82735	6.47992	5.34931	3.66256	5.00903	4.8909	5.81167	3.36043	5.45342	4.64288	2.76516	2.12253	0.924011	3.01321	1.34619	2.34356	2.33597	2.49541	2.77613	2.24387	1.30525	2.91802	0	1.2763	1.17168	1.06122	6.40143	1.5469	2.30276	2.58151	0	0	1.74954	0	0	2.49637	1.86646	1.93014	2.49353	1.63931	0.692473	0	1.5988	4.42901	1.00512	1.77504	0.8882	0	0.875161
PDLIM7	0	2.74767	0	1.4202	0	0	0	1.72203	0	0	1.18323	0	0	0	2.01929	0	0	0	0	0	0	1.63444	0	1.01145	2.37191	0	0	0	0	0	0	0	0	0	0	0	0.490224	0	0	3.63158	0	3.48008	0	0	0	0	0	0	0
HIF1A	7.36326	6.45867	3.23382	3.87265	0	0	0	4.59313	3.47674	0	3.12341	0	0	0	7.1764	2.19306	0	2.97622	2.3461	2.60454	4.54878	4.3749	0	1.48174	2.1809	2.40025	0	0	2.4819	0.881076	0.90367	4.44096	0	0.854638	0	0	0.776987	0.47221	1.42661	1.91366	1.12937	1.45509	0.924316	0.796749	1.00512	0	1.70585	0	0.437581
CD19	0	2.74767	1.82573	2.8404	1.7803	6.14277	5.0095	4.48194	6.33533	3.11624	2.16469	3.52545	0	0	0	0	2.09827	1.32545	1.32455	2.04075	0	0.779827	0	0	1.17168	0.53061	0.662674	0	0	0.555897	0.451835	0	2.41473	0	0.903038	1.40743	0.490224	1.32566	1.01634	0.819654	1.31071	0	0	0.502693	0	0.760279	0.765054	0.477463	0.437581
CDK10	0	0	0	1.4202	2.60809	0	0	0	0	0	0	0	0	0	0	0	0	0	0	0	0	0	0	0	0	0	0	0	0	0	0	0	0	0	0	0	0	0	0	0	0	0	0	0	0	0	0	0	0
ADAMTS1	1.77229	1.37384	0	0	0	0	0	0	0	0	0	0	0	0	0	0	0	0.472133	0	0	0	1.38126	0	0	0	0.53061	0.662674	0	0.700608	0	0	0	0	0	0	0	0	0	0	0	0	0	0	0	0	0	0	0	0
HLA-DQB1	6.85372	0	0	1.79209	0	0	0	0	1.005	0	0	0	0	0	0	0	0	0	0	0	0	0	1.90258	0	0.799794	0	0	0	0.442035	0	0	0	1.05333	0	0	0	0.776987	0	1.01634	0	0	0	0	0	1.21525	0.479683	0	0	0
MIB1	1.77229	2.60038	0	1.4202	0	0	0	1.05586	4.34356	0	0	0	0	0	0	0	0	0	0	0	0	0.779827	0	0	0	1.68199	0	0	0	0	0	0	0.526663	0.427319	0	0	0	0	0	0	0	0	0	0	0	0	0	0	0
HLA-G	5.05821	3.61447	0	0.896046	0	0	0	2.53635	2.33355	0	0	0	0	0	2.32853	2.01933	0	1.09626	1.32455	0.489398	0	2.0111	3.56081	0	1.59959	0	0	0	0	0	1.04913	1.55231	0	1.28196	0	1.88355	0	0.47221	0	0	0	0	0.732503	0	0	0	0	0.756762	0
MLXIP	1.77229	4.21087	1.82573	1.79209	0	0	0	1.05586	0	0	1.94018	0	0	0	0	0	0	1.22045	0	1.26508	0	2.48192	0	1.01145	1.17168	0	0	0	0	0	0.451835	0	0	0.854638	0	0	0	0	0	2.15645	0	1.91798	0	0	0.43288	0	0.382527	0	0
LILRB1	0	2.24063	0	0	2.24649	0	0	0.666171	0	0	2.23827	0	0	0	0.673096	0	0	0.944266	0	1.75447	0	0	0	0	0	0	0	0	0	0	0	0	0	0	0	0	0	0	0	0	0	0	0	0	0	0	0	0	0
ATM	9.33053	4.67403	5.6523	4.35298	6.37152	5.66289	3.83105	3.96651	3.01501	4.02628	3.13384	4.86586	5.26727	1.59194	3.26989	2.34356	3.344	1.4164	0	2.60454	2.31192	0.779827	2.53677	0.638152	2.70349	1.37161	1.32535	0.773449	1.46841	0.881076	0.451835	1.86445	0.526663	1.1046	1.5995	0	0	0	0	1.63931	2.1645	0.518313	0	0	1.83884	0	0	0.756762	0
MAPK14	2.23639	5.91169	8.18838	4.83177	0	0	1.10742	4.52624	2.01001	0	3.18387	0	0	0	3.23581	1.23815	0	2.77739	0	2.74783	0	2.81823	1.00517	0	1.67629	2.16885	0	0	0.442035	1.11179	0.716141	2.24525	0	0.854638	1.5995	1.08894	0.776987	0	1.61086	0	0.692473	0	0	0	0.43288	0	0.765054	0.477463	0.875161
BECN1	0	3.80724	3.65147	4.70239	1.12324	0	1.10742	3.49602	0	0	1.99091	0	1.84802	0	3.39536	0	0	0.944266	0	1.46819	0	1.82068	0	0	0	1.23204	0	0	0	0	1.26846	2.18377	0	0.854638	2.10834	0	0	0	0	0	0.436902	0	0	0	0	0	0.382527	0	0
TSC2	5.48685	2.87943	2.67465	2.68814	5.9368	1.98416	0	2.60266	0	2.12717	2.30515	0	0	0	1.34619	0.781185	0	0	0	0	1.64705	0.492016	0	1.6496	0	0	0	0	0	0	1.26846	0.489698	0	0	0	0	0	0	0	0	0.873804	0	0	0	0.86576	0	0.606291	0	0.693549
ULK1	1.11819	3.46718	2.30382	1.4202	0	0	0	2.46513	3.47674	0	0	0	0	2.59635	1.34619	0	0	0	0	0.775678	0	0	0	0	0.504614	0	0	0	0	0	0	0	0	0.677284	0	0	0	0	0	0	0	0	0	0	0	0	0	0	0.437581
PPM1D	3.13916	3.54299	0	2.31625	1.12324	0	0	1.05586	0	1.34209	0	0	0	0	0	0	0	0	0	0	0	0	0	0	0	0	2.10063	0	0	0	0	0	0	0	0	1.52852	0	0	0	0	0	0	0	0	0	0	0	0	0
IL24	0	0.866794	0	3.21229	0	1.25187	0	2.87914	0	0	1.8857	0	0	0	1.88962	0	0	2.26971	0	2.18244	0	1.55965	0	0	0	1.06122	0	0	0	0	0	0	0	0	0	0	0	0	0	0	0	0	0	0	0	0	0	0	0
DDIT3	4.1378	5.05592	3.98496	5.24902	2.60809	2.90674	5.37984	4.64806	5.93645	0	2.33644	1.06127	1.46452	0	1.73993	1.23815	0.903678	0.944266	0	2.30039	0.823523	1.14243	0	0.638152	2.06259	1.06122	0	0	1.87773	0.555897	0.90367	0.776153	1.57999	0.854638	0	1.40743	0	1.63358	1.61086	1.78902	0.436902	1.64301	0	0	0.43288	0.479683	0.606291	2.44905	0.437581
BAX	5.05821	4.91683	4.80338	5.77318	1.7803	1.98416	1.75522	5.21804	1.005	0	3.08015	0	0.924011	1.59194	2.95645	2.4763	0	1.79758	0	1.95759	0	2.48192	0.634193	1.79152	1.00923	2.6766	0	0	0	0	1.3555	0.979396	2.23723	0.992204	0	0	0	0	0	0	0.436902	0.518313	0	0	0	0	0	0	0.875161
ITGAV	0	1.73359	0	1.4202	0	0	0	0	0	0	1.94018	0	0	0	0.673096	0	0	0	0	0	0	1.63444	0	0	0	0	0	0	0	0	0	0	0	0	0	0	0	0	0	0	0.436902	0	0	0	0	0	0	0	0
ITGB3	0	0	0	0	1.7803	0	0	0	1.005	0	0.509588	0	0	0	0	0	0	0	0	0	0	0.492016	0	0	0	0	0.662674	0	0	0.555897	0.451835	0	1.05333	0	0	0	0	0.47221	0.50817	0	0	0	0	0	0.86576	0	0	0	0
PDGFRB	3.54459	5.16106	4.80338	0.896046	4.27659	1.98416	7.20688	2.82985	5.4193	0	1.99091	0	0.924011	1.59194	1.06683	1.23815	0.903678	0	2.89104	0	1.64705	2.6005	0	0	0	0	3.57335	0	0.884069	0.555897	0.716141	0	1.05333	0	0	0.544469	1.37623	0.47221	0.80543	0	0	0	0	2.44207	0	0.479683	0	0.477463	0
LGALS1	1.11819	4.89206	0	0	0	0	0	2.21297	0	0	2.54794	0	0	0	2.90907	1.23815	0	2.16471	0.835698	2.76209	0	3.3983	0	0	1.17168	0	2.6507	0	1.94156	0	0	0	1.82196	1.35457	0	0	1.6959	0.944419	0	0	0	0	0.462158	1.41124	0	0	0	0	0
NF1	8.92014	6.10604	6.53413	4.16111	10.0901	3.7556	0	3.16757	3.18579	2.12717	3.79705	4.8007	0.924011	2.00881	2.56272	0	3.12621	0.748313	0	1.69304	4.80352	0.492016	0	0.638152	0.504614	0.53061	3.07736	1.5469	0.700608	0	0.90367	1.62674	1.82196	0	0.903038	0	0.490224	0	0.80543	0.517144	0	0.518313	1.46501	2.20799	1.11898	0	0	0	1.22844
IFNG	5.48685	4.16699	2.97765	3.58419	3.88579	0	0	4.34581	2.01001	0	2.57056	0	0	0	1.06683	0.781185	0	2.69137	0	2.71841	0	1.63444	2.27356	0	2.54547	2.16885	0	0	1.24095	0	0	0	0.834742	0.677284	0	0	0.490224	0	0.80543	1.20077	0.873804	0.518313	0	0	0.86576	0.479683	0.8882	0	0.437581
CAT	6.34286	2.24063	1.82573	2.51552	2.60809	0	0	2.92603	1.59289	0	1.18323	0	0	0	2.41302	1.23815	0	1.56839	0	1.26508	0	0.492016	1.47255	0	0	1.37161	0	0	1.24095	0	0.90367	0	0	0	0	0	0.490224	0	0	0	0	0	0	0	0	0	0	0	0
SOD2	6.7588	5.01125	2.67465	3.58419	0	0	0	3.54531	4.5462	0	1.31727	0	0	0	0.673096	0	0	2.24494	0	0.978796	0	0	1.47255	0	1.41663	0.53061	0.662674	0	0.442035	0	0	0	0	0.427319	0	0	0	0.748435	0.80543	0	0	0	0	0.502693	0.43288	0	0.606291	0	0
GPX1	6.24506	4.58136	0	1.79209	0	0	0	1.87018	0	0	0	0	0	0	0	0	0	1.32545	0	1.62575	0	0	0	0	0	0.53061	1.32535	0	1.63572	0	0	0	0	0	0	0	0	0	0	0	0	0	0	1.00539	0.43288	0	0.606291	0	0
GSTP1	8.50646	4.02527	1.15191	3.21229	0	3.23603	0	3.0936	2.8214	0	0.807678	0	0.924011	0	0.673096	0	0.903678	0.748313	0	1.26508	0.823523	0	0	0	0	0	1.32535	0	0.884069	0	0	0	0	0	0	0	0	0.47221	0	0	0	0	0.462158	1.00539	0.686098	0	0	0	0
CBX8	0	4.16699	1.15191	2.9766	0	0	1.10742	4.2921	0	0	2.12494	0	1.84802	0	1.56288	2.01933	0	0.472133	0	0	0	2.09005	0	0	0.504614	1.59183	0	1.5469	0	0	0.90367	1.37476	0	0.427319	1.13951	0	0	0	0	0	0.873804	0	0	0	0	0	0	0	0.437581
ADAR	5.37555	5.75886	0	0	1.12324	0	0	0	0	0	0.509588	0	0	0	0	0	0	1.22045	1.32455	1.26508	0	1.63444	0	0	0	0	0	0	0	0	0	0	0	0	0	0	0	0	0	0	0	0	0	0	0	0	0.765054	0	0
ADARB1	0	0.866794	0	0	0	0	0	0	0	0	0	0	0	0	0	0	0	0	0	0	0	0	0	0	0	0	0	0	0	0	0	0	0	0	0	0	0	0	0	0	0	0	0	0	0	0	0	0	0
LDHA	3.54459	6.33087	2.67465	2.31625	0	0	0	2.53635	1.005	0	1.8857	0	0	0	4.1256	0	0	1.84457	0.835698	2.35271	0.823523	0.779827	1.63936	0	0	0.53061	0	0	0	0	0	1.46909	0	0.427319	0	0	0	0	0	1.03429	0	0.821506	0.732503	0	0	0	0.606291	0	0
ANXA4	0	4.12151	0	0	0	0	0	0	0	0	0.509588	0	0	0	0	3.12474	0	0.472133	0	0	0	0	0	0	0	0	0	0	0	0	0	0	0	1.41952	0	0	0	0	0	0	0	0	0	0	0	0	0	0	0
NNMT	0	2.01263	0	1.4202	0	0	0	2.87914	0	0	0	0	0	0	0	0	0	1.7471	0	0	0	0	0	0	0	0	0	0	0	0	0	0	0	1.19964	0	0	0	0	0	0	0	0	0	0	0	0	1.97764	0	0
PLIN2	1.11819	3.80724	0	0	0	0	0	0	0	0	0	0	0	0	1.56288	0	0	0	0	0.978796	0	0	0	0	0	0	0	0	0	0	1.04913	0	0	0	0	0	0	0	0	0	0	0	0	0	0	0	0.8882	0	0
PRKDC	4.75	2.24063	5.90847	3.93572	0	3.96832	0	3.7788	4.48175	0	1.82685	0	4.29097	0	1.73993	0	0	0	0	0.489398	0	0.779827	1.90258	0	0	1.06122	0.662674	0	0	0	0	1.37476	0	0	1.32293	0	0	0	0	1.55143	0.436902	1.33982	0.462158	0	0.686098	0	0	0	0
KMT2D	4.91146	1.37384	0	0	1.12324	1.98416	2.21485	0	2.5979	3.11624	2.12494	1.06127	2.92905	2.00881	0	0	0.903678	0	1.94043	0.978796	0	0	0.634193	0	0	0	0.662674	0	0	0	0	0	0	0.992204	0	0	0	0	0	0	0	0	0	0	0	0	0	0	0
HDAC2	0	2.74767	1.15191	1.79209	0	0	0	1.33234	1.005	0	1.94018	0	0	0	0.673096	0	0	0.472133	0	0	0	0.984032	0	0	1.41663	1.68199	0	0	0	0	0	0	0	0	0.569753	0	0	0	0	0	0	0	0	0	0	0	0.765054	0	0
ANXA5	2.89049	2.99862	2.67465	4.76869	0	1.25187	0	4.7697	2.01001	0	2.42303	0	0	0	1.73993	1.23815	0	0.748313	0	1.46819	0	1.14243	1.26839	0	1.59959	3.0536	0.662674	0	0.442035	0	0.90367	0.776153	0.526663	0.677284	0	0	1.47067	0.47221	0	0	0.436902	0	0	0	0	0	0	0	0.437581
SAT1	1.11819	0	0	2.68814	0	0	0	0	0	0	0	0	0	0	1.34619	0	0	0	0	0	0	0	0	0	0.504614	0	0	0	0	0	0	0	0	0	0	0	0	0	0	0	0	0	1.0731	0	0	0	0	0	0
IMP3	0	2.99862	0	0	0	0	0	0	0	0	0	0	0	0	0	2.19306	0	0	2.3461	0	0	0	0	1.01145	0	0.840996	0	0	0	0	0	0	0	1.41952	0	0	0	0	0	0	0	0	0.732503	0	0	0	0	0	0
MIR328	0	0	0	0	0	0	0	0	1.59289	0	0	0	0	0	0	0	0	0	0	0	0	0	0	0	0.504614	0	0	0	0	0	0	0	0	0	0	0	0	0	0	0	0	0	0	0	0	0	0	0	0
ASPRV1	0	1.37384	0	0	0	0	0	0	0	0	0	0	0	0	0	0	0	0	0	0	0	0	0	0	0	0	0	0	0	0	0	0	0	0	0	0	0	0	0	0	0	0	0	0	0	0	0.382527	0	0
CSF2	1.11819	4.94111	2.67465	2.8404	1.7803	1.25187	0	3.65851	3.18579	3.11624	2.81474	0	0	0	1.06683	2.01933	0.903678	2.47772	1.94043	1.86331	0	2.71768	0	0.638152	2.66709	1.96349	1.05031	0	0	2.64323	0	0	0.834742	0.427319	0	0	0	1.56865	0	1.96895	1.61673	0.518313	0	1.00539	1.69121	0.959366	0	2.40851	0.693549
IL3	0	0	0	2.51552	0	1.25187	0	1.99851	0	0	2.47557	0	0	0	0	0	0	1.56839	0	1.69304	0	0	0	0	0.799794	0.53061	0	0	0	1.43697	0	0	0.526663	0	0	0	0.490224	0.47221	0	0	0	0	0	0	0	0.479683	0	0.477463	0
CCAR2	0	2.60038	0	3.58419	0	0	0	0	0	0	1.31727	0	0	0	0	0	0	0	0	0	0	0	0.634193	0	0	0	0	0	0	0	0	0	0	0	0	0	0	0	0	0	0	0	0.732503	0	0	0	0.606291	0	0
FCGR2A	1.11819	0	0	0.896046	0	0	0	2.66468	0	0	1.43059	0	0	0	0	0	0	0	0	0	0	0	0	0	0	0	0	0	0	0	0	0	0	0	0	0.544469	0	0	0	0	1.01445	0	0	0	0	0	0	0	0
SIRPA	0	0	0	0	0	0	0	2.87914	0	0	1.01918	0	0	0	0	0	0	0.472133	0	0	0	0	0	0	0	0	0	0	0	0	0	0	0	0	0	0	0	0	0	0	0.873804	0	0	0	0.43288	0	0	0	0
CD47	2.23639	3.54299	0	2.68814	0	0	0	2.77788	0	0	2.08292	0	0	0	0	0.781185	0	0	0	1.55136	0	0	0	0	1.00923	1.23204	0	0	0	1.29075	0	0	0	0	0	0	0	0	0.80543	1.55143	1.22654	0	0.732503	0	0	0	0	0	0
REN	2.59636	1.37384	1.15191	2.08056	0	0	0	0.666171	0	0	2.08292	0	0	0	0	1.81386	0	0.472133	0	0.489398	0	0	0	1.01145	0.799794	0.840996	0	0	0	0	1.04913	0	0	0.427319	0	0	0.490224	0	0	0	0	0	0	0	0	0	0	0	0
IL2	6.60504	4.70345	2.30382	2.68814	1.7803	5.41047	1.10742	5.45911	4.6671	0	3.1021	0	0	0	2.01929	0	1.80736	2.38163	0	2.89082	0.823523	1.38126	2.53677	0	2.39938	2.07303	0.662674	0	0.700608	0	1.04913	0	1.47853	0.992204	0	0.544469	2.24766	0	1.3136	0.819654	1.66344	0.821506	0	0	1.49752	1.43905	0.606291	0.477463	1.01603
AURKB	3.71456	2.87943	1.15191	1.4202	0	3.23603	1.10742	2.72295	3.47674	0	2.65468	0	0	0	0	0	0.903678	0	0	0.775678	0	0.779827	0	0	0	0	0	0	0	0	0	0	0.526663	0	1.80608	0	0	0.47221	0	0	0	0	0.732503	0.796749	0	0.479683	0	0	0
MITF	5.12687	3.61447	3.65147	2.68814	1.12324	0	2.21485	2.21297	0	0	2.33644	0	0	0	2.32853	0	0	0	0	0	0.823523	0.779827	0	0	0	0.840996	0	0	0.700608	0	0.451835	0	0	0	0	0	0	0	0	0	0	0	0	0	0	0	0.765054	0	1.31274
PAX3	1.77229	2.60038	0	0	0	3.96832	5.0095	0.666171	0	0	1.18323	1.06127	0	0	0.673096	0	0	0.472133	0	0.489398	0	0	0	0	0	0	0	0	0	0	0.716141	0.489698	0	0	0	0	0	0.47221	0	0	0	0	0	0	0	0	0	0	0
FGFR2	7.91324	5.27658	3.45573	2.9766	1.12324	0	4.32658	1.99851	0	3.11624	1.8857	0	0	2.00881	0	0	2.09827	0	0	0.489398	1.30525	1.14243	0.634193	0	0.799794	0.53061	0	0	0.700608	0	0	0	0	0.992204	0	0	0	0	0	0	0	0	0.732503	0.796749	0	0.760279	0	0	0
SLAMF7	0	0	0	0.896046	0	1.25187	0	2.60266	2.5979	0	0	0	0	0	0	0	0	0	0	0	0	0	0	0	0.504614	0	0	0	0	0	0	0	0	0	0	0.544469	0	0	0	0	0	0	0	0	0	0	0	0	0
ESRRA	0	2.4334	0	1.79209	0	0	0	0.666171	0	0	1.01918	0	0	0	2.49075	1.56237	0	0	0	0	0	0.779827	0	0	0	0	0	0	0	0	0	0.489698	0	0	0	0	0	0	0	0	0	0	0	0	0	0	0.382527	0	0
CDK1	2.59636	4.6439	4.89323	2.31625	0	0	0	2.92603	0	0	1.61536	0	2.14549	1.0044	0.673096	1.56237	3.00195	0.472133	0.835698	0.489398	0	1.27184	0	0	0.504614	1.06122	0	0	0.442035	0	0	0	0.526663	0	2.10834	0	0	0	0	0	0	0.821506	0	0	0	0	0	0.477463	0
PCSK1	1.77229	3.38647	1.82573	2.8404	0	0	0	3.26883	2.33355	0	1.61536	0	0	0	1.56288	1.81386	0	0	0	0	0	0	0	0	0	1.48961	0	0	0	0	0.716141	0.489698	0	0.677284	0	0	0	0.748435	0	0	0	0	0	0	0	0	0	0	0
MMP2	7.65458	6.69852	5.59596	4.16111	2.24649	0	0	3.99703	3.71896	0	3.55554	0	0	0	3.73877	2.59504	1.4323	2.49541	0	1.69304	0	3.74293	0.634193	0	1.17168	1.37161	2.20136	0	0.700608	0	0	1.95879	0	1.74665	0	1.52852	0	1.74738	0	0	0	0	0	0	0	0	0.606291	0	0.437581
AJUBA	1.11819	0	0	0	0	0	0	0	0	0	0	0	0	0	0	0	0	0	0	0	0	0	0.634193	0	0	0	0	0	0	0	0	0	0	0.992204	0	0	0	0	0	0	0	0	0	0	0	0	0	0	0
MMP10	0	0.866794	0	0	0	0	0	1.5468	0	0	0.509588	0	0	0	0.673096	0	0	0	0	0	0	0.492016	0	0	0	0	0	0	0	0	0	0	0	0	0	0	0	0	0	0	0	0	0	0	0	0	0	0	0
MMP13	3.35458	3.10742	2.97765	1.79209	0	0	0	0	0	0	0.807678	0	0	0	0.673096	0	0	0	0	1.55136	0	2.12646	0.634193	0	0	0	0	0	1.3261	0	0	0	0	0	0	0	0	0	0	0	0	0	1.0731	0	0	0	0	0	0
WAS	0	2.01263	4.26258	0	0	0	0	2.30457	0	0	0	0	0	0	0	0	0	0	0	0	0	0.492016	0	0	0.504614	0	0	0	0	0	0	0	0	0	0	0	0	0	0	0	1.45136	0	0	0.796749	0.686098	0	0	0	0
PAH	1.11819	0	0	0	5.39984	0	0	1.05586	0	0	0	0	0	0	0	0	0	0	0	0	0	0	0	0	0	0	0	0	0	0	0	0	0	0	0	0	0	0	0	0	0	0	0	0	0	0	0.606291	0	0
CDK2	2.23639	4.37245	3.45573	3.31577	0	1.25187	0	3.26883	1.005	1.34209	2.78206	0	2.14549	1.0044	0	1.23815	0	1.09626	0	0	0.823523	1.14243	0	0	0	0	0	0	0.442035	0	0	0	0	0.427319	0	0	0	0	0.50817	0	0	0	0	0	0.86576	0	0	0	0
CCNE1	4.83275	3.38647	0	1.4202	1.12324	1.25187	1.10742	1.05586	0	0	1.8857	0	3.92513	0	0	2.19306	1.4323	0	0	0	0	0.492016	0	0	0	0	0	0.773449	0	0	0.451835	0	0	0	2.54078	0	0	0	0	0	0	0	0	0	0	0	0	0	0
LEF1	0	4.25326	0	0	1.12324	0	0	1.5468	1.005	0	1.31727	0	0	0	0	0.781185	0	0	0	0	1.30525	1.82068	0	0	0	0.53061	0	0	0.700608	0	0	0	0	0	0	0	0	0.944419	0	0	0	0	0	0	0.43288	0	0	0	0
TCF4	1.11819	3.921	3.23382	0.896046	0	0	1.10742	1.05586	3.01501	0	1.82685	0	0	3.71674	0.673096	0	0	0	0	0.489398	0	0.492016	0	0	0	0	0.662674	0	0	0	0	0.489698	0	0.427319	0	0	0	0	0	0	0	0	0	0	0	0	0	0	0
SLC2A1	5.53975	5.09904	2.30382	1.79209	0	0	0	3.47039	0	0	2.86119	0	0	0	4.45234	0.781185	0	1.32545	0	1.55136	2.84892	2.50311	1.00517	2.99959	1.67629	1.37161	0	0	1.02637	0	0	2.58825	0	0.427319	0	0	0	0	0	2.27146	0	1.55494	1.19466	0	0	0	1.87702	0	0
MIR7-3HG	1.11819	3.54299	0	0.896046	0	2.50373	0	3.85137	0	0	2.36645	0	1.84802	0	1.73993	0	0.903678	0.944266	0	0.489398	0	1.7021	0	0	0.799794	1.37161	0	0	0.700608	0	0.451835	0	0	0	0.569753	0	0	0	0	0	0.873804	0	0	0	0	0	0	0	0
TGM2	0	3.68208	1.15191	3.41157	2.60809	0	0	2.21297	3.71896	0	0	0	0	0	2.69238	0	0	2.47772	0	1.26508	0	1.38126	0	0	0.799794	1.23204	0	0	1.24095	0	1.26846	2.18377	0	0	0	0	0	0	0	0	0	0	0	0	0	0	0	0	0
NFE2L2	4.9865	5.84346	4.26258	5.33524	3.36973	1.25187	3.10893	5.04786	0	0	3.67385	0	1.84802	1.0044	3.81809	0.781185	0	3.38516	0	3.25149	0	1.92225	1.7804	0	2.25029	1.90222	0	1.22589	1.40122	0	1.80734	2.42606	0	1.78189	1.32293	0	2.0442	0	0.80543	0	1.51143	0	0.462158	0	1.60185	0	1.21258	0	1.61924
PDGFA	2.23639	2.24063	0	1.4202	0	0	0	0	1.005	0	0.509588	0	0	0	1.06683	0	0	0	0	0	0	1.14243	0	0	0	0	0	0	0	0	0	0	0.834742	0	0	0	0.776987	0	0	0	0	0	0	0	0	0	0	0	0
HCCS	1.77229	3.46718	0	0	0	0	0	0.666171	3.47674	0	0.807678	0	0	0	0	0	0	1.22045	0	0.489398	0	0.492016	0	0	0	0.53061	0	0	1.84325	0	0	0.979396	0	0	0	0	1.13827	0	0	0	0	0	0	0	0	0	0.382527	0	0
SP1	1.11819	2.01263	0	1.4202	0	0	0	1.05586	0	0	1.31727	0	0	0	0.673096	0	0	0.472133	0	0	0	1.14243	0	0	0	0	0	0	0	0	0	0.489698	0	0	0	0	0	0	0	0	0	0	0	0	0	0	0	0	0
WASF1	0	0	0	0	0	0	0	0.666171	0	0	0	0	0	0	0	0	0	0	0	0	0	0	0	0	0	0	0	0	0	0	0	0	0	0	0	0	0.980448	0	0	0	0	0	0	0	0	0	0	0	0
WASF2	0	2.24063	1.15191	1.4202	1.12324	0	0	0	0	0	0	0	0	0	0	0	0	0	1.94043	0	0	0	0	0	0	0	0	0	0	0	0	0	0	0	0	0	0.776987	0	0	0	0	0	0	0	0	0	0	0	0
HLA-DRB1	8.97675	0.866794	0	0	0	0	0	1.5468	2.33355	0	0	0	0	0	0	0	0	0	0	0.775678	0	0	2.4146	0	1.30441	0	1.86036	0	0	0	0	0	1.47853	0	0	0	0.490224	0	0	0	0	0	0	1.00539	1.21525	0.479683	0	0	0
IDH2	6.43507	2.87943	2.30382	2.08056	2.90355	3.23603	1.10742	1.05586	3.82641	2.68419	0.509588	2.74333	1.46452	0	1.73993	0	0	0	1.32455	0	0	0	0	0	1.17168	0	2.45219	0	0.884069	1.43697	0	0.489698	1.05333	0	0	1.26422	0.980448	0.47221	0.80543	1.45181	0	1.20348	0	0	0	0	0	0	0.437581
NPM1	5.37555	2.01263	1.82573	2.31625	3.88579	6.42117	4.70425	2.92603	6.49176	2.12717	1.76289	2.74333	3.19655	0	2.23598	0.781185	0.903678	1.63331	2.3461	0	0	0	0	0	0	0	2.37566	0	0.442035	1.43697	0	0	1.22287	0	0	0	0	1.22064	1.01634	0	1.22654	0	1.0731	1.00539	0	0	0	0	0.437581
DNMT3A	7.08917	4.8668	5.41449	2.8404	3.88579	5.31783	2.21485	1.05586	3.82641	4.64288	2.08292	2.74333	1.46452	0	0	0.781185	1.80736	1.4164	2.3461	0.489398	0	0	0	0	0	0	1.32535	0	0.442035	2.64323	1.3555	0	2.53186	0	0.569753	2.42802	0	0.748435	0.50817	0.819654	0	0.821506	1.5988	1.91393	0	0	0	0.477463	0
CEBPA	5.53975	2.87943	1.82573	2.08056	1.7803	4.48789	3.10893	0	2.5979	0	2.03835	2.74333	0	0	0	0	0	0.944266	1.94043	0.489398	0	0	0.634193	0	0	0	1.53868	1.22589	0.884069	2.22359	0	0	2.31327	0	0	0.544469	0	1.09644	0.50817	0	1.22654	0	0.462158	0.502693	0	0	0	0	0
KRT6A	3.86831	3.20752	0	0	2.60809	0	0	2.11171	0	0	0	0	0	0	0	1.56237	0	0	0	0.775678	0	0.779827	0	0	0	0	0	0	0	0	0.451835	0	0	0	0	0	0	0.748435	0	0	0	0	0	0	0	0	0	0	0
FOXO1	3.54459	4.37245	3.23382	2.51552	2.60809	4.15861	5.14271	2.30457	1.005	0	2.33644	1.06127	1.84802	0	0.673096	0.781185	0.903678	1.09626	0	0.489398	0	1.82068	0	0.638152	0	0	0	0	0.442035	0	1.26846	0	0	0	0	0	0	0.944419	0	0.517144	0	0.518313	0	0	0	0	0.382527	0	0.437581
FOXO3	3.86831	6.3466	3.45573	4.48023	0	0	0	2.46513	0	0	2.59251	1.06127	0	0	3.00163	0.781185	0	2.26971	0	2.51026	0	0.779827	0	0	0	0	0	0	1.14264	0.555897	0	0.489698	0	1.19964	0	0	0	0	0	0	0.436902	0	0.462158	0	0	0.479683	1.07389	0	0.693549
FOXO4	0	4.37245	0	0	0	0	1.75522	0.666171	0	0	0	0	0	0	1.88962	0	0	0	0	0	0	0	0	0	0	0	0	0	0	0	0	0	0	0	0	0	0	0	0	0	0	0	0	0	0	0	0	0	0
FOXO6	0	3.38647	0	0	0	0	0	0	0	0	0	0	0	0	0	0	0	0	0	0	0	0	0	0	0	0	0	0	0	0	0	0	0	0	0	0	0	0	0	0	0	0	0	0	0	0	0.382527	0	0
ALK	7.8147	7.141	9.1355	5.05716	5.27975	1.98416	9.14442	4.49097	5.51934	7.32706	3.4215	1.06127	4.29097	3.71674	2.23598	3.12474	4.02989	0.944266	3.54998	2.82939	0	2.12646	0	0	0.799794	1.68199	0	1.5469	0	0	1.80734	1.37476	0.526663	0.427319	0.569753	0	0.490224	1.09644	1.42661	0	0	0	0	0	0	2.25472	0.382527	0.756762	1.31274
ROS1	3.54459	2.87943	6.50122	0.896046	3.15335	1.25187	5.97157	2.46513	1.005	3.46926	1.18323	1.06127	0	2.00881	0	1.56237	0.903678	0	1.32455	0	0	0	0	0	0	0	0	0.773449	0	0	0	0	0	0	0	0	0	0	0.50817	0	0	0	0	0.502693	0	0.479683	0.382527	0	0
RET	8.58714	5.94446	6.08831	3.66256	6.63488	5.49859	6.6937	3.52098	2.33355	5.80043	1.69282	2.12253	2.38853	2.00881	1.56288	0.781185	0.903678	1.92983	2.77613	0.489398	3.77582	1.76386	0	3.13134	0.799794	0.840996	0.662674	3.02178	0	0	0.451835	0.489698	0	0.427319	1.13951	0	0	0	0	0	1.01445	0	0	0.796749	0	0.760279	0	0	1.78859
GFI1	4.36866	4.02527	0	0	0	0	0	0	0	0	2.27247	0	0	0	0	0	0	0.472133	0	1.46819	0	0	0	0	0	0	0	0	0	1.29075	0	0	0.834742	0	0	0	0	1.22064	0	0	0	0	0	0	0.86576	0	0	0	0
MAP2	1.11819	0.866794	1.15191	0	0	0	0	0.666171	0	0	0.509588	0	0	0	0	0	0	0	0	0	0	0	0	0	0	0.53061	0	0	0	0	0	0	0	0	0	0	0	0	0	0	0	0	0	0	0	0	0	0	0
TUBA1B	0	0	0	0	0	0	0	0	0	0	0	0	0	0	0	0	0	0	0	0	0	0	0	0	0	0	0	0	0	0	0	0	0	0	0	0	0	0	0	0	0	0	0	0	0	0	0	0	0
RMDN1	0	0	0	0	0	0	0	0	0	0	1.8857	0	0	0	0	0	0	0	0	0	0	0	0	0	0	0	0	0	0	0	0	0	0	0	0	0	0	0	0	0	0	0	0	0	0	0	0	0	0
MUC4	1.77229	2.01263	0	0.896046	0	0	0	0.666171	0	0	0.509588	0	0	0	1.34619	1.56237	0	1.09626	0	0.775678	0	2.09005	0	0.638152	0	1.48961	0	0	0	0	0	1.46909	0	1.84684	0	0	0	0	0	0	0	0	0	0	1.00512	0	0	0	0
AFP	5.95094	7.03294	5.05956	4.94937	0	0	1.10742	3.52098	6.2208	0	1.18323	0	1.46452	1.0044	0	3.48364	1.4323	2.31671	0	2.27269	0	2.79092	0	0	1.97147	2.02022	0	0	3.68057	0	0	0.776153	0	1.41952	0	1.08894	2.494	0	1.6881	0	0.873804	0	0	0	0	0.479683	0.382527	0.954927	0
IGF2BP2	2.23639	0.866794	0	2.68814	0	0	0	0	0	0	0.509588	0	0	0	0	0	0	1.56839	0	2.35271	0	0	0	0	0	0	0	0	0	0	0	0	0	0	0	0	0	0	0	0	0	0	0	0	0	0	0	0	0
RBBP4	4.83275	3.20752	3.23382	3.21229	0	0	0	1.33234	1.005	0	0.807678	0	2.38853	8.95215	0	0.781185	0	0.472133	0	0	1.30525	1.14243	1.90258	0	1.59959	0.840996	0	1.5469	1.24095	0	1.26846	0	0	1.19964	1.13951	0	0	0	0	0	0	0	0.732503	0	0	0	0	0	0
CD28	3.71456	0.866794	0	2.08056	1.12324	0	0	2.97074	3.92644	0	1.8857	0	0	0	0	0	0	1.56839	0	0.978796	0	0	0	0	1.17168	0	0	0	0.442035	0	0	0	1.94889	0	0	0.544469	0	0	0	0	1.22654	0	0	0	0	0	0	0	0
PAX5	3.35458	3.10742	4.38573	2.31625	0	4.48789	3.83105	0.666171	4.4143	0	1.52876	1.68207	2.59403	0	0	0	2.71103	0	0	1.37391	0	0	0	0	0.504614	0.53061	0	0.773449	0	0	0	0	2.47555	0	0	1.52852	0.490224	0.944419	0	1.03429	0	1.03663	0	0.502693	0	0.479683	0	0	0
IKZF1	6.78306	2.24063	2.67465	0	1.12324	6.79295	3.51045	2.30457	5.98399	1.34209	1.94018	3.92715	0	0	1.88962	0	3.00195	1.22045	1.6714	0.489398	0	0	0	0	0	0	1.32535	0.773449	0	2.51463	0	0	2.47555	0	0	0.862962	0	0.47221	0	0	0.436902	0	0	0.502693	0	0	0	0	0
CTBP1	1.11819	3.54299	0	0	0	0	0	0	0	0	0	0	0	0	0.673096	0	0	0	0	0	0	0	0	0	0	0	0	0	0	0	0	0.489698	0	0	0	0	0	0	0	0	0	0	0	0	0	0	0	0	0
HMGB1	7.91324	6.6747	4.26258	4.70239	0	0	0	3.74036	0	0	3.17413	0	0	0	2.69238	0	0	3.53715	0	3.64256	0	3.08336	1.63936	0	1.30441	2.84277	0	0	1.72698	0	1.84686	1.13704	0	0.427319	0	0.862962	2.21756	0	0	0	0	0	0	0	0	0	0	0	0
JAK1	4.57057	3.54299	4.26258	2.9766	1.7803	0	0	0.666171	1.59289	0	1.61536	1.06127	0	4.66431	1.34619	0	0	2.00559	0	1.62575	0	0.492016	0.634193	0	1.00923	0	3.47767	0	0	1.29075	0	0.979396	0.834742	0	0	1.08894	0	1.63358	1.75798	0	1.01445	0	0	2.33443	0	0.760279	0	0	0
CARTPT	0	1.37384	0	3.31577	0	0	0	3.86869	5.4193	0	2.33644	0	0	0	0	0	0	0	1.6714	1.81099	0	0	0	0	0.799794	1.06122	0	0	0	0	0.716141	0	1.3614	0	0	1.52852	0	0.748435	0.80543	0	0.692473	0	0	0	0	1.23996	0.606291	0	0
LYPD4	0	0	0	3.99586	0	0	0	0	0	0	0	0	0	0	0	0	0	0	0	0	0	0	0	0	0	0	0	0	0	0	0	0	0	0	0	0.544469	1.37623	0	0	0	0	0	0	0	0	0.479683	0	0	0
HDAC3	3.13916	4.44603	0	0.896046	0	0	0	0.666171	0	0	2.2024	0	0	0	2.13366	3.53374	0	2.10545	1.6714	2.44699	0	1.55965	0	0	0	0	0	0	0	0	0	0	0	0	0	0	0	0	0	0	0	0	0	0	0	0	0	0	0
FGF2	0	6.05775	0	2.31625	0	0	0	2.3882	0	0	3.44221	0	0	0	1.34619	0.781185	0	1.22045	0	1.37391	0	3.91072	0	0	0	0	0	0	1.91044	0	0	0	2.19615	0.677284	3.09163	0	0	0.47221	0	0	1.22654	0	0	0	0	0	0	0	0.437581
FGFR4	6.80696	4.8668	0	2.08056	0	0	0	0.666171	4.26919	0	2.08292	0	0	2.81972	0.673096	1.23815	0	0	0	0	0	0	0	0	0	0	0	0	1.24095	0	0	0.489698	0	0	0	0	0	0	0	0	0	0	0	0.502693	0	0	0	0	0
TFE3	5.82517	0	0	0	1.12324	2.50373	8.06802	0	0	0	0	0	0	0	1.34619	0	0	0	0	0	0.823523	0	0	0	0.799794	0.840996	0	0	0.442035	0	0.716141	0	0	0	0	0	0	0	0	0	0	0	0	0	0	0	0	0	0
SEMA3F	0	4.12151	0	0.896046	0	0	0	0	0	0	0	0	0	1.0044	0	0	0	0	0	0	0	0	1.00517	0	0.799794	0	0	0	0	0	0	0	0	0	0	0	0	0	0	0	0	0	0	0	0	0	0	0	0
GPI	0	4.33397	0	0	0	0	0	0.666171	0	0	0	0	0	0	2.95645	0	0	0.472133	0	0.489398	0	0	0	0	0	0	0	0	0	0	0	0	0	0	0	0	0	0	0	0	0	0	0	0	0	0	0	0	0
HLA-DPB1	6.83051	1.37384	0	0	0	0	0	1.87018	2.01001	0	0	0	0	0	0	0	0	0	2.3461	0	0	0	0	0	0	0	0	0	0	0	0	0	2.95706	0	0	0	0	0	0	0	0	0.821506	0	0	0	0	0	0	0
HMOX1	4.25736	4.61302	4.70839	3.87265	0	1.25187	2.57136	3.67964	6.40694	0	3.24864	0	4.23656	0	3.23581	1.23815	0	2.52948	0	1.95759	0	1.7021	0	0	1.41663	1.06122	0	0	0	0	1.88412	1.62674	0	0	0	2.17787	0.776987	0.944419	0	0	0	0	0	0	0	0.760279	0	0	1.13113
ANPEP	1.11819	0	0	1.4202	0	1.25187	3.83105	2.53635	1.59289	0	1.31727	0	0	0	0	0	0.903678	1.4164	0	0.978796	0	2.8315	0	0	0	1.48961	0	0	0	0	0	0.489698	1.47853	1.19964	0	0	0.490224	0.47221	0.50817	0	0	0	0.462158	0	1.00512	0	0	0.477463	0
MIR205	0	5.8079	0	0	0	0	0	0.666171	1.005	0	2.5246	0	0	0	2.62971	0	0	0	0	0	0	1.92225	0	0	0	0	0	0	0	0	0	1.75555	0	0	0	0	0	0	0	0	0	0	0	0	0	0	0	0	0
SMAD4	5.59096	5.47981	2.30382	3.21229	1.12324	5.22019	0	1.87018	1.59289	2.68419	2.57056	1.06127	0	4.60516	0.673096	0	0.903678	1.22045	0	0.489398	1.91216	2.0111	0.634193	0.638152	0	0	0	0	1.76814	0	0	0	0	1.74665	0.569753	0	0	0	0	1.71792	0	1.33982	1.38647	0	0	0	0	0	0
PTEN	8.14648	7.14514	6.9626	4.83177	5.89471	4.33074	2.57136	3.81577	4.72396	5.59643	3.6008	3.52545	3.99351	4.26664	3.23581	3.87014	1.4323	1.92983	1.6714	1.26508	3.43403	2.22566	2.01034	2.96349	1.00923	1.37161	0	1.5469	1.02637	0.881076	0.90367	2.042	1.66948	1.70928	2.22596	0	0.980448	0.944419	1.01634	1.20077	1.01445	1.64301	0.462158	0.502693	1.11898	0.479683	1.07389	1.23423	0.875161
USP28	0	1.37384	0	0	0	0	0	0	0	0	1.69282	0	2.14549	0	0.673096	1.23815	0	0	0	0	0	1.63444	0	0	0	0	0	0	0	0	0	0	0	0	0	0	0	0	0	0	0	0	0	0	0	0	0	0	0
GATA4	2.89049	2.01263	1.15191	0	0	0	0	0	1.005	0	0	0	0.924011	0	0	0	0	0.472133	0	0	0	0	0	0	0	0	0	0	0	0	0	0	0	0.427319	0	0	0	0	0	0	0	0	0	0	0	0	0	0	0
MIR107	0	4.58136	0	0	0	0	0	1.05586	0	0	0	0	0	0	1.56288	0	0	0	1.6714	0	0	0.984032	0	0	0	0	0	0	0	0	0	0	0	0	0	0	0	0	0	0	0	0	0	0	0	0	0	0	0
NF2	6.37419	4.9883	1.82573	0	6.52308	4.15861	0	1.5468	3.47674	0	2.69338	0	0	0	0	0	0	0.748313	0	1.81099	1.91216	1.38126	0	1.79152	0	0	0	0.773449	1.63572	0	0	0	0	0	0.569753	0	0	0	0	0	0.692473	0	0	0	0	0	0	0	0.437581
MGLL	0	5.8551	0	0	3.15335	0	0	0	0	0	0	0	0	0	0	0	0	0.748313	0	2.44699	0	2.09005	0	0	0	1.23204	0	0	0	0	0	0	0	0	0	0	0	0	0	0	0	0	0	0	0	0	0	0	0
BCL2L11	2.59636	3.20752	4.12956	3.58419	1.12324	0	3.10893	2.3882	0	0	2.61382	0	0	0	1.06683	0	0	0	1.94043	0	0	0.779827	0	0	0	0	0	0	0	0.555897	0	1.13704	0.526663	0	0	0.544469	0	0	0.80543	0	0	0	0	0	0	0	0	0	0
CDKN1B	5.9101	1.37384	2.67465	2.8404	2.60809	0	0	1.33234	1.005	1.34209	1.76289	0	1.46452	0	0	0.781185	0	0.748313	0	0	1.64705	1.38126	0	1.6496	0	0	0	0	0	0	0.451835	0	0	0.427319	0	0	0	0	0	0	0	0	0	0	0	0	0.8882	0	0.875161
MKI67	0	2.4334	2.30382	0	0	0	0	0	0	0	0	0	0	0	0	0	0	0.472133	0	0.489398	0	0	0	0	0	0	0	0	0	0	0	0	0	0	0	0	0	0	0	0	0	0	0	0	0	0	0	0	0
MIR200A	3.35458	3.46718	0	1.79209	0	0	0	0	0	0	2.23827	0	0	0	0	1.23815	0	0	0	0.489398	0	0	0	0	0	0	0	0	0.442035	0	0	0	0	0.677284	0	0	0	0	0	0	0	0	0	0	0	0	0	0	0
CST3	0	3.68208	0	2.08056	0	0	0	1.05586	1.005	0	0	0	0	0	0	0	0	1.96876	0	1.46819	0	0	0	0	0	0	0	0	0	0.555897	2.70074	0	0	0	0	0	0	0	0.50817	0	0	0	0	0	0	0	1.32333	1.10864	0
CDR3	0	0	0	0	1.7803	0	0	1.05586	0	1.34209	0	0	0	0	0	0	0	0	0	0	0	0	0	0	0	0	0	0	0	0	0	0	0	0	0	0	0	0	0	0	0.436902	0	0	0	0	0	0	0	0
NR3C1	3.71456	4.40978	4.97847	2.31625	2.60809	1.25187	4.09795	3.16757	1.005	1.34209	2.2024	0	0	0	2.90907	0	0	2.16471	0	2.18244	0.823523	0.492016	0	0	0	0	0	0	0	0	1.26846	0	0	0	0	0	0.776987	0.748435	0.80543	0	0	0	0	0	0.686098	1.59347	1.07389	0	0
TGFB1I1	0	0	0	0	0	0	0	0	0	0	1.43059	0	0	0	0	0	0	0	0	0	0	0	0	0	0	0	0	0	0	0	0	0	0	0	0	0	0	0	0	0	0	0	0	0	0	0	0	0	0
SMARCA2	5.05821	2.74767	2.30382	0	0	0	1.10742	0	0	0	0	1.06127	0	0	0	0	0	0.472133	0	0	1.30525	0	0	1.48174	0	0	0	0	0	0.555897	0	0	0	0.677284	0	0	0	0	0	0	0	0	0	0	0	0	0	0	0
APOBEC3A	3.54459	0	0	0.896046	0	0	0	0	0	0	0	0	0	0	1.56288	0	0	1.49663	0	0	0	0	3.14192	0	1.00923	0	0	0	0	0	0	1.37476	0	0	0	0	0	0	0	0	0	0	0	0	0	0	0	0	0
FOLH1	0	6.18852	0	3.80634	5.21619	0	0	5.07759	8.56622	0	3.62773	0	0	0	0	3.62771	0	1.56839	3.54998	0	0	3.48191	0	1.01145	1.59959	0	0	0	0	0	1.50096	0	0	1.74665	0	1.63341	0	1.88884	1.17993	0	1.01445	0	0	0	0	1.65943	0	0	0
PECAM1	1.77229	4.48126	4.26258	1.4202	1.12324	0	1.10742	1.5468	2.01001	0	1.82685	0	0	0	2.49075	0.781185	0	1.09626	0	1.86331	0	3.79214	0	1.2763	0	1.96349	0	0	0.442035	0.555897	0.451835	1.9132	1.05333	0.677284	0	0	0.490224	0.47221	0	0	0.436902	0	1.38647	0	0	0	0.606291	0	0
DEK	0	4.25326	0	0	2.60809	0	3.10893	1.33234	0	0	1.69282	0	0	0	1.34619	0	1.4323	0.472133	0.835698	0	0	1.7021	1.7804	0	0	0	0	0	0	0	0	0	0	0	0	0	0	0	0	0	0	0	0	0	0	0	0	0	0
MAP3K5	0	1.37384	3.82656	4.16111	0	0	0	2.11171	0	0	2.42303	0	0	0	1.88962	0	0	1.79758	0	0.775678	0	0	0	0	0	0	0	0	0.700608	0	0	0	0	0	0	0	0	0	0	0	0	0	0	0	0	0	0	0	0
IGF1	7.90125	5.05592	5.4772	4.2606	1.12324	0	1.10742	3.33085	1.005	1.34209	2.39529	0	0	2.33216	3.2005	3.25748	0	2.87409	0	2.94734	1.64705	2.86987	0	2.55261	0.799794	0.53061	0	0	1.8068	0	1.43228	2.42606	0	0	0	0	2.78076	0.944419	0	0	0.873804	0	0	0	0	1.23996	1.79805	1.23423	0
STK11	6.89917	4.67403	3.82656	3.66256	4.93365	0	0	0.666171	1.005	2.68419	2.39529	0	0	1.0044	2.23598	0	0	0.472133	0	0.489398	1.64705	1.55965	2.19395	2.36144	0	0	0	1.22589	0	0	0	2.042	0	0.427319	0	0	0	0	0.80543	0	0	0	1.38647	0	0	0.760279	0.8882	0	1.22844
FGFR3	5.86819	4.7322	3.82656	0.896046	1.7803	2.50373	4.32658	0	1.59289	3.46926	2.12494	0	1.84802	2.00881	0.673096	0.781185	0	0	0	0	1.64705	2.09005	2.78558	1.01145	0	0	0	0	0	0	0	0.489698	0	0.427319	0	0	0.490224	0	0	0	0	0	0	0.502693	0	0	0	0	0
PTPN11	5.31688	5.54082	4.26258	0	4.3884	2.90674	1.10742	2.11171	1.59289	2.12717	2.69338	2.74333	0.924011	0	0	0.781185	0	1.49663	2.3461	0.775678	0.823523	0	0	0.638152	1.67629	0.53061	2.91068	0	1.52919	1.92309	0	0	0.834742	0	0	0.862962	0	0.748435	0	0	0	1.03663	0	1.96397	0.43288	0	0	0	0
SIRT2	2.59636	4.29427	0	0	0	0	0	1.05586	0	0	1.99091	0	3.77686	0	0	0	0	0.944266	0	0	0	0	0	0	1.74568	0	0	0	0	0	0	0	0	0	0	0	0	0	0	0	0	0	0	0	0	0	0.765054	0	0
APLN	3.54459	0	0	0	1.12324	0	0	1.87018	0	0	0	0	0	0	0.673096	0	0	0	0	1.69304	0	1.82068	0	0	0	0	0	0	0	0	0	0	0	0	0	0	0	0	0	0	0	0	0	0	0	0	0	0	0
ACE2	4.1378	0	0	0	0	0	0	0.666171	3.71896	0	2.42303	0	0	0	0	0	0	0	0	0	0	2.70208	0	0	0	0.840996	0	0	0	0	0	0	0	0	0	0	0	0	0	0	0	0	0	0	0	0	0	0	0
F13A1	1.11819	0	0	0	0	0	0	0	0	0	0	0	0	0	0	0	0	0	0	0	0	0	0	1.79152	0	0	0	0	0	0	0	0	0	0	0	0	0	0	0	0	0	0	0	0	0	0	0	0	0
TNP1	0	1.73359	0	0	0	0	0	1.05586	2.8214	0	0	0	0	0	0	0	0	0	0	0	0	0	0	0	0	0	0	0	0	0	0	1.26585	0	0	0	0	0	0	0	0	0	0	0	0	0	0.479683	0	0	0
TNP2	0	1.73359	0	0	0	0	0	1.05586	2.5979	0	0	0	0	0	0	0	0	0	0	0	0	0	0	0	0	0	0	0	0	0	0	1.13704	0	0	0	0	0	0	0	0	0	0	0	0	0	0.760279	0	0	0
MEN1	6.73417	4.61302	0	3.31577	6.57995	1.25187	1.75522	0	5.98399	2.12717	2.71199	0	0	0	0.673096	0	0	0	0	0	4.04094	0.984032	0	3.21909	0	0.840996	0	0	0	0.555897	0.451835	0	0.526663	2.60129	0	0	2.45112	0	0	0	1.45136	0	0	0	0	2.07315	1.21258	0	0
GAST	1.11819	4.51552	0	2.31625	0	0	0	0	0	0	2.59251	0	0	0	1.56288	0	0	0	0	0	0	1.55965	0	1.6496	0.504614	0	0	0	0.442035	0	0	0	0	0.427319	0	0	0.490224	0	0.80543	0	0	0	0	0	0	0	0	0	0
LIG4	0	0	1.15191	0	0	0	0	1.33234	0	0	1.76289	0	1.84802	0	0	0	0.903678	0	0	0	0	0	0	0	0	0	0	0	0	0	0	0	0	0	0	0	0	0	0	0	0.436902	0	0	0	0.43288	0	0	0.477463	0
XRCC4	4.75	0	0	0	1.12324	0	3.10893	0.666171	0	0	0	0	0.924011	0	0	0	0	0	0	0	0	0	0	0	0	0	0	0	0	0	0	0	0	0	0	0	0	0	0	0	0.873804	0	0	0	0	0	0	0	0
GAD1	0	0	0	0	0	0	0	0	3.18579	0	1.18323	0	0	0	0	0	0	1.09626	0	0	0	0	0	0	0	0	0	0	0	0	0	0	0.526663	0	0	0	0	0	0	0	0	0	0	0	0	0.479683	0	0	0
LMO2	1.77229	4.12151	0	0	0	0	3.97007	0	1.005	0	1.8857	3.67138	0	0	0	0	1.4323	0	0	0	0	0	0	0	0	0	0	0	0	2.27221	0	0	0	0	0	0	0	0	0	0	0	0	0	0	0	0	0	0	0
DNM1L	0	1.37384	0	3.87265	0	0	0	0	0	0	2.30515	0	0	0	1.56288	0	0	0	0	0.775678	0	0	0	0	0	1.48961	0	0	0	0	0	0	0	0	0	0	0	0	0	0	0	0	0	0	0	0	0	0	0
ACHE	0	0	0	2.08056	0	0	0	2.92603	0	0	0	0	0	0	0	0	0	0	0	0	0	0	0	0	0	0.840996	0	0	0	0	0	0	0	0	0	0	0	0	0	0	0	0	0	0	0	0	0	0	0
PDIA3	0	5.57025	1.15191	1.79209	0	0	0	0	0	0	0	0	0	0	1.34619	0	0	0.472133	0	0	0	0	0	0	1.00923	0	0	0	0	0	0	0	1.66948	0	0	0	0	0	0	0	0	0	0	0	0	0	0	0	0
ESR2	5.37555	5.55562	0	2.08056	0	0	0	1.87018	2.01001	0	1.18323	0	0	0	0	1.56237	0	2.16471	0	2.37749	0	2.22566	1.00517	1.01145	1.00923	0	0	0	0	0	0	0	0	0.677284	0	0	0	0	0	0	0	0	0	0	0	0	0	0	0
LDLR	5.59096	3.61447	2.67465	1.79209	4.1565	0	0	1.5468	0	0	2.16469	0	0	0	0	0	0	1.09626	0	1.13635	0	0	0	0	0.799794	0	0	0	1.02637	0	0	0	0	0.677284	0	0	0	0	0	0	0	0	0	0	0	0	0	0	0
LRP6	2.89049	1.37384	0	2.31625	1.7803	0	0	0.666171	0	0	0.807678	0	0	0	0	0	0	0	0	0	0	0.492016	0	0	0	0	0	0	0	0	0	0	0	0	0	0	0	0	0	0	1.22654	0	0	0	0	0	0.765054	0	0
SCARB1	1.77229	2.01263	2.30382	2.08056	0	0	0	2.11171	0	0	0	0	0	0	0	1.23815	0	1.7471	0	1.91202	0	0	0	0	0	0	0	0	0	0	0	0	0	0	0	0	0	0	0	0	0	0	0	0	0	0	0	0	0
LPL	3.35458	2.01263	0	0.896046	0	6.25933	0	1.33234	2.01001	0	0	2.46418	0	0	0	0	0	0	0	0.489398	0	0	0	0	0	0	0	0	0	0	0	0	0	0	0	0	0	1.41663	0	0	0	0	0	0	0	0	0	0	0
CYP11A1	1.11819	2.01263	0	0	0	0	0	0	0	0	0	0	0	0	0	1.23815	0	0.472133	0	0	0	0	0	0	0	0	0	0	0	0	0	0	0	0	0	0	0	0	0	0	0.436902	0	0	0	0	0	0	0	0
HSD3B1	0	1.37384	0	0	0	0	0	0	0	0	0	0	0	0	0	0	0	0	0	0	0	0	0	0	0	0	0	0	0	0	0	0	0	0	0	0	0	0	0	0	0	0	0	0	0	0	0	0	0
HSD17B1	3.71456	2.01263	0	0	0	0	0	0	0	0	0	0	0	0	0	0	0	1.09626	0	1.62575	0	0	0	0	0	0	0	0	0	0	0	0	0	0	0	0	0	0	0	0	0	0	0	0	0	0	0	0	0
CYP19A1	6.43507	3.80724	1.15191	2.68814	0	0	0	1.99851	0	0	1.52876	0	0	0	0	2.70246	0	1.22045	0	0.978796	0	1.27184	0	1.79152	0	0.53061	0	0	0	0	0	0	0	0	0	0	0	0	0	0	0	0	0	0	0	0	0.606291	0	0
MIF	6.27833	4.25326	0	1.4202	0	0	0	0	0	0	1.76289	0	0	0	3.50646	0	0	3.20787	1.6714	3.1771	0	2.79092	0	1.79152	1.00923	0	0	0	0.700608	0	0.451835	0	0	0.427319	0	0	1.55397	0	0	2.30617	0	1.03663	1.0731	0	0	1.23996	0	0	0
AIFM1	0	0	1.15191	3.41157	0	0	0	1.05586	0	0	0	0	0	0	2.62971	0	0	0	0	0	0	0	0	0	0	0	0	0	0	0	0	0	0	0	0	0	0	0	0	0	0	0	0	0	0	0	0	0	0
FOXM1	3.54459	6.65041	3.45573	3.93572	3.5606	1.98416	0	3.30034	1.005	0	2.74786	0	3.19655	0	2.85926	1.81386	0	0.944266	0	0.775678	0	1.92225	3.01552	0	0	1.06122	0	0	0.442035	1.5606	1.26846	0.776153	0	1.35457	2.57731	0	0.490224	0.47221	0.80543	0	0	0	0	0	0	0	0	0	0
BUB1B	2.89049	2.4334	2.67465	0	0	2.50373	0	0	0	0	0.807678	0	1.46452	0	0	0	0	0	0	0.489398	0	0	0	0	0	0	0	0	0	0	0	0	0	0	2.76785	0	0	0	0	0	0	0	0	0	0	0	0	0	0
MIR149	6.02965	4.16699	0	0.896046	0	0	0	0	0	0	1.43059	0	0	0	0	0	0	0.944266	0	0.978796	0	0.779827	0	0	0	1.06122	0	0	0.442035	0	0	0	0	0	0	0	0	0	0	0	0	0	0	0	0	0	0.382527	0	0
GDF2	0	0	0	0	0	0	0	0	0	0	2.30515	0	0	0	0	0	0	2.19252	0	0	0	2.636	0	0	0	0	0	0	2.05275	0	0	0	0	0	0	0	0	0	0	0	0	0	0	0	0	0.760279	0	0	0
SOS1	3.71456	2.74767	1.15191	0	1.12324	0	0	0	1.005	0	0.509588	0	0	0	0	0	1.4323	0	0	0.489398	0	0	0	0	0	0.53061	0	0.773449	0	0	0	0	0	0	0	0	0	0	0	0	0	0	0	0	0	0	0	0	0
SF3B1	4.36866	3.10742	1.15191	0	1.12324	5.66289	2.57136	1.99851	0	4.25433	1.61536	2.12253	0	0	0	0	3.53057	0	1.32455	0	0	0	0	0	0	0	2.37566	0	0.700608	0	0	0	0	0	0	1.52852	0	0.748435	2.29874	0	0	0	1.19466	1.50808	0	0	0	0	0
HNRNPL	0	4.58136	0	0	0	0	0	0	0	0	0	0	0	0	1.34619	0	0	0	0	0	0	0	0	0	0	0	0	0	0	0	0	0	0	0	0	0	0	0	0	0	0	0	0	0	0	0	0	0	0
MDM4	6.2111	0	2.97765	2.08056	0	0	0	1.72203	0	0	1.52876	0	2.38853	0	0	3.12474	0	0	0	0	0	0	1.00517	0	0	0	0	0	0	0	0	0	0	0.427319	0	0	0	0	0	0	0	0	0	0	0	0	0	0	0
P4HB	0	3.38647	1.82573	0	0	0	0	1.99851	0	0	0.509588	0	0	0	2.95645	0	0	1.32545	0	0	0	0.779827	0	0	0	1.23204	0	0	0	0	0	0	0	0	0	0	0	0.748435	0	0	0	0	0	0	0	0	1.70585	0	0
HSPA5	4.9865	3.54299	3.65147	4.94937	1.7803	0	0	3.49602	3.01501	0	2.36645	0	0	0	3.08612	1.81386	0	1.79758	1.32455	1.46819	1.64705	1.82068	0	1.48174	0	2.33061	0	0	0.442035	0	0.716141	0.776153	0	1.78189	0	0	0	1.09644	0	0	0	0	0	0	0	0	0	0	0
TSC1	6.96502	3.30019	3.98496	4.10834	6.99649	4.63245	1.10742	2.21297	0	3.76773	2.23827	1.06127	2.59403	0	2.13366	0.781185	3.00195	0.944266	0	0.978796	2.31192	1.14243	0.634193	1.79152	0	0.53061	0	0.773449	0	0	1.80734	0	0	0.677284	0	0	0	0	0	0	0	0	0	0	0.86576	0.479683	0	0.477463	1.75032
WNT3A	3.54459	4.33397	0	2.08056	0	1.98416	0	1.05586	0	0	2.27247	0	0	0	0	0	0	0.748313	0	0	0	0	0	0	0.799794	0	0	0	0.700608	0	0.451835	0	0	0.427319	0	0	0	0	0	0	0	0	1.0731	0	0	0	0	0	0
HDAC9	1.77229	1.37384	2.67465	4.52001	1.7803	0	0	4.44498	1.005	0	2.36645	0	0	0	2.80676	0	0	0.748313	2.6491	1.91202	0	1.38126	0	0	1.80902	0.840996	0	0	0.700608	0	0	0	0.834742	0	0	0	0	0	0	0.819654	0	0	0	0	0	0.760279	0	0.756762	0
TNFAIP8L2	0	0	0	0	0	0	0	0	0	0	2.73015	0	0	0	1.56288	0	0	2.33904	0	2.84211	0	2.28485	0	0	0	2.25399	0	0	0	0	0	1.9132	0	0	0	0	0.980448	0	0	0	0	0	0	0	0	0	0	0	0
RRM1	5.9101	2.01263	0	2.08056	1.7803	0	0	2.66468	1.005	0	0	0	0	0	0	0.781185	0	0	0.835698	0	0	0	0.634193	0	0.504614	0	1.05031	0	0	0	0	0	0	1.47828	0	0	0	0.47221	1.01634	0	0	0	0	0	0	0.479683	0	1.23423	0.437581
IFITM1	0	4.61302	3.23382	0	0	0	0	0	0	0	0	0	0	0	0	0	0	0	0	0	0	0	0	0	0	0	0	0	0	0	0	0	0	0	0	0	0	0	0	0	0	0	0	0	0	0	0	0	0
F3	0	4.40978	0	2.31625	4.1565	0	0	2.92603	4.83141	0	2.5246	0	0	0	3.26989	2.80052	1.80736	2.45956	0	2.6877	0	3.62435	0	0	2.06259	1.90222	0	0	2.07776	0	0	2.5699	0	1.74665	0	0.862962	2.88381	0	0	0	0	0	0	1.41124	0	0	0	0.954927	1.01603
IBSP	0	0	0	0.896046	0	0	0	0	0	0	0	0	0	0	0	0	0	0	0	0	0	0	0	2.02289	0	0	0	0	0	0	0	0	0	0	0	0	0	0	0	0	0	0	0	0	0	0	0	0	0
VHL	5.86819	3.61447	1.15191	4.05332	4.27659	0	1.10742	2.77788	0	0	0.807678	0	0	0	4.68084	0.781185	2.09827	0.472133	0	0.489398	6.12944	2.28485	0	0	0	0	0	0	0	0	0.716141	1.9132	0	1.41952	0	0	0	0	1.6881	0	0	0	1.88905	0	0	0	0.382527	0	0
TFAM	5.19273	0	0	0	0	0	0	0.666171	0	0	0	1.06127	0	0	1.06683	0	0	0.748313	0	0	0	0	0	0	0	0	0	0	0	0	0	0	0	0	0	0	0	0	0	0	0	0	0	0	0	0	0	0	0
POLG	2.89049	0	0	0	0	0	0	0.666171	0	0	0	0	0	0	0	0	0	0	0	0	0	0	0	0	0	0	0	0	0	0	0	0	0	0	0	0	0	0	0	0	0	0	0	0	0	0	0	0	0
PTH	3.86831	0	4.50039	0.896046	0	0	0	1.5468	3.6029	0	1.01918	0	0	0	0	0	0	0	0	0	0	0	0	2.28775	0.504614	0.840996	0	0	0	0	1.7203	0	1.22287	1.53192	0	0	0.980448	0	0	0	0.692473	0	0	0	0	1.34664	0.606291	0	0
ZAP70	0	3.46718	1.15191	0	0	4.7663	0	0	0	0	0.509588	0	0.924011	0	0	0	0.903678	0	0	0.489398	0	0	0	0	0	0	0	0	0	0	0	0	0	0	0	0	0	0	0	0	0	0	0	0	0	0	0	0	0
TRIM28	0	4.37245	1.15191	0	0	0	0	0	0	0	0.807678	2.46418	1.46452	0	0	0	0	0	0	0	0	0	0	0	1.30441	0	0	0	0	0	0	0	0	0	0	0	0	0	0	1.20077	0	1.20348	0	0	0	0	0.382527	0	0
PAX6	2.89049	3.38647	1.15191	0	1.7803	0	0	0	0	0	1.31727	3.36413	0	0	0	0	0	0.944266	0	0	0	0	0	0	0	0	0	0	0	0	0	0	0	1.41952	0	0	0.980448	0	0	0	0	0	0	0	0	0	0	0	0
HOTAIR	8.44749	5.86662	0	3.21229	1.12324	0	0	0	3.71896	0	2.03835	0	0	0	2.69238	3.79498	0	0.748313	0.835698	1.91202	0	0	2.69401	0	0	0	0	0	0	0	0	1.69408	1.57999	0	0	0	0.490224	0	0	0	0	0	0	0	0	0	0	0	0
CD46	0	0.866794	2.67465	0.896046	2.24649	0	0	1.33234	0	0	0	0	0	0	1.06683	0	0	0	0	0	0	0	0	0	1.59959	0	0	0	0	0	0.451835	0	0	0	0	0	0	0	0	0	0	0	0	0	0	0	0	0	0
CD180	2.23639	0	0	0	0	2.50373	0	0	0	0	0	0	0	0	1.34619	0	0	0	0	0	0	0	0	0	0	0	0	0	0	0	0	0	0	0	0	0	0	0.47221	0	0	0.873804	0	0	0	0	0	0	0	0
HMMR	1.11819	3.68208	0	0	3.15335	0	0	0	0	0	0.509588	0	0	0	0	0	0	0	0	0	0	0	0	0	0	0	0	0	0	0	0	0	0	0	0	0	0	0	0	0	1.01445	0	0	0	0	0	0	0	0
KIR3DL2	4.25736	0	0	1.4202	0	0	0	3.16757	5.4193	0	1.61536	0	0	0	0	0	0	0	0	0	0	0	0	0	1.41663	0	0	0	0	0	0	0	0	0	0	1.26422	0	0	0	0	0	0	0	0	0	0	0	0	0
MAPK10	0	0	1.15191	0	0	0	0	0	0	0	0	0	0	0	0	0	0	0	0	0	0	0	0	0	0	0	0	0	0	0	0	0	0	0	0	0	0	0	0	0	0	0	0	0	0	0	0	0	0
NCAM1	3.13916	4.12151	3.82656	0.896046	3.15335	4.48789	3.10893	3.74036	3.18579	0	1.52876	2.74333	0	1.0044	0	1.56237	1.80736	0.472133	0	1.37391	0	0	1.90258	1.2763	1.41663	2.02022	0	0	1.40122	0	0.451835	0	1.74954	0.427319	0	0	1.62849	1.63358	1.3136	1.91366	0.873804	1.55494	0.462158	0	0.43288	0.760279	0	0	0.875161
RORA	1.77229	4.02527	0	0	0	0	0	0	0	0	0.509588	0	0	0	1.06683	0	0	1.09626	0	0	0	0	0	0	0	0	0	0	0	0	0	0	0	0	0	0	0	0	0	0	0	0	0	0	0	0	0	0	0
RPA1	1.11819	0	1.82573	0	0	0	0	1.33234	0	0	0	0	5.41284	0	0	0	0.903678	0	0	0	0	0	0	0	0	0	0	0	0	0	0	0.489698	0	0	0	0	0	0	0	0	0	0	0	0	0	0	0	0	0
LEP	8.37734	5.74629	0	4.35298	0	0	0	2.66468	0	0	2.12494	0	0	0	3.04479	1.23815	0	2.49541	0.835698	2.40142	0	0.984032	0	2.20764	0	0	0	0	0.442035	0	0	0	0	0.992204	0	0	0.980448	0	0	0	0	0	0	0	0	0	1.73039	0	0
ADIPOQ	8.404	5.46408	4.26258	4.05332	1.7803	0	0	1.05586	0	0	2.57056	0	0	0	0.673096	3.37623	0	2.9035	0	2.96873	0	2.48192	0	1.48174	1.41663	1.06122	0	0	1.02637	0.881076	0	0.489698	1.22287	1.41952	0	0	1.13827	0	0.80543	0	0	0	0	0	0	0.479683	2.19108	0	0
IGFBP1	0	3.30019	0	3.58419	0	0	0	0	0	0	0	0	0	0	1.88962	0	0	0.944266	0	0.489398	0	0.492016	0	0	2.14356	0	0	0	0.442035	0	0	0	0	0	0	0	0	0	0	0	0	0	0	0	0	0	0	0	0
KRT14	2.23639	3.30019	0	1.79209	1.7803	0	0	0	0	0	0.807678	0	0	0	0	0	0	0.472133	0	0	0	0.984032	0	0	0	1.06122	0	0	0	0	0	0	0	0	0	0	0	0	0	0	0	0	0	0	0	0	0	0	0.437581
ETV4	1.77229	2.24063	0	0	0	0	2.21485	0	0	0	0	0	0	0	0	0	0	0	0	0	0	0	0	0	0	0	0	0	0	0	0	0	0	0.677284	0	0	0	0	0	0	0	0	0	0	0	0	0	0	0
ETV5	1.11819	0	0	0	1.7803	0	0	0	0	0	0	0	0	0	0	0	0	0	0	0	0	0	0	0	0	0	0	0	0	0	0	0	0	0	0	0	0	0	0	0	0	0	0	0	0	0	0	0	0
AMY1A	0	0	0	0	0	0	0	0	0	0	0	0	0	0	0	0	0	0	0	0	0	0	0	0	0	0	0	0	0	0	0	0	0	0	0	0	0	0	0	0	0	0	0	0	0	0	0	0	0
KRT19	2.89049	5.55562	1.15191	1.4202	0	1.25187	1.10742	0	3.6029	0	1.18323	0	0	0	1.73993	0	0.903678	0.472133	0	0.978796	0	2.33948	2.90775	2.20764	1.59959	1.23204	0	0	1.3261	0	1.26846	0.489698	0	1.19964	0	0	0	0	0	0	0	0	1.19466	0	0	0	0	0	0
MAGEA4	0	0	0	0	0	0	0	0.666171	0	0	0	0	0	0	0	0	0	0	0	0	0	0	0	0	0	0.840996	0	0	0	0	0	0	0	0	0	0	0	0	0	0	0	0	0	0	0	0	0	0	0
SIX1	0	2.60038	0	1.4202	0	0	0	0.666171	0	0	2.16469	1.06127	0	0	0	0	0	0.944266	0	0	0	0.492016	0	0	0	0	0	0	0	0	0	0	0	0	0	0	0	0	0	0	0	0	0	0	0	0	0	0	0
CD44	5.6406	5.94446	3.65147	3.93572	1.7803	2.50373	0	4.30309	4.72396	1.34209	3.24864	2.46418	0.924011	2.33216	3.6524	3.12474	0	2.29361	1.6714	2.53015	0.823523	1.96806	2.82814	1.2763	1.41663	1.90222	0	0	1.46841	0.555897	0.716141	2.21518	0	1.62695	0.903038	0	0	0.944419	0.50817	0	1.78582	0	1.53526	0	0.686098	0.479683	0	0	0.693549
PVT1	3.35458	6.17066	0	2.08056	0	1.98416	1.75522	2.11171	0	0	1.52876	0	0	0	2.32853	1.56237	0	1.63331	0	2.14959	0	2.0111	0	0	0	2.16885	0	0	0	0	0	1.26585	0	0	0	0	0.490224	0	0	0	0	0	0	0	0	0	0.988818	0	0
MIR1263	0	0	0	0	0	0	0	0	1.005	0	0	0	0	0	0.673096	0	0	0	0	0.775678	0	0	0	0	0	0	0	0	0	0	0	0	0	0.427319	0	0	0	0	0	0	0	0	0	0	0	0	0	0	0
MIR139	4.75	4.07431	0	0	0	0	0	0	0	0	0	0	0	1.0044	0	2.19306	0	0	0	0	0	0	0	0	0	0	0	0	0.442035	0	0	0	0	0	0	0	0	0	0	0	0	0	0	0	0	0	0	0	0
FEV	0	1.73359	0	0	0	0	0	0	0	0	0	0	0	0	0	0	0	0	1.32455	0	0	0	0	0	0	0	0	0	0	0.555897	0	0	0	0	0	0	0	0	0	0	0	0	0	0	0	0	1.21258	0	0
CTF1	0	3.74622	0	0	1.12324	0	0	1.33234	1.005	0	0	0	0	0	0	0	0	0.748313	0	0.775678	0	0	0	0	0.799794	1.23204	1.05031	0	0	0	0.716141	0	0	0.427319	0	0	0	0	0	0	0	0	0	0	0	0	1.41552	0	0
CTAG2	0	3.38647	0	0	0	0	0	1.72203	0	0	0	0	0	0	0	0	0	0	0	0	0	0	0	0	0.799794	0	0	0	0	0	0	0	0	0.677284	0	0	0	0	0.50817	0	0	0	0	0	0	0.479683	0	0.477463	0
CASP1	4.1378	2.87943	0	2.68814	0	0	0	1.87018	0	0	2.23827	0	0	0	0	1.23815	0	2.24494	0	2.78978	0	0.492016	0	0	1.51384	0.840996	0	0	0	0.881076	0	0	0	0	0	0	0	0	0	0	0	0	0	0	0.686098	0	0.606291	0	0
CXCL9	0	3.20752	0	0.896046	0	0	0	1.99851	0	0	0.509588	0	0	0	0	0	0	0.944266	0	1.13635	0	1.27184	0	0	0.504614	1.23204	0.662674	0	0	0	0.451835	0	0	0	0	0	1.75744	0	0	0	0	0	0	0	0	0	0	0	0
CSF3	2.89049	5.58471	1.82573	2.31625	1.7803	3.7556	2.21485	4.09678	6.1391	0	2.57056	1.06127	0	0	1.06683	0	0	2.00559	0	2.21382	0	3.22496	1.63936	0	2.73817	2.2126	1.05031	0	1.40122	0.881076	1.56309	0	1.47853	1.62695	0	2.31286	2.494	1.84487	2.35987	0.819654	1.12937	0	1.29744	1.16722	1.00512	0.479683	0	4.02323	1.56871
RECK	4.47277	0.866794	0	2.51552	0	0	0	0	0	0	0	0	0	0	2.32853	0	0	0	0	0	0	1.55965	0	0	0	0	0	0	1.24095	0	0	0.489698	0	0	0	0	0	0	0	0	0	0	0	0	0	0	0	0	0
MIR506	0	3.61447	0	0	0	0	0	2.92603	0	0	1.61536	0	0	0	0	0	0	0	0	0	0	0	0	0	0	0	0	0	0	0	0	0	0	0	0	0	0	0	0	0	0	0	0	0	0	0	0	0	0
PPP1R13L	2.89049	2.4334	0	2.08056	0	0	0	0	0	0	0	0	0	0	0	0	0	0	0	0	0	0	0	0	0	0	0	0	0	0	0	0	0	0	0	0	0	0	0	0	0	0	0	0	0	0	0	0	0
MIR124-1	3.35458	0	0	0	0	0	0	0	0	0	0	0	0	0	0	0	0	0	0	0	0	0	0.634193	0	0	0	0	0	0	0	0	0	0	0	0	0	0	0	0	0	0	0	0	0	0	0	0	0	0
MIR124-3	0	3.921	0	0	1.12324	0	0	0	0	0	0	0	0	0	0	1.23815	0	0	0	0	0	1.47605	0	0	0.799794	0	0	0	0	0	0	0	0	0	0	0	0	0	0	0	0	0	0	0.796749	0	0	0	0	0
ANGPT2	0	3.86541	0	1.4202	0	0	0	1.33234	2.33355	0	0.807678	0	0	0	2.01929	0	0	1.4164	0	1.55136	0.823523	3.97655	0	0.638152	1.17168	0	0	0	0.884069	0	0	0	0	0.427319	0	0	0	0.748435	0	0	0	0	0	0	0	0	0	0.477463	0
PBX1	1.77229	2.87943	1.82573	0	0	1.25187	5.20537	0	3.92644	0	1.82685	0	0	0	0	0	1.80736	0.472133	0.835698	0	0	2.16109	0	0	0	0	0	0	0	0	0	0	1.3614	0	0	0	1.75744	0.47221	0	0	0	0	0	0	0	0	0	0	0
GJB1	1.11819	0	0	0	0	0	0	2.53635	0	0	1.69282	0	2.59403	0	0	0.781185	0	0	0	0	0	0	0	0	0	0	0	0	0	0	0	0	0	0	0	0	1.62849	0	0	0	0	0	0	0	0	0	0	0	0
HSPB1	3.54459	1.73359	5.70679	4.2606	1.12324	0	0	3.1313	2.8214	0	2.69338	0	0	0	0	0	0	0.748313	0	0	0	1.76386	1.00517	0	1.00923	0.53061	0	0	1.02637	0	0.716141	0	0	0.992204	0	0	0	0	0	0	0.436902	0	0	1.41124	0	0	0	0	0
TLR5	3.71456	2.87943	0	0	0	0	0	0	0	0	0	0	0	0	0	1.56237	0	1.22045	0	0.489398	0	0	2.82814	0	0	0	0	0	0	0.881076	0	0	0	0	0	0	0	0	0	0	0	0.821506	0	0	0	0	0	0	0
NFKBIA	3.54459	2.24063	0	2.31625	0	0	0	1.5468	0	0	0.509588	0	0	0	0	0	0	0.944266	0	2.07893	0	0	0	0	0.504614	0.53061	0	0.773449	0	0	0	0	0	0.427319	0	0.544469	0	0	0	0.819654	0	0	0	0	0	0	0	0	0
USP22	0	4.81469	0	0	0	0	0	0	0	0	3.11283	0	0	0	0	2.19306	0	0.472133	0	0	0	0	0	0	0	0	0	0	0	0	0	0	0	0	0	0	0	0	0	0	0	0	0	0	0	0	0	0	0
HSP90AA1	4.57057	4.76031	6.68955	3.99586	3.88579	1.25187	0	4.78965	3.47674	0	3.34014	0	0	0	2.62971	0.781185	1.4323	2.33904	2.50709	2.04075	1.30525	3.04549	0	1.01145	1.17168	1.06122	1.05031	0	1.8068	0	0.716141	0	2.74363	0.854638	0	0	0	0.47221	0.80543	0	1.12937	0	0.732503	0	1.438	0	0.606291	0	0
IGF2	3.13916	4.96493	0	2.08056	3.73134	2.90674	0	0.666171	2.8214	0	1.52876	1.06127	0	4.60516	2.13366	1.81386	0	1.09626	0	0.489398	0	1.27184	0	0	0	0	0	0	0.442035	0	0.451835	0.979396	0	1.28196	0	0	0	0	0	0	0	0	0	0	0	0.959366	1.21258	0.477463	0
TGFB3	0	0.866794	0	0	0	0	0	0	0	0	0	0	0	0	0.673096	0	0	0.472133	0	0	0	0	0	0	0.504614	0	0	0	0	0	0	0	0	0	0	0	0	0	0	0	0	0	0	0	0	0	0	0	0
CASP9	7.08917	3.61447	2.97765	4.86218	0	0	1.10742	4.2921	0	0	2.03835	0	0	0	0.673096	2.19306	0	0	0	0.489398	0	1.38126	0	1.01145	0	1.96349	0.662674	0	0	0	0.451835	1.13704	0	0.427319	0	0	0	0.47221	0	0	0	0	0	0.502693	0	0	0	0	0
BCL2L1	1.11819	4.44603	3.23382	4.10834	2.24649	0	2.21485	3.83374	1.59289	0	3.08015	0	0	1.0044	0.673096	2.34356	0.903678	1.22045	0	1.69304	0.823523	2.09005	0.634193	1.01145	0.504614	1.59183	1.05031	0	0.700608	0	0	0.489698	0.526663	0.992204	1.70926	0.862962	0	0	0	0	0.436902	0	0	0	0	0	0	0.477463	0
MYD88	6.14095	4.02527	1.82573	1.4202	4.27659	5.58261	1.10742	3.49602	3.82641	4.02628	1.82685	1.06127	1.46452	0	0	0.781185	1.4323	2.16471	1.6714	2.46872	0	0.492016	0.634193	0	0.504614	0	0	0	0.442035	0.555897	0	0	0	0	0	0.544469	0	1.49687	1.17993	0.517144	0	0.821506	0	0	0	0	0	0.756762	0.437581
CXCR4	6.49374	5.75886	3.98496	4.10834	3.15335	4.48789	0	3.75977	5.27419	1.34209	3.29996	1.68207	0	0	3.50646	2.80052	0	2.69137	2.3461	2.21382	1.64705	3.0357	1.26839	1.91446	1.30441	1.68199	0.662674	0.773449	1.76814	2.47898	0	1.62674	1.88807	1.70928	0	1.08894	0.776987	2.29399	1.17993	0.517144	1.31071	0.518313	1.46501	0.502693	0	0	0	1.43239	1.51378
MYCN	5.05821	4.84101	0	3.66256	2.24649	5.11695	3.32227	2.30457	2.33355	2.68419	2.94611	4.14625	0	0	1.06683	0.781185	2.09827	0.748313	0	0	0	1.82068	0	0	0	0	0	0.773449	0	0	0	0.489698	0	0	0.903038	0	0	1.69285	0	0	0.436902	0	0	0	0	0	0.382527	0	0
TRIM24	1.11819	4.12151	0	0	0	0	0	0	0	0	0	0	0	0	0	0	0	0	0	0	1.64705	0	0	0	0	0.53061	0	0	0	0	0	0	0	0	0	0	0	0	0	0	0	0	0	0	0	0	0	0	0.693549
VWF	1.77229	4.21087	0	3.50075	1.7803	0	0	1.33234	0	1.34209	1.43059	0	0	0	1.06683	0	0	1.69258	0	1.91202	0	2.52369	0	0	0.799794	0.53061	0	0	0	0	0	0	2.31327	0	0	0	0	0	0	0	0	0	0	0	0	0	0	0	0
CCND3	0	2.01263	2.30382	0.896046	0	1.98416	2.57136	1.72203	0	0	0.509588	0	0	0	0	0	0.903678	0	0	0	0	0	0	0	0	0	0	0	0	0	0	0	0	0.854638	0	0	0	0	0	0	0	0	0	0	0	0	0	0	0
IFI27	4.1378	4.21087	4.50039	2.51552	0	0	0	2.11171	0	0	1.99091	0	0	0	2.01929	0.781185	0	0.944266	0	0.489398	0	0.779827	1.63936	1.2763	0.799794	0	0	0	0	0	0.451835	0.489698	0	0	0.903038	0	0	0	0	0	0	0	0.462158	0	0	0	0	0	0.437581
GLS	0	2.4334	0	2.8404	1.7803	0	0	1.5468	0	0	0	1.06127	0	0	3.26989	0	0	0	0	0	0	0.492016	0	0	0	0.840996	0	0	0	0	0	0	0	0	0	0	0	0	0	0	0	0	0	0	0	0	0	0	0
EPHA2	0	4.02527	3.45573	0	0	0	0	3.05437	0	0	2.54794	0	0	0	1.06683	2.19306	0	1.22045	0	0	0	2.65311	0	0	1.41663	0.840996	0	0	0	0	0	0	0	1.19964	0	0	0	0	0	0	0	0	0	0	0	0	0	0	0
GRN	1.11819	4.02527	5.81069	1.4202	3.5606	0	0	1.72203	0	0	3.23071	0	0	2.59635	0	0	0	2.29361	1.6714	2.32703	0	2.58206	0	0	0	0	0	0	0	0	1.04913	0	0	1.19964	0	0.544469	0	0	0.50817	0	0	0	0	0.502693	0	0	1.53011	0.477463	1.61924
ALB	2.23639	2.74767	3.23382	4.70239	0	0	2.86265	3.79747	2.01001	0	1.61536	0	0	0	0.673096	0	0	2.70434	0	2.99966	0	0	0	0	1.30441	0.840996	0	0	1.52919	0.555897	1.04913	0.489698	1.82196	0.677284	0	0	0.490224	1.22064	1.61086	0.517144	0	0	0	0	0	0.479683	0	1.10864	0
GDNF	0	1.37384	0	2.51552	0	0	0	1.33234	0	0	0	0	0	0	0	0	0	0.748313	0	0.775678	0	2.81823	0	0	0	0	0	0	0	0	0	0	0	0	0	0	0	0	0	0	0	0	0	0	0	0	0	0	0
CSHL1	2.59636	0	0	0	0	0	0	0	0	0	0	0	0	0	0	0	0	0	0	0	0	0	0	0	0	0	0	0	0.442035	0	0	0	0	0	0	0	0	0	0	0	0	0	0	0	0	0	0	0	0
TNFSF11	3.35458	3.97422	4.50039	0.896046	1.12324	0	0	1.72203	2.33355	0	2.27247	0	0	0	1.06683	0	0	0.748313	0.835698	0.775678	0	1.7021	0	0	0	2.07303	0	0	0.442035	0	0.451835	0	0	0	0	0	0	0.47221	0	0	0.436902	0	0	0	0	0	0	0	0
MTA1	0	5.69471	0	0.896046	0	0	0	1.5468	0	0	0	0	0	0	3.12576	0	0	1.32545	0	0	0	0.492016	0	0	0	0	0	0	0	0	0	0	0	0	0	0	0	0	0	0.517144	0	0	0	0	0	0	0	0	0
SKIL	0	0	1.15191	0	0	0	0	0	0	0	0	0	0	0	0	0	0	0.472133	0	0	0	0	0	0	0	0	0	0	0	0	0	0	0	0	0	0	0	0	0	0	0	0	0	0	0	0	0	0	0
GFPT1	0	3.61447	0	0	0	0	0	0	0	0	0	0	0	0	0	0	0	0	0	0	0	0	0	0	0	0	0	0	0	0	0	0	0	0	0	0	0	0	0	1.55143	0	0.821506	0	0	0	0	0	0	0
APOBEC3B	6.24506	1.37384	0	0.896046	0	0	0	0	0	0	0	0	1.46452	0	0	1.81386	0	1.32545	0	0	0	0	1.00517	0	0	0	0	0	0	0	0	0	0	0	0	0	0	0	0	0	0	1.03663	0	0	0.86576	0	0	0	0
P2RX7	4.47277	0	0	4.16111	0	0	0	2.97074	0	0	0	0	0	0	0	0	0	2.69137	0	3.10271	0	0	2.19395	0	0	0	0	0	0	0	0	0	0	0	0	0	2.27653	0	0	0	0	0	0	0	0	0	0	0	0
MZF1	0	4.78779	0	0	0	0	0	0.666171	0	0	2.08292	0	0	0	0	0	0	0	0	0	0	0	0	0	0	0	0	0	0	0	0	0	0	0	0	0	0	0	0	0	0	0	1.53526	0	0	0	0	0	0
LAMTOR5	0	4.40978	0	0	0	0	0	0.666171	0	0	0	1.06127	0	0	0	0	0	0	0	0	0	0	2.10674	0	1.00923	0	0	0	0	0	0	0	0	0	0	0	0	0	0	0	0	0	0	0	0	0	0	0	0
MIR18B	0	0	0	0	0	0	0	0	0	0	0	0	0	0	0	0	0	0	0	0	0	0	0	0	0	0	0	0	0	0	0	0	0	0	0	0	0	0	0	0	0	0	0	0	0	0	0	0	0
MDM2	7.88917	4.51552	5.59596	3.66256	2.60809	1.98416	0	3.56905	1.59289	0	3.23973	1.06127	3.77686	1.0044	1.06683	3.31842	0	1.32545	1.32455	1.26508	0	1.38126	0	0	1.30441	1.37161	1.05031	0	1.14264	1.11179	0.451835	0	1.66948	0.427319	0.569753	0.862962	1.37623	0.47221	0.50817	1.45181	0.692473	1.03663	0.462158	0	0.43288	0	0	0	0
AAVS1	0	0	0	0	0	0	0	0	0	0	0.509588	0	0	0	0	0	0	0	0	0	0	0	0	0	0	0	0	0	0	0.555897	0	0	0	0	0	0	0	0	0	0	0	0	0	0	0	0	0	0	0
MIR21	5.73553	7.16154	3.45573	3.73645	2.90355	0	1.10742	3.63691	5.23552	2.12717	1.61536	0	0	4.10547	2.01929	2.4763	0.903678	2.07376	0	2.48979	2.31192	2.85731	2.78558	1.01145	1.51384	1.37161	0	0	1.63572	0	1.04913	0.979396	0	1.58127	0	0	0	0	0	0	0	0.518313	1.0731	0	0.43288	0	1.21258	0	1.13113
MME	4.1378	4.76031	0	1.4202	1.12324	5.22019	6.15128	1.5468	3.92644	0	1.94018	0	0	1.59194	0	0.781185	0.903678	1.56839	0	0.489398	0	0	0	1.2763	1.00923	1.76265	0	0	0.700608	0	0.451835	0	1.74954	0	0	0.544469	0	1.22064	0.80543	0.517144	0.436902	0	0.924316	0	0	0.479683	0	0	0.437581
BCL6	4.36866	2.4334	1.82573	2.08056	0	3.51443	7.20688	1.72203	3.47674	0	2.23827	2.46418	3.99351	0	0	1.23815	0.903678	0.472133	0.835698	0.489398	0	1.92225	0	1.2763	0.799794	0.53061	0	0	0	0	0	0	0.526663	0	0	0	1.13827	1.09644	0.50817	1.96895	0	0	0	0	0	0.479683	0	0.756762	0
MUM1	1.77229	1.37384	0	0	0	0	1.75522	0	1.59289	0	0	0	0	0	0	0	0	0	0	0	0	0	0	0	0	0	0	0	0	0	0.451835	0	0	0	0	0	0	0.47221	0	1.03429	0	1.03663	0	0	0	0	0	0	0
STMN1	3.35458	5.07766	4.26258	3.50075	0	0	0	2.46513	0	0	0.509588	3.36413	0.924011	0	0	0	1.4323	0.748313	0	0	0	0	2.78558	1.48174	0	0.840996	0	0	0	0	0.90367	0	0	0.677284	0	0	0	0	0	0	0	0	1.0731	0	0	0.760279	0	0	0
PTK2B	2.59636	3.61447	3.65147	1.4202	0	0	1.75522	1.99851	0	0	1.43059	0	0	0	2.01929	0	0	1.32545	0	0.775678	0	0.492016	0	0	0	0.840996	0	0	0	0	0	0.489698	0	0	0	0	0.490224	0.47221	0	0	0	0	0	0	0	0	0	0	0
ELN	1.11819	1.37384	1.15191	0	0	0	0	0	2.01001	1.34209	0	0	0	0	0.673096	0	0	1.69258	0	1.69304	0	1.87328	0	0	0	0.53061	1.71299	0	1.58468	0	0	0.489698	0	1.19964	0	0	0	0	0	0	0	0	0	0.796749	0	0	0	0	0.693549
NR5A1	0	0	0	0	0	0	0	1.87018	0	0	0	0	0	0	0	0.781185	0	0	0	0	0	0	0	0	0	0	0	0	0	0	0	0	0	0	0	0	0	0	0	0	0	0	0	0	0	0	0	0	0
HES1	2.89049	3.20752	0	0	0	0	0	1.33234	3.71896	0	2.67428	0	0	4.26664	1.73993	0	0	1.09626	0	0.775678	0	1.47605	0	0	0	0	0	0	0	0	0	0	0.526663	0	0	0	0	0	0	0	0	0	0	0	0	0	0	0	0
DDX53	0	0	0	0	0	0	0	0	0	0	0.807678	0	0	0	0	0	0	0	0	0	0	1.7021	0	0	0.504614	0	0	0	0	0	0	0	0	0	0	0	0	0	0	0	0	0	0	0	0	0	0	0	0
SOX2	1.11819	6.04787	4.12956	1.79209	1.12324	0	0	2.21297	0	0	2.73015	0	0.924011	3.33656	2.80676	2.01933	0	0.472133	0	1.13635	0	1.7021	2.98099	1.01145	0	0	0	0	0	0	1.84686	0.776153	0	0	0.903038	0	0	0	0	0	0.436902	0	2.26776	0	0	0	0	0	0
MIR200B	1.11819	5.3991	0	1.79209	0	0	0	0	0	0	0	0	0	0	2.75126	2.70246	0	0	0	0	0.823523	0.779827	0	1.01145	1.00923	0	0	0	0.700608	0	0	0	0	0	0	0	0	0	0	0	0	0	0.462158	0	0	0	0	0	0
MIR217	0	5.38232	0	0	0	0	0	0	0	0	0	0	0	0	0	0	0	0	0	0	0	1.63444	0	0	0	0	0	0	0	0	0.451835	0	0	1.66949	0	0	0	0	0	0	0	0	0	0	0	0	0	0	0
ATG5	3.86831	3.80724	0	3.87265	0	0	0	3.0936	1.005	0	1.43059	0	0	0	2.75126	0	0	0.944266	0	1.55136	0	0.984032	0	0	0	0.840996	0	0	0.700608	0	0.451835	0.489698	0	0	0	0.544469	0	0	0	0	0.436902	0	1.0731	0	0	0	0.382527	0	0
L1CAM	0	5.03378	0	3.31577	0	0	0	1.05586	6.03003	0	1.52876	0	0	0	0.673096	2.4763	0	0	0	0	0	1.82068	0	0	0	0.53061	0	0	0	0	0	0	0	0	0	0	0	0	0	0	0	0	0	0	0.86576	0	0	0	0
MARCH1	0	0	0	0.896046	0	0	0	0.666171	1.005	0	1.94018	0	0	0	0	0	0	0	0	0	0	0	1.00517	0	0	0	0	0	0	0	0	0	0	0	0	0	0	0	0	0	0	0	0	0	0	0.479683	0	0	0
TIAM1	3.35458	4.9883	2.30382	0	0	0	0	0	0	0	0	0	0	0	0	0	0	0.472133	0	0	0	2.36529	1.7804	1.01145	1.41663	0	0	0	0	0	0	0	0	0	0	0	0	0	0	0	0	0	0	0	0	0	0	0	0
SMN1	3.54459	0.866794	1.15191	0	1.12324	0	2.57136	1.72203	1.005	0	2.83055	0	0	0	0	1.81386	0	0	0	0.775678	0	1.7021	0	0.638152	0	1.06122	0	0	1.02637	0	0.451835	0	0	0.854638	0	0	0	0	0	0	0	0	0	0	0	0	0	0	0
HTRA2	0	1.37384	0	0	0	0	0	0	0	0	0	0	0	0	0	0	0	0	0	0	0	0	0	0	0	0.53061	0	0	0	0	0	0	0	0	0	0	0	0	0	0	0	0	0	0	0	0	0	0	0
FBXW7	4.47277	5.03378	1.15191	0.896046	1.7803	3.7556	1.75522	1.99851	3.18579	2.68419	2.33644	1.06127	3.31254	3.01321	1.56288	0	1.4323	0	0	0	1.91216	0	1.26839	0	1.00923	0	0	0	0	0	0	0	0	1.74665	0	0	0	0	0	0.819654	0	0.821506	0.732503	0	0	0	0.382527	0	0
CCDC6	1.11819	0	1.15191	0	1.7803	0	0	0	0	1.34209	0	0	0	0	0	0	0	0	0	0	0	0.492016	0	0	0	0	0	0	0	0	0	0	0	0	0	0	0	0	0	0	0	0	0	0	0	0	0	0	0
HDAC6	0	4.54887	4.97847	2.08056	0	0	0	3.49602	1.005	0	2.08292	0	0	0	2.49075	0	0	2.19252	2.3461	0.978796	0	0	0	0	2.34335	0	0	0	1.63572	0	2.01493	0	0	0.427319	0	0	2.79449	0.944419	0	0	0	0	0.924316	0	0	0	1.14758	0	0
TIMP1	0	5.23925	0	1.4202	0	0	0	0.666171	0	0	3.14412	0	0	0	0.673096	1.23815	0	1.63331	0	2.18244	0	2.0111	2.82814	1.01145	0	0.53061	0	0	1.63572	0	0	1.13704	0	1.74665	0	0	1.81404	0	0	0	0	0	0	0	0	0	0	0	0
KDR	5.256	5.54082	7.66966	3.73645	1.7803	1.25187	0	4.53486	2.33355	1.34209	3.05753	0	0	1.0044	3.39536	1.81386	0	1.4164	2.16025	1.46819	3.49827	4.46987	0	1.48174	0	1.06122	0	0	0.700608	0	0.451835	1.69408	0.834742	1.87692	0	0	0	0.748435	0	0.819654	1.22654	0	0	0	0	2.00024	0	1.10864	0
SLC17A5	6.02965	4.78779	1.82573	3.87265	0	0	0	3.79747	3.18579	0	1.8857	0	0	0	0	0	0	1.49663	0	2.32703	0	0	0	1.01145	1.17168	1.23204	0	0	2.2298	0	1.26846	0	0	0	0	2.01477	0.490224	0.47221	2.11903	0	0	0	0	0	0	2.19933	0.988818	1.76682	0
GSK3B	3.13916	4.6439	0	2.08056	0	0	1.10742	1.87018	0	0	1.61536	0	2.77203	0	0.673096	1.23815	0	1.63331	0	1.46819	0	1.27184	0	0	0.799794	1.06122	0	0	0	0	0.451835	0	0	0	0	0	1.13827	0	0	0	0	0	0.462158	0	0.43288	0	0	0	0
KRT5	1.11819	2.60038	0	2.51552	3.15335	0	3.10893	0	0	0	0.509588	0	0	1.0044	0	0	0	0.472133	0	0	0	0	0.634193	2.36144	0	1.23204	0	0	0	0	0	0	0	0	0	0	0	0	0	1.20077	0	0	0.462158	0	0	0	0	0	0
TP63	5.53975	4.9883	1.82573	3.31577	3.15335	0	4.21635	0	0	0	1.76289	0	1.84802	0	1.56288	0	0	1.09626	0	0	0	0	2.19395	1.91446	1.00923	1.06122	0	0	0.442035	0	1.84686	0	0	0	0	0	0	0.47221	0	1.55143	0	0	1.38647	0	0	0	0.382527	0	1.22844
MUC6	1.77229	3.80724	0	0.896046	0	0	0	0	0	0	0	0	0	1.59194	0	0	0	0.472133	0	0	0	0	0.634193	1.2763	0	0	0	0	0	0	0	0	0	1.1046	0	0	0	0	0	0.517144	0	0.518313	1.38647	0	0	0	0	0	0
PTPRD	1.77229	0	0	0	0	2.50373	0	0	0	0	0	0	0.924011	0	0	0	0	0.944266	0	0	0	0	0	0	1.17168	0	0	0	0.700608	0	0	0	0	0.427319	0	0	0	0	0	0	0	0	0	0	0	0	0	0	0
TET2	6.83051	4.8668	5.05956	2.8404	2.60809	5.41047	4.7862	0	4.48175	4.96633	0.509588	2.12253	3.19655	0	0.673096	0.781185	3.23965	2.26971	2.16025	2.95812	0	0	0	1.2763	1.59959	0	3.37133	0	0.700608	2.97825	0	0	1.05333	0.427319	0.569753	1.40743	0.490224	0.47221	0.80543	1.63931	0	0.518313	1.29744	1.80213	0	0	0.606291	0.477463	0.437581
CSF1R	2.59636	3.921	3.98496	0	2.24649	1.98416	3.10893	1.5468	0	0	1.82685	1.68207	0	0	2.01929	0	0	1.7471	2.16025	2.42457	0	1.38126	0	0	0	0	0	0	1.52919	0	0	0	0	1.1046	0	0.544469	0	0	0	0	0	0	0	0	0	0	0	0	0
ITPA	2.59636	0	0	0	0	0	0	1.05586	0	0	0	0	0	0	0	0	0	0	0	0	0	0	0	0	0.799794	0	0	0	0	0.555897	0	0	0	0.427319	0	0	0	0.748435	0	0	0	0	0	0	0	0	0	0	0
HMGA1	0	5.33057	1.15191	2.51552	0	0	0	0	0	0	1.31727	0	0	0	0.673096	0	0	1.32545	0	0	0	0	0	0	0.799794	0	0	0	1.46841	0	0	0	0	0	0	0	0	0	0	0	0	0	0	0	0	0	0	0	0
GNAS	5.53975	3.10742	3.45573	0	3.15335	2.50373	0	0	2.8214	2.12717	1.01918	0	0	1.59194	0	1.56237	0	0	0	0	1.64705	0	0	1.2763	0	0	0	0	0.884069	1.11179	0.451835	0	0	0.992204	0	0	0	0	0	0	0	0	1.0731	0	0	0	0	0	0
SIK1	0	4.29427	0	0	0	0	0	0	0	0	0	0	0	0	0	0	0	0.472133	0	0	0	0	0	0	0	0	0	0	0	0	0	0	0	0	0	0	0	0	0	0	0	0	0	0	0	0	0	0	0
ADAM17	2.23639	5.22015	0	3.50075	0	1.25187	0	3.05437	2.8214	0	2.30515	0	0	0	1.34619	0	0	2.29361	0	1.81099	0	1.96806	0	0	0	2.80449	0	0.773449	2.36822	0	0	0	0.834742	0.427319	0	0.544469	0	0.748435	0	0	0	0	0	0	0	0.760279	0.382527	0	0
TGFBR2	3.86831	4.16699	0	0.896046	1.12324	0	0	1.72203	1.005	0	1.52876	0	0	4.10547	2.32853	0	0	0	0	0	0	1.38126	0.634193	0	0.504614	0	0	0	0.884069	0	0.451835	0	0	0	0	0	0	0	0	0	0	0.821506	0.462158	0	0	0	0	0	0.437581
MIR204	4.47277	4.70345	0	0	0	0	0	0	0	0	0	0	0	0	0.673096	1.23815	0	0.944266	0	0	0	2.61847	0	0	0	0	0	0	0	0	0	0	0	0.992204	0	0	0	0	0.50817	0	0	0	0	0	0	0	0.382527	0	0
RUNX2	1.77229	3.54299	2.97765	0.896046	0	0	3.97007	1.05586	0	0	1.82685	0	0	0	0.673096	0	0	0.748313	0	1.37391	0	1.82068	0	0	0.799794	0.53061	0	0	0	0	0	0	0	0	0	0	0	0	1.01634	0	0	0	0	0	0	0	0.765054	0	0
PHF8	0	3.921	0	1.4202	1.7803	0	0	0	0	0	1.8857	0	0	0	2.13366	0	0	0	0	0	0	0	0	0	0	0	0	0	0	0	0	1.55231	0	0	0	0	0	0	0	0	0	0	0	0	0	0	0	0	0
KDM3A	0	3.10742	0	0.896046	0	0	0	0	0	0	2.50049	0	0	0	2.49075	0	0	0	0	0	0	0	0	0	0	0	0	0	0	0	0	0.979396	0	0	0	0	0	0	0	0	0	0	0	0	0	0	0	0	0
SOX18	0	0	0	0	0	0	0	0	0	0	0	0	0	0	0	0	0	0	1.6714	0	0	1.14243	0	0	0	0	0	0	0	0	0	0	0	0	0	0	0	0	0	0	0	0	0	0	0	0	0	0	0
PROX1	1.11819	3.68208	0	0	0	0	0	0	0	0	0	0	0	0	0	0	0	0	0	0.489398	0	2.3902	0	0	0	0	0	0	0	0	0	0	0	0	0	0	0	0	0	0	0	0	0	0	0	0	0	0	0
CCL16	0	1.73359	0	0	0	0	0	0	0	0	0	0	0	0	0	0	0	1.22045	0	1.62575	0	0	0	0	0	0	0	0	1.02637	0	0	0	0	0	0	0	0	0	0	0	0	0	0	0	0.86576	0	0	0	0
PHB2	1.11819	2.24063	2.67465	0.896046	0	0	0	2.21297	0	0	0	0	0	0	0	0	0	1.09626	0	0	0	0	0	0	0	0	0	0	0	0	0	0	0	0	0	0	0	0	0	0	0	0	0	0	0	0	0	0.954927	0
NFKB1	6.65794	5.34806	1.82573	4.3968	1.12324	0	3.83105	4.01193	2.5979	0	3.32433	0	0.924011	0	3.04479	1.81386	0	3.53715	0.835698	3.71938	0	2.68613	0.634193	1.79152	1.74568	1.96349	0	0	1.68298	0.555897	1.43228	2.0802	0	1.41952	0.903038	0	1.55397	0	0.80543	0.819654	0.873804	0.821506	1.0731	0.796749	0	0.479683	0.382527	0	0
MIR29B1	1.11819	4.37245	1.82573	2.51552	0	0	3.10893	1.99851	0	0	0.509588	0	0	0	2.49075	0	0	1.22045	0	1.86331	0	2.19411	0	0	0	0	0	0	0	0	0	0	1.47853	0	0	0	0	1.09644	1.17993	0	0	0	0.732503	0	0	0	0.8882	0	0
GTF2H2	0	0	0	0	1.7803	0	0	1.05586	0	0	0	0	0	0	0	0	0	0	0	0	0	0	0	0	0	0	0	0	0	0	0	0	0	0	0	0	0	0	0.80543	0	0	0	0	0	0	0	0	0	0
BAG1	1.11819	0	4.50039	0	0	0	0	1.5468	0	0	0	0	0	0	1.88962	0	0	0	0	0	0	0	0	0	0	0	0	0	0	0	0	0	0	0	0	0	0	0	0	0	0	0	0	0	0	0	0	0	0
BAG4	0	0	0	0	0	0	0	0	0	0	0	0	0	0	0	0	0	0	0	0	0	0	0	0	0	0	0	0	0	0	0	0	0	0	0	0	0	0	0	0	0	0	0	0	0	0	0	0	0
HSPA4	4.75	3.97422	5.75955	4.10834	1.12324	0	0	3.5922	1.59289	0	1.69282	0	0	3.9241	1.73993	0	0	1.49663	0	0.775678	0	1.96806	0	0	1.92124	1.83561	0	0	0	0	0.451835	0.489698	0	0.427319	0	0.544469	0	0	0	0	0.436902	0	0.732503	0	0	0	0	0	0
ERCC5	8.38627	2.4334	0	1.4202	1.12324	0	0	1.72203	0	3.11624	0	0	3.69604	0	0	0	0	0	0	0	0	0	0	0	0	0	0	0	0.442035	0	0	0	0	0	0	0	0	0	0.80543	0	0	0	0	0	0	0	0	0.477463	0
MARCH8	7.16693	6.04787	1.82573	3.73645	1.7803	0	0	2.3882	3.01501	0	3.23071	0	0	0	1.56288	1.81386	0.903678	2.13572	0	2.18244	1.64705	2.16109	1.26839	1.01145	1.80902	1.68199	0	0	1.68298	0	1.50096	0	1.3614	1.28196	0	0	1.47067	0	0	2.77063	0	2.72007	0.924316	0	0	0	0.8882	0	0
NDRG2	5.05821	4.21087	0	0	0	0	0	0	0	0	1.43059	0	0	0	2.49075	0	0	0	0	0	0	0	0	0	0	0	0	0	0	0	0	0	0	0	0	0	0	0	0	0	0	0	0	0	0	0	0	0	0
NDRG4	4.57057	0	0	0	0	0	0	0	0	0	0	0	0	0	0	0	0	0	0	0	0	0	0	0	0	0	0	0	0	0	0	0	0	0	0	0	0	0	0	0	0	0	0.462158	0	0	0	0	0	0
LINC01191	0	2.24063	0	0	0	0	0	1.5468	2.8214	0	0	0	0	0	0	0	0	0	0	0	0	0	1.47255	0	0	0	0	0	0	0	1.04913	0	0	0	0	0	0	0	0	0	0.436902	0	0	0	0	0	0	0	0
GATA2	6.40492	3.61447	5.6523	0.896046	3.36973	3.51443	1.75522	0.666171	1.005	0	0	2.97935	0	0	0	0	2.86459	0.472133	0	0	0	0	0	0	2.1042	0	2.6507	0	0	2.44168	0	0.489698	0	0	0	2.17787	0	0	1.17993	2.11381	2.10034	0	1.19466	1.16722	0.686098	0	0	0.477463	1.01603
DICER1	7.85236	3.54299	2.30382	1.4202	3.15335	0	0	0.666171	3.01501	0	0	4.8007	0	0	2.01929	2.80052	1.4323	1.63331	1.32455	1.13635	2.47057	2.22566	2.10674	1.48174	0.799794	0	0.662674	0	0	0	1.43228	1.13704	1.22287	0	0	0	0	0	0	0	0	0	0	0	0	0	0	0	0
MIR181C	2.89049	3.80724	0	0	1.7803	0	0	0	0	0	0	0	0	0	0	0	0	0	0	0	0	0	0	0	0	0	0	0	0	0	0	0	0	0	0	0	0	0	0	0	0	0	0	0	0.43288	0	0	0	0
PDE4D	1.11819	2.24063	0	0	0	0	0	0	0	0	2.47557	0	0	0	0	0	0	0	0	0	0	0	0	0	0.504614	0	0	0	0	0	0	0	0	0	0	0	0	0	0	0	0	0	1.19466	0	0	0	0	0	0
PRKAR1A	3.86831	0	3.45573	0	4.02679	0	0	0	0	0	0.807678	0	0	0	0	0	0	0	0	0.489398	0	0	0	1.6496	0	0	0	0.773449	0	0	0	0	0	0	0	0	0	0	0	0	0	0	0.732503	0	0	0	0	0	0.437581
F2RL1	0	4.67403	0	0	0	0	0	0.666171	0	0	0	0	0	0	0.673096	0	0	2.33904	0	1.95759	0	0.779827	0	0	1.80902	0	0	0	1.02637	0	0.90367	0	0	1.28196	0	0	0	0	0	0	0	0	0	0	0.86576	0	0	0	0
AXIN1	2.59636	2.4334	2.67465	0	0	0	0	0	0	0	1.01918	0	0.924011	1.59194	0	0	0	0.944266	0	2.11514	0	0	0	0	0	0	0	0	0.700608	0	0	0	0	0	0	0	0.776987	0	0	0	0	0	0	0	0	0	0	0	0
F2R	3.86831	4.96493	0	1.4202	0	0	0	0	0	0	2.39529	0	0	0	0	0	0	0.472133	0	1.37391	0	0.779827	0	0	0	0	0	0	1.02637	0	0	0	0	0.427319	0	0	0	0	0	0	0	0	0	1.41124	0	0	0	0	0
MIR191	1.11819	2.60038	0	1.4202	0	0	0	1.33234	0	0	1.52876	0	0	0	1.06683	0	0	0	0	0	0	0	0	0	0	0	0	0	0	0	0	0.979396	0.526663	0	0	0	0	0	0	0	0	0	0	0	0	0	0	0	0
AQP3	0	0	0	0.896046	0	0	0	0	0	0	0	0	0	0	0	0	0	0.944266	0	1.13635	0	0	0	0	0	0	0	0	1.02637	0	0	0	0	0.677284	0	0	0	0	0	0.517144	1.45136	0	0	0	0	0	0	0	1.13113
AQP9	1.77229	0	1.15191	0	0	0	0	0	0	0	0	0	0	0	0	0	0	0	0	0	0	0	0	0	0	0	0	0	0	0	0	0	0	0	0	0	0	0	0	0	0	0	0	0	0	0	0	0	0
TFF1	5.19273	3.74622	2.67465	0.896046	0	0	0	0	0	0	1.31727	0	0	0	2.41302	0	0	0	0	0.489398	0	2.0111	0	0	1.17168	0	0	0	0	0	0	0	0	0	0	0	0	0	0	0	0	0	0	0	0	0	0	0	0
CREBBP	5.31688	3.20752	4.70839	1.4202	1.7803	1.25187	4.21635	2.11171	1.59289	1.34209	2.71199	2.12253	0.924011	1.59194	1.73993	0	0	1.49663	1.94043	0.978796	0	0.492016	0	0	1.00923	0	0	1.5469	0.700608	1.84665	0	0.489698	0.526663	0	0	1.80869	0.776987	0.47221	0	0	0	0	0	0.796749	0	0	0	0	0.875161
GREB1	1.77229	0	0	0	0	0	2.57136	0	0	0	0	0	0.924011	0	0	0	0	0	0	0	0	0	0	0	0	0	0	0	0	0	0	0	0	0	0	0	0	0	0	0	0	0	0	0	0	0	0	0	0
EBP	0	0	0	0	0	0	0	0.666171	0	0	0	0	0	0	0	0	0	0.472133	0	0	0	0	0	0	0	0	0	0	0	0	0	0	0	0	0	0	1.55397	0	0	0	0	0	0	0	0	0	0	0	0
LBR	1.11819	0	0	0	0	0	0	0	0	0	0.807678	0	0	0	0	0	0	0	0	0	0	0	0	0	0	0	0	0	0	0	0	0	0	0	0	0	0	0	0	0	0	0	0	0	0	0	0	0	0
SQLE	2.23639	3.46718	0	1.4202	0	0	0	0	0	0	0	0	0	0	0	0	0	0	0	0.489398	0	0	0	0	0	0	0	0	0	0	0	0	0	0	0	0	0	0	0	0	0	0	0	0	0	0	0	0	0
RAB5A	0	3.921	0	0.896046	0	0	0	0	0	0	0	0	0	0	0	0	0	0	0	0	0	0	0	0	0	0	0	0	0	0	1.04913	0	0	0	0	0	0	0	0	0	0	0	0	0	0	0	0	0	0
MAP1LC3A	1.11819	2.87943	1.82573	4.16111	1.12324	0	0	3.0936	0	0	1.82685	0	0	0	2.75126	0	0	0.472133	0	0.978796	0	1.47605	0	0	1.17168	1.06122	0	0	1.40122	0	0.451835	0.979396	0	0.992204	0	0	0	0	0	0	0.436902	0	1.0731	0	0	0	0.382527	0	0.437581
NUP62	0	3.30019	2.97765	3.99586	0	0	0	2.60266	1.005	0	2.39529	0	0	0	2.01929	0	0	0.748313	0	1.46819	0	1.55965	1.63936	1.01145	0	1.06122	0	0	0	0	0	1.13704	0	0	0	0	0	0	0	0.517144	0.436902	0	1.0731	0	0	0	0.606291	0	0
POMC	3.35458	3.61447	0	2.9766	2.90355	0	0	1.5468	3.33855	0	0	0	0	0	0	2.34356	0	0.748313	0	0	0	0	0	2.71082	0.504614	0	0	0	0	0	0	0	1.47853	0.677284	0	0	1.13827	0	0	0	0	0	0	0	0	1.65943	0	0	0
LGALS3BP	1.11819	4.02527	0	0.896046	0	0	0	0	0	0	0	0	0	0	0	0	0	1.4164	0	2.0004	0	0	0	0	0	0	0	0	2.98589	0	0	0	0	1.19964	0	0	1.37623	0	0	0	0	0	0	0	0	0	0	0	0
PSMD1	0	3.61447	1.15191	1.4202	0	0	0	4.37665	5.23552	0	0	2.12253	0	0	0	0	0	0	0	0	0	0	0	0	0	0	0	0	0.442035	1.11179	0.716141	0	0	0.677284	0	1.9519	0	0.944419	2.26615	0	0	0	0	0	0.43288	1.77504	0	2.57463	0
HDAC11	0	0	1.15191	0.896046	0	0	0	0	0	0	0	0	0	0	0	0	0	0	0	0	0	0	0	0	0	0	0	0	0	0	0	0	0	0	0	0	0	0	0	0	0	0	0	0	0	0	0	0	0
CENPA	0	0	0	1.79209	3.15335	0	0	0	0	0	0	0	0.924011	0	0	0	0	0	0	0	0	0	0	0	0	0	0	0	0	0	0.451835	0	0	0	2.04254	0	0	0	0	0	0	0	0	0	0	1.65943	0	0	0
KIF14	0	5.25805	1.82573	1.79209	0	0	0	0.666171	0	0	0	0	0	0	0	0	0	0	0	0	0	0	0	0	0	0	0	0	0	0	0	0	0	0	0	0	0	0	0	0	0	0	0	0	0	0	0	0	0
KIF23	0	0.866794	0	1.79209	0	0	0	0	0	0	0	0	0	0	0	0	0	0	0	0	0	0	0	0	0	0	0	0	0	0	0	0	0	0	0	0	0	0	0	0	0	0	0	0	0	0	0	0	0
RACGAP1	1.11819	3.74622	0	0.896046	0	0	0	0	0	0	0	0	0	0	0	0	0	0	0	0	0	0	0	0	0	0.840996	0	0	0	0	0	0	0	0	0.569753	0	0	0	0	0	0	0	0	0	0	0	0	0	0
HLA-B	6.02965	0.866794	0	0	0	0	0	1.99851	4.10792	0	1.18323	0	0	0	0.673096	0	0	0	0	0	0	0	2.34679	0	1.74568	0	0	0	0	0	0	0	1.57999	0	0	0	1.13827	1.09644	0	0	0	0.518313	0	0.502693	1.438	0	0	0	0
FAM72B	0	0	0	0	0	0	0	0	0	0	0	0	0	0	0	0	0	0	0	0	0	0	0	0	0	0	0	0	0	0	0	0	0	0	0	0	0	0	0	0	0	0	0	0	0	0	0	0	0
CXCR2	4.25736	4.21087	1.82573	0	0	0	0	0	0	0	1.99091	0	0	0	0	0	0	1.79758	0.835698	2.07893	0	2.25587	1.00517	0	0.504614	0.53061	0	0	0	0	0	0	0	0.992204	0	0	0	0	0	0	0	0	0	0	0	0	0	0	0
CDK5	0	4.48126	0	0	3.15335	0	0	0.666171	0	0	1.01918	0	0	0	0.673096	0	0	1.32545	0	0	0	2.36529	0	0	0	0	0	0	0	0	0	0	0	0.992204	0	0	2.08244	0	0	0	0	0	0	0	0	0	0	0	0
PROM1	4.47277	5.8551	4.70839	3.50075	1.7803	0	0	3.20252	2.5979	1.34209	2.95936	0	1.84802	1.59194	3.4525	3.90593	0	1.22045	0	1.13635	0	2.66981	1.63936	0	0	1.06122	0	0	0.442035	1.11179	0.90367	1.86445	0.834742	1.19964	0.569753	0	0	0.47221	0	0	1.56628	0	0	0	0.86576	0	0	0	0
GNRH1	1.77229	4.76031	1.15191	0.896046	1.12324	0	0	3.05437	3.01501	1.34209	2.03835	0	0	0	0	5.10829	0	0	0	0.489398	0	0	0	2.20764	0	0.53061	0	0	0	0.555897	0	0	2.10665	1.19964	0	0	0	0	0.50817	0	0	0	0	0	0	0	1.32333	0	0
MIR30A	1.77229	4.54887	1.15191	0.896046	0	0	0	0	0	0	0	0	0	0	2.95645	0	0	0	0	0	0	0.492016	0	0	0	0	0	0	0.442035	0	0	2.32846	0	0	0	0	0	0	0	0	0	0	0	0	0	0	0	0	0
CSNK1A1	1.77229	3.97422	2.67465	0	0	1.25187	0	1.05586	0	0	1.69282	1.68207	0	0	0	0	0	0	0	0	0	0	0	0	0	0	0.662674	0	0	0.881076	0	0	0	0	0	0	0	0	0.50817	0	0	0	0	0	0	0	0	0	0
CDK7	0	0	3.98496	0	0	0	0	1.05586	0	0	2.67428	0	0	0	0	0.781185	0	1.7471	0	0	0	0	0	0	0	0.53061	0	0	0	0.881076	0	0	0	0	0	0	0	0	0	0	0	0	0	0	0	0	0	0	0
CDK9	0	2.4334	0	2.08056	0	0	0	2.30457	0	0	1.99091	0	0	0	0	0	0	1.56839	0	1.86331	0	0	1.00517	1.79152	0.799794	1.76265	0	0	0	0.555897	0	0	0	0	0	0	0	0	0	0	1.22654	0	0	0	0	0	0	0	0
NT5C3A	0	0	0	1.4202	0	1.25187	1.10742	1.33234	1.005	0	0	0	0	0	0	0	0	0	0	0.978796	0	0	0	0	0	0	0	0	0	0	0	0	0	0.677284	0	0	0	0	0	0	0	0	0	0	0	0	0	0	0
GHR	0	4.16699	0	0	0	0	0	0	0	1.34209	0	0	0	0	0	2.19306	0	0.472133	0	0.489398	0	0	0	0	0	0	0	0	0	0	0	0	0	0	0	0	0	0	0	0	0	0	0	0	0	0	0	0	0
LGALS3	3.71456	5.64092	2.67465	1.79209	3.15335	0	3.67878	2.46513	1.59289	3.11624	2.36645	4.50818	0	0	2.75126	0	0	2.38163	0	0.775678	0	2.68613	0	1.01145	0.799794	0	1.98802	0	2.21017	0	1.50096	0.776153	0	0	0	0	0	1.49687	0	0	0	0	0	0.502693	0	0	0	0	0
PLAUR	1.11819	4.48126	1.15191	0	0	0	0	2.30457	1.59289	0	2.74786	0	0	0	1.34619	1.81386	0	0	0	0.489398	0	1.63444	0	0	0	0	0	0	0	0.555897	0.451835	0	0	1.66949	0	0	0	0	0	0	0	0	0	0	0	0	0	0	0
LRP1	0	2.24063	2.30382	0	3.15335	0	0	2.11171	0	0	0.509588	0	0	0	1.56288	0	0	1.32545	0	0	0	0.779827	0.634193	0	0	0.53061	0	0	1.02637	0	0	0	0	1.19964	0	0.544469	0	0	0	0	0	0	0	0	0	0	0	0	0
DPP4	0	5.05592	2.30382	2.8404	0	0	0	2.66468	0	0	2.12494	0	0	0	0	0	0	1.63331	0	1.91202	0	0	0.634193	0	0	0	0	0	0.442035	2.36141	1.67199	0	2.38239	2.48159	0	0	0	0	0	0	0	0	0	0	1.00512	0	1.62495	0	0.437581
STAT5A	2.23639	4.37245	3.65147	1.79209	0	0	1.10742	1.87018	0	0	2.63453	0	0	3.18389	1.73993	0	0	1.49663	2.6491	2.04075	0	1.27184	1.26839	0	0	0	3.86531	0	0.442035	0.555897	0	1.13704	0.834742	0	0	0	0	0	0.80543	1.78902	0.873804	1.55494	0.462158	1.96397	0.43288	0.479683	0.382527	0	0.437581
ESM1	0	3.921	0	0	0	0	0	0	0	0	2.16469	0	0	0	0	3.19307	0	1.32545	0	0	0	2.77687	0	0	1.00923	0.53061	0	0	0	0	0	0	0	0	0	0	0	0	0	0	0	0	0	0	0	0	0.8882	0	0
HOXA5	1.11819	3.97422	1.15191	2.08056	1.12324	0	1.10742	0	0	0	1.94018	0	0	0	0	0.781185	0	0	0	0	0	0	0	0	0	0	0	0	0	0.881076	0.716141	0	0	0	0	0	0	0	0	0	0	0	0	0	0	0	0	0	0
HOXA13	3.54459	3.38647	0	0.896046	0	0	0	0.666171	0	0	0	0	0	0	0	0	0	0	0	0	0	0	0.634193	0	0	0	0	0	0	0	0	0	0	0	0	0	0	0	0	0	0	0	0	0	0	0	0	0	0
HOXB13	6.1047	0	0	0	1.12324	0	0	0	0	0	0	0	0	0	0	0	0	0	0	0	0	0	1.26839	0	0	0	0	0	0	0	0	0	0	0.427319	0	0	0	0	0	0	0	0	0	0	0	0	0	0	0
HOXC13	0	0	0	0	0	0	0	0.666171	0	0	0	0	0	0	0	0	0	0	0	0	0	0	0	0	0	0	0	0	0	0	0	0	0	0	0	0	0	0	0	0	0	0	0	0	0	0	0	0	0
HOXD13	0	0	0	0	0	0	0	1.33234	0	0	0	0	0	0	0	0	0	0	0	0	0	0	0	0	0	0	0	0	0	0	0	0	0	0	0	0	0	0	0	0	0	0	0	0	0	0	0	0	0
IL9	0	1.73359	0	3.09981	1.12324	0	0	1.87018	1.59289	0	1.01918	0	0	0	0	0	0	2.26971	0	2.35271	0	0.492016	0.634193	0	0.504614	0.53061	0	0	0.442035	0	0	0	0	0	0	0	0.490224	0	0	0	1.22654	0	0	0	2.03473	0.479683	0	0	0
CD34	5.12687	5.18107	5.53764	3.80634	4.3884	5.88432	5.434	3.67964	6.03003	4.45834	3.03419	4.24506	2.14549	1.0044	2.85926	1.56237	2.09827	1.4164	1.32455	1.81099	0.823523	3.96065	0	1.91446	2.14356	2.55083	3.37133	0	1.76814	2.70054	0.451835	1.55231	2.63332	0.992204	0	1.72592	0.776987	2.40235	1.6881	1.55143	2.2039	0.821506	1.65682	1.96397	0.86576	0	0	1.23423	0.875161
PYCARD	1.11819	3.54299	0	3.09981	0	0	0	2.77788	0	0	1.43059	0	0	0	2.01929	0	0	2.04053	0	2.58667	0	1.92225	3.54194	0	1.80902	1.06122	0	0	0	0	2.0439	0	1.3614	0	0	0	0	0.47221	0	0	0	0	0	0	0	0	0	0	0
PTGER3	0	3.921	0	0	0	0	0	0	0	0	0	0	0	0	0	0	0	0	0	0	0	0	0	0	0.504614	0	0	0	0	0	0	0	0	0	0	0	0	0	0	0	0	0	0.924316	0	0	0	0	0	0.437581
ETS1	2.23639	4.7322	0	0	0	0	0	0	0	0	2.27247	0	0.924011	0	3.23581	0	0	0	0	0	0	2.52369	0	0	0	1.06122	0	0	0.442035	0	0	2.27409	0	0	0	0	0	0	0	0	0	0	0	0	0	0	0	0	0.875161
ELK1	0	3.20752	0	0	0	0	0	0	0	0	1.18323	0	0	0	0	1.56237	0	0	0	0	0	0	0	0	0	0.53061	0	0	0	0	0	0	0	0	0	0	0	0	0	0	0	0	0	0	0	0	0	0	0
ENPP2	1.77229	4.8668	0	3.58419	4.59122	0	0	2.21297	0	0	2.27247	0	0	0	2.85926	1.23815	0	2.44089	0	2.78978	0	2.68613	0	0	0	0.53061	0	0	2.35248	0	0	0	0	0	0	0	2.18612	0	0	0	0	0	0	0	0	0	1.21258	0	0
LPAR1	0	4.12151	0	0	0	0	0	0	0	0	0	0	0	0	1.06683	2.19306	0	0.472133	0	0	0	1.55965	0	0	0	0	0	0	0.442035	0	0	0	0	0	0	0	0	0	0	0	0	0	0	0	0	0	0	0	0
AGO2	4.25736	2.01263	3.23382	0	0	0	0	0	0	0	2.03835	0	0.924011	0	0	0	1.4323	0	0	0	1.30525	1.76386	0	0	0.504614	0	0	0	0	0	0	0	0	0	0	0	0	0	0	0	0	0	0	0	0	0	0	0	0
PRPF31	4.00868	3.97422	1.15191	1.4202	0	0	0	1.33234	0	0	0	0	0	0	0	0	0	0	0	0	0	1.55965	1.00517	0	0	0	0	0	0.442035	0	0	0.489698	2.44575	0	0	0	0	0	0	0	0	0	0	0	0	0	0	0	0.437581
MIR15A	0	2.24063	1.15191	1.4202	0	1.25187	0	1.72203	0	0	0	1.06127	0	0	3.23581	0	0.903678	0	0.835698	1.55136	0	1.92225	0	0	0	0	0	0	0	0.881076	0	0	0	0	0	0	1.47067	0	0	0	0	0	0	0.502693	0	0	0	0	0
IL17A	7.78909	5.93363	0	2.51552	0	0	0	3.36043	2.33355	0	3.08015	0	0	1.0044	0	2.4763	0	3.58817	0	3.94489	0	3.18616	2.69401	1.91446	2.83326	1.59183	0	0	0.884069	0.555897	0.451835	0	0	0.427319	0	0.544469	2.11871	0	0	1.45181	0	0	0	0	0.86576	0	0.988818	0.477463	1.22844
CYP3A4	5.31688	1.37384	0	0	0	0	0	3.96651	0	0	0	0	0	0	0.673096	0	0	1.22045	2.16025	0.489398	0	0	0	0	0	0.840996	0	0	0.700608	0.555897	1.04913	0	0.526663	0.427319	0	2.07299	0	1.09644	0.50817	0	0	0	0	0	0.86576	0.760279	0.606291	1.10864	0
MIR20A	2.89049	2.74767	0	1.79209	0	0	0	0.666171	1.005	0	2.33644	0	2.92905	0	0	0	0.903678	0	0	0	0	2.636	1.00517	0	0	1.48961	0	0	0	0	1.04913	0	0	0	0	0	0	0	0.50817	0	0	0	0	0	0	0	0	0	0
MIR18A	0	2.74767	0	0	0	2.50373	0	0	1.59289	0	1.69282	0	0.924011	0	0	1.81386	0.903678	0	0	0	0	0	0	0	0	0	0	0	0	0	0	0	0	0	0	0	1.26721	0	0	0	0	0	0	0	0	0	0	0	0
MIR17HG	4.57057	3.46718	3.23382	0	0	1.98416	0	2.30457	3.18579	0	1.01918	0	0	0	0	0.781185	0	0	0	0.489398	0	1.55965	0	0	0	0	0	0	0	0	0	0	0	1.53192	0	0	0	0	0	0	0	0	0	0	0	0	0.765054	0	0
CXCL12	6.49374	4.94111	2.30382	2.8404	1.12324	3.7556	0	3.01347	2.5979	0	2.94611	0	0	0	3.50646	2.4763	0	2.44089	0	1.69304	0.823523	3.42728	1.47255	1.91446	1.80902	0.840996	1.32535	0	2.24884	2.17183	1.26846	1.37476	0	1.70928	0	0	0	1.84487	0	0	0.873804	0	0.732503	0.502693	0	0	0	0	1.22844
ANXA1	5.68876	4.8668	1.15191	1.4202	0	0	0	1.5468	0	0	2.69338	0	0	0	2.85926	0	0	1.92983	0	1.95759	1.30525	0	3.04879	0	0.504614	0	0	0	0	0	0	0	0	0	0	0	0	0	0	0	0	0	0	0	0	0	0	0	0
CDH11	1.77229	0.866794	1.15191	0	0	0	2.21485	0	0	0	0	0	0	0	0	0	0	0.472133	0	0	0	1.14243	0	0	0	0	0	0	1.24095	0	0	0	0	1.58127	0	0	0	0	0	0	0	0	0	0	0	0	0	0	0
FANCB	4.00868	1.37384	0	0.896046	1.12324	2.90674	1.75522	2.92603	2.01001	0	1.31727	1.68207	0	0	0	0	0	0	0	0	0	0	0.634193	0	0.504614	1.06122	0	0	0	0	0	0	1.22287	0	0	0.544469	0	1.09644	0	0	1.01445	0	0	0.502693	0.43288	0	0	0	0
YY1	2.59636	4.84101	4.26258	1.4202	1.12324	0	2.57136	1.87018	0	0	2.65468	0	2.92905	0	1.88962	0	0	0.472133	1.32455	0	0	1.55965	1.90258	0	1.17168	0	0	0	0	0	0	0	0	0.427319	0	0	0	0	0	0.819654	0	0	0	0	0	0	0	0	0
MIR146A	8.43888	4.84101	0	2.31625	1.12324	1.25187	0	2.77788	1.005	0	2.54794	1.06127	0	0	0	0	0.903678	2.38163	2.77613	2.81643	0	0.984032	3.11192	2.36144	1.17168	1.96349	0	0	0	1.43697	0.451835	0	0	0	0	0	1.13827	0	0	0	0	0	0	0	0	0	0	0	1.45361
MIR155	6.06761	5.93363	1.15191	3.31577	1.12324	1.98416	0	0	1.59289	0	2.5246	1.06127	0	0	1.06683	0.781185	1.80736	2.44089	0	2.24387	0	2.0111	1.7804	1.6496	1.30441	0	0	0	1.52919	1.43697	0.451835	0	2.67938	0.677284	0	0	0.980448	0	0	2.45896	0	2.02499	0	0	0	0	0	0	0
HSR	0	0	0	0	0	0	0	1.05586	0	0	0	0	0	0	0	0	0	0	0	0	0	0	0	0	0	0	0	0	0	0	0	0	0	0	0	0	0	0	0.50817	0	0	0	0	0	1.29864	0	0	0.477463	0
IGHE	3.35458	0	0	0	0	0	0	1.5468	2.01001	0	0	0	0	0	0	0.781185	0	1.09626	0	0.775678	0	0	0.634193	0	0	0	0	0	0	0	0	0	0	0	0	0	0.490224	0.47221	0	0.517144	0.692473	0	0	0	2.18362	0	0	0	0.437581
ASRGL1	2.89049	3.30019	0	1.4202	0	0	0	2.72295	2.8214	0	0.509588	0	0	0	1.06683	0	0	0	0	0	0	0	1.00517	1.79152	0.799794	0.840996	0	0	0	0	0	0	2.23723	1.98441	0	0	0	0.47221	0	1.55143	0	1.03663	0	0	2.14457	0	0	0	0
FBP1	0	3.74622	0	0.896046	0	0	0	0.666171	0	0	0	0	0	0	3.00163	0	0	1.63331	0	1.13635	0	0	0	0	0	0.840996	0	0	1.24095	0	0.451835	0	0	0	0	0	0	0	0	0	0	0	0	0	0	0	0	0	0
MYB	5.99078	3.46718	3.98496	3.73645	1.7803	0	5.72529	1.33234	0	0	1.69282	2.46418	3.0695	1.0044	0	0	0	0.748313	0	0	0	1.87328	1.47255	0	0	0.840996	0	0	0	1.84665	0	0	0	0.677284	0	0	0	0	0	0	0.692473	0	0	0	0	0.760279	0	0	0
ELAVL1	0	4.21087	1.15191	0	0	0	0	2.66468	1.005	0	2.61382	0	2.59403	0	1.73993	3.37623	0	2.13572	0	0	0	2.65311	1.47255	0	0	0	0	0	0	0	0	0.776153	0	0	0	0	0	0	0	0	0	0	0	0	0	0	0	0	0
CADM2	1.11819	2.4334	0	0	0	0	0	0	0	0	0	0	0	0	0	0	0	0	0	0	0	0	0	0	0	0	0	0	0	0	0	0	0	0	0	0	0	0	0	0	0	0	0	0	0	0	0	0	0
TYRP1	2.23639	1.37384	0	0	0	0	0	0	0	0	0	0	0	0	0	0	0	0	0	0	0	0	0	0	0	0	0	0	0	0	0	0	0	0	0	0	0	0	0	0	0	0	0	0	0	0	0	0	0
EBF1	2.23639	2.24063	1.15191	1.4202	1.12324	1.25187	3.83105	0	2.33355	0	0.509588	0	0	0	0	0	0.903678	0	1.6714	0	0	0	0	0	0	0	0.662674	0	0	0	0	0	0	0	0	0.862962	0	0.47221	0	1.55143	0	0.518313	0	0	0	0	0	0	0
SAMSN1	0	1.73359	0	0	0	0	0	0	0	0	0	0	0	0	0	0	0	0.472133	0	0	0	0	0	0	0	0	0	0	1.8068	0	0	0	0	0	0	0	0	0	0	0	0	0	0	0	0	0	0.8882	0	0
BMP7	0	4.58136	0	1.4202	1.12324	0	0	1.99851	0	0	1.61536	0	0	0	0	0	0	0	0	0	0	0	0	0.638152	0	0	0	0	1.52919	0	0	0	0.526663	0	0	0	0	0	0	0	0	0	0	0	0	0	0	0	0
IL17F	5.68876	0	0	0	0	0	0	0.666171	0	0	0	0	0	0	0	1.23815	0	1.09626	0	1.13635	0	0	0	0	0.504614	0	0	0	0	0	0	0	0	0	0	0	0	0	0	0	0	0	0	0	0	0	0	0	0
SDHB	7.77613	4.67403	4.50039	2.31625	6.30669	3.51443	4.09795	1.5468	0	0	0	2.12253	0	0	2.49075	0	0	1.32545	0	1.81099	4.35265	0	0	0	0	1.59183	0	0	0	0	0.90367	1.8121	0	0	0	0	0	0	0	0	0	0	0	0	0	0	0.382527	0	0
ALDH1A1	3.86831	5.49535	1.15191	2.51552	0	0	0	2.72295	6.05251	0	2.97237	0	1.84802	0	2.56272	2.01933	0	1.49663	0	2.07893	0	2.43754	1.7804	0	0	0.53061	0	0	0	0	0	0.489698	0	0.427319	0	0	0	0.47221	0	0	1.45136	0.518313	0.462158	0	0	0	0.8882	0	0
POU5F1	2.23639	4.84101	4.26258	2.31625	0	0	0	2.3882	1.59289	0	2.93262	0	0.924011	0	2.62971	1.81386	0	1.4164	0	1.86331	0	1.27184	1.63936	0	0	0	0	0	0	0	0	1.86445	0	1.19964	0.903038	0	0	0	0	0	0	0	0	0	0.686098	0	0	0	0
IFNA1	2.89049	3.61447	1.82573	4.2606	0	0	0	3.86869	4.5462	0	3.1021	0	0	0	0	0	0	2.04053	0	2.62198	0	2.36529	1.26839	0.638152	3.1717	0	3.57335	0	2.12502	0.555897	0.90367	0	2.38239	0	0	0	2.494	0	0	1.78902	0.436902	0	0	1.86018	1.49752	1.34664	0	0.954927	0
TLR1	5.19273	2.24063	0	2.08056	0	0	0	0	0	0	0	0	0	0	0	0	0	1.49663	0	1.37391	0	0	1.90258	0	0	1.83561	0	0	0	0	0	0	0	0	0	0	0	0	0	0.517144	0	0.821506	0.462158	0	0	0	0	0	0
TLR2	6.37419	4.44603	1.15191	0	0	4.7663	0	1.87018	3.18579	0	2.54794	0	0	0	1.56288	0	0	2.33904	1.94043	2.56833	0	0.779827	2.82814	0	1.51384	0.53061	0	0	1.68298	0	0.716141	1.37476	0.834742	0	0	0	0	0	0	0	0	0.821506	0.462158	0	0.43288	0	0	0	0
WWP1	0	3.38647	0	0.896046	0	0	0	0	0	0	2.30515	0	0.924011	0	0	0	0	0	0	0	0	0	0	0	0	0	0	0	0	0	0	0	0	0	0	0	0	0	0	0	0	0	0	0	0	0	0	0	0
CLIC1	0	0	0	0	0	1.25187	0	1.33234	0	0	0	0	0	0	0	0	0	0	0	0	0	0	0	0	0	0	0	0	0	0	0	0	0	1.19964	0	0	0	0	0	0	0	0	0	0	0	0	0	0	0
SRI	4.1378	2.24063	0	1.79209	0	0	0	0.666171	0	0	0	0	0	0	0	0	0	0	0	0	0	0	1.47255	0	1.00923	0	0	0	0.442035	0	0	0	0	0.992204	0	0	1.13827	0	0	0	0	0	0	0	0	0.479683	0	0	0
INPP4B	0	2.74767	0	0	0	0	0	0	0	0	0.807678	0	0	0	0.673096	0	0	0	0	0	0	2.09005	0	0	0	0	0	0	0	0	0	0	0	0.677284	0	0	0	0	0	0	0	0	0	0	0	0	0	0	0
RAD51	6.85372	3.74622	3.23382	2.68814	2.24649	4.33074	0	3.20252	0	0	1.52876	0	5.60513	1.59194	2.13366	0	1.80736	0	0	0	0	0.492016	2.19395	0	0.504614	0.53061	1.53868	0	0	0	0	0	0	0	2.04254	0.544469	0	0	0	0	0	0	0	0	1.11898	0	0	0	0
RELA	3.13916	4.96493	1.82573	3.09981	1.12324	0	2.57136	3.26883	4.10792	0	2.87604	0	0.924011	0	2.32853	0	0.903678	2.77739	1.32455	2.91397	0	1.76386	1.47255	2.02289	0.799794	1.76265	0	0	1.14264	0	0.451835	1.37476	0	0.854638	0.569753	0.862962	0	0.748435	0	1.20077	0	0.821506	0.462158	0.502693	0	0	0	0	0
DLGAP5	0	1.37384	0	0	0	0	0	0	0	0	0	0	0	0	0	0	0	0	0	0	0	0	0	0	0	0	0	0	0	0	0	0	0	0	0	0	0	0	0	0	0	0	0	0	0	0	0	0	0
GUCY2C	3.13916	0	0	1.79209	0	0	0	2.92603	0	0	0	0	0	0	0	0	0	0	0	1.91202	0	0	0	0	0	0	0	0	0	0	0	0	0	1.35457	0	0	0	0	0	0	0.873804	0	0	0	0	0	0	0	0
BBS9	0	0	0	0	0	0	0	1.5468	0	0	0	0	0	0	0	0	0	0	0	0	0	0	0	0	0	0	0	0	0	0	0	0	0	0	0	0	0	0	0	0	0	0	0	0	0	0	0	0	0
PRRT2	1.77229	4.40978	0	2.68814	0	0	0	2.3882	0	0	1.61536	0	0	2.59635	0	0.781185	0	0	0	0	0	0.779827	0	0	0	0	0	0	0	0	0	0	0	0	0	0	0	0	0	0	0	0	0	0	0	0	0	0	0
CTCF	3.54459	3.38647	5.41449	1.4202	0	2.90674	1.75522	0	0	0	1.76289	0	3.61001	0	1.06683	3.052	0	0.472133	0	0	0	0.779827	0	0	0.799794	0	0	0	0	0	0	0	0	0	0.903038	0	0	0	0	0.517144	0	1.7218	0	0	1.29864	0	0	0	0
NAMPT	3.71456	5.38232	0	3.93572	0	0	0	2.87914	4.4143	0	2.71199	0	0	0	1.73993	1.81386	0	2.72957	0	3.21528	0	2.0111	0	0	1.59959	0	0.662674	0	1.63572	0.555897	0	0.979396	0	0.427319	0	0	2.15322	0	0	0	0	0	1.29744	0.502693	0.43288	0	1.49449	0	0
PTPRJ	4.1378	0	0	0	0	1.25187	0	0	0	0	0	0	0	0	0	0	0	0	0	0	0	1.63444	0.634193	0	0	0	0	0	0	0	0	0	0	0	0	0	0	0	0	0	0	0	0	0	0	0	0	0	0
CKS1B	1.11819	2.74767	0	1.4202	1.12324	5.00746	0	0	1.005	0	1.18323	0	0	0	0	0	0	0	0	0	0	0	0	0	0	0	0	0	0	0	0	0	0	0	0	0	0	0	0	0	0	0	0	0	0	0	0	0	0
S100B	1.77229	3.20752	3.23382	1.4202	0	0	0	0.666171	0	0	0	0	0	0	1.06683	0	0	0.944266	0	0	0	0	0	0	1.51384	1.48961	0	0	0.700608	0	0	1.13704	0	0	0	0	0	0	0	0	0	0	0	0	0	0	0	0	0
PRDM9	0	0.866794	0	0	0	0	2.57136	0	0	0	0.807678	0	3.19655	0	0	0	1.4323	0	0	0	0	0	0	0	0	0	0	0	0	0.881076	0	0	0	0	0	0	0	0	0	0	0	0	0	0	0	0	0	0	0
BAK1	2.59636	1.37384	1.82573	2.9766	0	0	1.10742	2.82985	0	0	1.18323	0	0	0	0.673096	0.781185	0	0.472133	0	0.489398	0.823523	0	0	0	0	1.06122	0	0	0	0	0	1.13704	1.05333	0	0	0	0	0	0	0	0	0	0	0	0	0	0	0	0
DYNC1I2	0	1.73359	0	0.896046	0	0	0	0	0	0	0	0	0	0	0	0.781185	0	0	0	0	0	0	0	0	0	0	0	0	0	0	0	0	0	0	0	0	0	0	0	0	0	0	0	0	0	0	0.382527	0	0
THY1	0	3.54299	0	0.896046	0	0	0	0	0	0	0.807678	0	0	0	0.673096	0	0	0.472133	0	0.489398	0	1.38126	0	0	0.799794	0.53061	0	0	0.700608	0.555897	0.716141	0	0	0	0	0	0	0.748435	0	0	1.01445	0.518313	0	0	0	0	0.382527	0	0
FZD2	1.77229	3.86541	0	0	0	0	0	0	0	0	2.2024	0	0	0	0	0	0	0.472133	0	0	0	2.09005	0	0	0	0	0	0	0.442035	0	0	0	0	0	0	0	0	0	0	0	0	0	0.462158	0	0	0	0	0	0
WNT5A	3.13916	5.72077	5.81069	3.58419	1.7803	0	3.10893	1.87018	0	0	2.03835	0	0	1.0044	0	0	0	1.96876	1.32455	1.75447	0	2.52369	0	0	0	0	0	0	1.02637	0	0.90367	0	0	0.427319	0	0	0	0	0	0	0	0	2.1462	0	0	0	1.07389	0	0
CLDN2	1.77229	0	0	0	0	0	0	2.87914	0	0	1.43059	0	0	0	0	0	0	0	0	0	0	0	0	0	0	0	0	0	1.24095	0	0	0	0	0	0	0	0	0	0	0	0	0	1.0731	0	0	0	0	0	0.437581
VDR	9.96967	5.47981	2.67465	3.87265	3.15335	0	0	1.99851	2.33355	0	3.02223	0	2.59403	1.0044	1.06683	2.19306	0	2.7539	0	2.95812	0	0	0	0.638152	0	1.06122	0	0	1.46841	1.29075	1.67199	0	0	0.677284	0	0.862962	0	0	0	0	0	0	1.29744	0	1.00512	0	1.73039	1.10864	1.01603
UGT1A	4.57057	0	4.60764	0	0	0	0	2.77788	0	0	0	0	0	0	1.88962	0	0	0	0	0	0	0	0	0	0	0	0	0	0	0	1.26846	0	0	0	0	0	0	0	0	0	0	0	0	0	0	0	0	1.23423	0
CYP2R1	4.25736	1.37384	0	0.896046	0	0	0	0	0	0	0	0	0	0	0	0	0	0	0	0	0	0	0	0	0	0	0	0	0.442035	0	0	0	0	0	0	0	0	0	0	0	0	0	0	0	0	0	0	0	0
CYP27B1	4.66278	2.01263	0	0	0	0	0	0.666171	0	0	0.807678	0	0	0	0	0	0	0	0	0.489398	0	0	0	0	0	0	0	0	0	0	0	0	0	0	0	0	0	0	0	0	0	0	0	0	0	0	0	0	0.437581
CYP24A1	5.6406	3.68208	0	0	0	0	0	0.666171	0	0	1.43059	0	0	0	0	0	0	0.748313	0	0	0	0	0	0	0	0	0	0	0	0	0	0	0	0	0	0	0	0	0	0	0	0	0	0	0.43288	0	0	0	0.437581
TAC1	1.11819	4.51552	3.65147	3.09981	3.88579	0	0	1.99851	3.47674	0	1.18323	0	0	1.0044	0	0	0	1.32545	0	1.91202	0	0	0	0	0.799794	1.37161	0	0	1.02637	0	0	0	0	0	0	0	0	0	0	0	0	0	0	0	0	0	0	0	0
ATRX	3.71456	3.46718	0	1.79209	2.90355	3.96832	1.10742	0	2.33355	0	1.94018	4.14625	3.69604	3.01321	0.673096	0	0	0.472133	0	0	2.31192	1.14243	0	0	0	0.840996	0	0.773449	0.442035	0	0	0	0	1.28196	1.5995	0	0	0	0.50817	0	0	0	0	0	0	0	0	0	0
NME1	4.25736	3.921	0	2.08056	0	0	0	1.5468	0	0	0	0	0	0	2.01929	0	0	0	0	0	0	0	0	0	0	0	0	0	0	0	0	0	0	0	0	0	0	0	0	0	0	0	0	0	0	0	0	0	0
CLPP	0	0	0	1.4202	0	0	0	0	0	0	1.43059	0	0	0	0	0	0	0	0	0	0	0	0	0	1.41663	0	0	0	0	0	0	0	0	0	0	0	0	0	0	0	0	0	0	0	0	0	0	0	0
MLC1	2.23639	0	2.67465	0	3.5606	0	0	0	0	0	0.509588	0	0	0	0.673096	0	0	0.748313	0	0	0	0	0	0	0	0	0	0	0	0	0	0	0	0	0	0	0	0	0	0	0	0	0	0	0	0	0	0	0
DRAM1	0	0	0	2.8404	0	0	0	0	0	0	0	0	0	0	0	0	0	0	0	0	0	0	0	0	0	0	0	0	0	0	0	0	0	0	0	0	0	0	0	0	0	0	0	0	0	0	0	0	0
PAFAH1B1	2.89049	0	0	0	0	0	3.10893	0	0	0	0.807678	0	0	0	0	0	0	0.748313	0	0	0	0	0	0	0	0	0	0	0	0	0	0	0	0	0	0	0	0	0	0	0	0	0	0	0	0	0	0	0
CDA	1.11819	0	2.30382	0	3.88579	0	0	3.54531	1.005	0	1.01918	0	4.48883	0	0.673096	0	0	0.472133	0.835698	0	0	0	0	0	0	0	0	0	0.700608	0	0	0.489698	0	0.992204	0	0	0	1.32566	0	0.517144	0	0	0	0	0	0	0	0	0.437581
ATR	4.9865	2.60038	5.28147	3.09981	2.60809	3.96832	0	3.56905	0	0	1.18323	0	5.29266	0	2.23598	0	1.80736	1.09626	0	0.775678	0	0	2.9451	0	1.74568	0.840996	0	0	1.46841	0	1.04913	0.776153	0	0	1.47279	0	0	0	0	0	0	0	0	0	0.43288	0	0	0	0.693549
WEE1	0	2.01263	1.15191	2.08056	1.12324	0	0	2.77788	0	0	2.33644	0	0	0	1.06683	0	0.903678	0	0	0	0	1.27184	0	0	0	0	0	0	0	0	0	0	0	0	0	0	0	0	0	0	0	0	0	0	0.43288	0	0	0.477463	0
BRD7	0	0	0	0	0	0	0	0	0	0	0	0	0	0	0	0	0	0	0	1.91202	0	1.92225	0	0	0	0	0	0	0	0.555897	0	0	0	0	0	0	0	0	0	0	0	0	0	0	0	0	0	0	0
ATF3	2.23639	3.97422	0	3.41157	0	0	0	3.20252	0	0	1.01918	0	0	0	3.33465	0	0	1.7471	0	2.5495	0	0	0	0	1.41663	1.76265	0	0	0	0	0	2.55106	0	0.854638	0	0.544469	0	0	0	0	0	0	0	0	0	0	0	0	1.22844
KAT5	0	0.866794	1.82573	1.79209	0	0	0	0	0	0	0	0	2.38853	0	1.06683	0	0	0.472133	0	0	0	1.14243	0	0	0	0	0	0	0	0	0	0	0	0	0.569753	0	0	0	0	0	0	0	0	0.502693	0	0	0	0	0
DDB2	3.54459	3.61447	0	0	0	0	0	0	0	0	1.52876	0	1.84802	0	0.673096	0	0	0	0	0	0	0	0	0	0	0	0	0	0	0	0	0	0	0	0	0	0	0	0	0	0	0	0	0	0	0	0	0.477463	0
MUS81	2.59636	0	0	0	0	1.25187	0	0	0	0	0	0	3.31254	0	0	1.56237	0	0	0	0	0	0	0	1.2763	0	0	0	0	0	0	0	0	0	0	1.5995	0	0	0	0	0	0	0	0	0	0	0	0	0	0
CDC25A	0	2.24063	1.15191	0	0	0	0	1.72203	0	0	1.01918	0	0	0	1.06683	0	0	0	0	0	0	0	0.634193	0	0	0	0	0	0	0	0	0	0	0	0	0	0	0	0	0	0	0	0	0	0	0	0	0	0
SHBG	3.13916	0	0	1.4202	0	0	0	1.05586	0	0	0	0	0	0	0	2.01933	0	1.22045	0	2.21382	0	0	0	0	0	0	0	0	0	0	0	0	0	0	0	0	0.776987	0	0	0	0	0	0	0	0	0	1.73039	0	0
APOC1	1.77229	0	0	1.79209	0	0	0	0	0	0	0	0	0	0	0	0	0	0.944266	0	0	0	0	0	0	0	0	0	0	0	0	0	0	0	0	0	0	0	0	0	0	0	0	0	0	0	0	0.765054	0	0
GSN	0	2.01263	0	3.09981	3.88579	0	0	0	0	0	2.54794	0	0	0	0	0	0	2.07376	0	2.56833	0	0.492016	0.634193	0	0.504614	0	0	0	0.442035	0	0	0	0	0	0	0	0.490224	0	0	0	0	0	0	0	0	0	0	0	0
TRPV1	0	0	0	3.31577	0	0	0	2.11171	0	0	2.08292	0	0	0	0	0	0	2.26971	0	2.58667	0	0	0	0	0	1.48961	0	0	0	0	1.26846	0	0	0.427319	0	0	0.490224	0	0	0	0	0	0	0	0.43288	0	0	0	0
CDX2	5.43216	2.01263	2.30382	2.68814	0	3.23603	0	0	1.59289	0	1.69282	0	0	5.10987	2.49075	1.56237	0	0.748313	0	0	0	0	0.634193	0	0.799794	1.06122	0	0	0	0	0	0	0	1.41952	0	0	0	0	0.50817	1.55143	0	0.518313	1.46501	0	0	0	0	0	0
AXIN2	6.2111	1.73359	0	0	0	1.25187	0	0	1.005	0	1.01918	0	0	1.0044	0.673096	0	0	0.748313	0	1.13635	0.823523	0.984032	0	0	0	0	0	0	0.700608	0	0	0	0	0	0	0	0.776987	0	0	0	0	0	0.732503	0	0	0	0	0	0
SQSTM1	1.11819	2.01263	0	4.2606	1.12324	1.25187	2.21485	3.33085	0	0	2.61382	0	1.84802	0	0.673096	0	0	2.36067	0	2.70322	0	0	0	0	0	0.840996	0	0	1.84325	0	1.16798	0	0	0.992204	0	0	0	0	0	0	1.22654	0	0	0	0	0	0	0	0
ATF2	0	3.61447	1.15191	2.08056	0	0	0	1.05586	0	0	1.43059	0	0	0	0	0	0	0.748313	0	0	0	0.492016	0.634193	0	0	0	0	0	0.700608	0	0	0	0	0	0	0	0	0	0	0	0	0	0	0	0	0	0	0	0
BAP1	8.23697	3.38647	4.26258	3.41157	4.02679	6.52153	1.10742	0	0	0	1.8857	5.25772	0.924011	0	0	2.01933	2.53694	0.748313	0	1.13635	3.82432	0	1.7804	2.36144	0	2.43283	0	0	0	0	0	0	0	1.35457	0	0	0	0	0	0	0	0	0	0	0	0	0	0	0
RASSF1	7.37997	4.07431	4.38573	0.896046	2.90355	2.50373	1.10742	1.33234	0	0	2.30515	0	0	2.33216	2.01929	0	0	0	0.835698	0	2.12878	0	2.78558	0.638152	0.504614	0.53061	0	0	0.442035	0	0.451835	0	0	0	0	0	0	0	0	2.19679	0	0	0	0	0	0	0	0	0
PLCD1	1.11819	0	0	0	0	0	0	0	0	0	0	0	0	0	0	0	0	0	0	0	0	0	0	0	0	0	0	0	0	0	0	0	0	0	0	0	0	0	0	0	0	0	0	0	0	0	0	0	0
TWSG1	1.77229	0	1.15191	0	0	0	0	0	0	0	0.807678	0	0	3.60075	0	0	0	0.472133	0	1.26508	0	0.984032	0	0	0	0	0	0	0	0	0	0	0	0	0	0	0	0	0	1.03429	0	1.03663	0	0	0	0	0	0	0
MIR100	2.59636	3.30019	1.15191	0	0	0	0	0	0	0	1.43059	0	0	0	0	1.23815	0	0.748313	0	0	0	1.27184	0	0	0	0	0	0	0	0	0	0	0	0	0	0	0	0	0	0	0	0	0	0	0	0	0	0	0
RPS6KB1	2.59636	4.37245	2.97765	3.58419	0	0	1.75522	3.1313	2.8214	0	2.67428	0	2.59403	0	2.01929	1.56237	0	0.748313	0	1.37391	0	1.38126	0	0.638152	0	0	0	0	0	0	0	0	0.526663	0.427319	0	0	0	0	0	0	0.436902	0	0	0	0	0.479683	0.382527	0	0
APAF1	0	3.68208	2.30382	2.31625	0	0	0	1.33234	1.005	0	1.01918	0	0	0	0	0	0	0	0	0	0	0	0	0	0	1.06122	0	0	1.02637	0	0	0.776153	0	0	0	0	0	0	0	0	0	0	0	0	0	0	0	0	0
TNFRSF8	4.25736	4.48126	1.82573	0	1.12324	0	0	3.30034	4.93145	0	0	0	0	0	0	0.781185	0	1.22045	0.835698	0.978796	0	0.492016	0	1.79152	0.504614	2.36622	0	0	0	0.881076	0.90367	0	1.05333	0	0	0.544469	0.490224	1.41663	0	2.6736	0.692473	1.85813	0	0.502693	0	0.479683	0	0.477463	1.01603
DPYD	4.25736	2.24063	0	1.79209	0	0	0	5.485	4.26919	0	2.57056	0	0	0	0	0	0	0	0	0	0	0	0	0	1.17168	0	0	0	0	0	0	0	0	0	0	1.72592	0	0	0	0	0	0	0	0	0	0	0	2.21727	0
MTHFR	10.098	4.25326	0	3.09981	3.15335	0	0	4.55187	3.18579	0	2.03835	0	0	0	0	0	0	1.7471	0	1.55136	0	0	3.17096	0	1.86729	0	0	0	0	0	0.716141	0	0	0	0	0.544469	0	1.09644	0	0	0	0	0	0.796749	0	1.59347	1.14758	1.76682	0
PRKCZ	0	1.37384	0	1.79209	0	0	0	1.33234	0	0	0	0	0	0	0	0	0	0	0	0	0	0	0	0	0	0	0	0	0	0	0	0	0	0	2.10834	0	0	0	0	0	0	0	0	0	0	0	0	0	0
SIRT6	0	2.87943	2.30382	0	0	0	0	0.666171	0	0	1.69282	0	3.0695	0	1.88962	0	0	2.31671	0	2.14959	0	0	0	0	0	0	0	0	0	0	0	0	0	1.19964	0	0	1.91525	0	0	0	0	0	0	0	0	0	1.53011	0	0
ACSL1	3.13916	0	0	0	0	0	0	0	0	0	0	0	0	0	0	0	0	0.748313	0	0	0	0	0	0	0	0	0	0	0	0	0	0	0	0	0	0	0	0	0	0	0	0	0	0	0	0	0	0	0
CPT1A	0	0	0	0	0	0	0	1.05586	0	0	0	0	0	0	1.06683	0	0	0	0	0	0	0.779827	0	0	0	0	0	0	0	0	0	0	0	0	0	0	0	0	0	0	0	0	0	0	0	0	0	0	0
GDE1	0	3.38647	0	2.08056	0	1.25187	0	1.87018	3.33855	0	2.23827	2.46418	0	0	0	0.781185	0	0	0	0	0	0.779827	0.634193	0	0	0	0	0	0.884069	0	0	0	0	0	0	0	0	0	0	0	0	0	0	0	0	0	0	0	0
MIR28	0	0	0	0	0	0	0	0	0	0	0	0	0	0	0	0	0	0	0	0	0	0	0	0	0	0	0.662674	0	0	0	0	0	0	0	0	0	0	0	0	0	0	0	0	0	0	0	0	0	0
GLI2	2.59636	3.921	0	2.9766	1.12324	0	0	3.85137	1.59289	0	2.54794	0	0	0	1.06683	0	0	2.13572	0	2.87895	0	1.38126	1.63936	0	1.17168	0.840996	0	0	0	0.555897	0	0	1.57999	0	0	0	0	0.748435	0	0	0	0	0	0	0	0	0.606291	0	0
NPR2	0	0	0	0	0	0	1.75522	1.87018	0	0	0.807678	0	1.46452	0	0	0	0	0	0	0	0	0	0	1.48174	1.17168	0	0	0	0.700608	0	0	0	0	0	0	0	0.490224	0	0	1.20077	0	0	0	0	0	0	0.606291	0	0
C7orf49	0	0.866794	0	0	0	0	0	0	2.8214	0	0.807678	0	0	0	0	2.01933	0	0	0	0	0	0	0	0	0	0	0	0	0.700608	0	0	0	0	0.427319	0	0	0	0.748435	0	0	0.436902	0	0	0	0	0	0	0	0
GAPDH	0	4.16699	1.15191	0	0	0	0	1.05586	0	0	0.509588	0	0	0	2.13366	1.23815	0	0	0	0	0	0	0	0	0.504614	0.840996	0	0	1.02637	0	0	1.13704	0.526663	0	0	0	0	0	0	0	0	0	0	0	0	0	0	0	0
AREG	0	0.866794	2.67465	0	0	0	0	0.666171	0	0	1.01918	0	0	0	0	1.23815	0	0.748313	0	0	0	2.0111	0	2.36144	0.504614	0	0	0	1.02637	0	0	0	1.22287	0	0	0	1.13827	0	0	0	0	0	0	0	0	0	0	0	1.51378
CACNA1G	0	1.73359	0	0	1.12324	0	0	0	0	0	0.807678	0	0	0	0.673096	0	0	0	0	0	0	0	0	0.638152	0	0	0	0	0	0	0	0	0	0	0	0	0	0	0	0	0	0	0	0	0	0	0	0	0
FAT1	5.78097	4.12151	0	0	1.12324	1.25187	0	0.666171	0	0	0	0	0	1.59194	2.75126	0	0.903678	1.56839	0	0	0	0	1.00517	0	0.504614	2.25399	0	0	1.02637	0	1.43228	0	1.22287	0	0.903038	0	0	0	0	0	0.436902	0	0	0	0	0	0.988818	0	0
BTG3	0	0	0	2.08056	0	0	0	0	0	0	0	0	0	0	0	0	0	0	0	0	0	0	2.34679	0	0	0	0	0	0	0	0.716141	0	0	0	0	0	0	0	0	0	0	0	0	0	0	0	0	0	0
XIAP	4.75	3.86541	5.28147	4.66791	0	0	0	3.75977	0	0	2.33644	0	0	0	0.673096	0.781185	0	0.472133	1.94043	0	0	1.27184	0	0.638152	0	1.23204	0	0	0	1.11179	0	0.776153	0	0	0	0	0	0	0	0.819654	0.873804	0.518313	0	0	0	0	0	0	0
ATG14	0	0	0	0	0	0	0	0	0	0	0	0	0	0	0.673096	0	0	0	0	0	0	0	0	0	0	0	0	0	0	0	0	0	0	0	0	0	0	0	0	0	0	0	0	0	0	0	0	0	0
BCRP1	0	0	0	0	0	0	0	1.87018	0	0	0.509588	0	0	0	0	0	0	0	0	0	0	0	0	0	0	0	0	0	0	0	0.451835	0	0	0	0	0	0	0.47221	0	0	0	0	0	0	0	0	0	0	0
PRKAA1	4.36866	4.9883	4.38573	5.15665	2.60809	0	0	3.95088	0	0	2.90488	0	0	0	3.39536	0	0	2.21923	0	0.978796	0	0	0	0	2.21642	0	0	0	1.46841	0	0.451835	1.37476	0	0.427319	0	1.26422	0	0	0	0	0	0	0	0	0	0	2.07569	0	0
SP4	0	0.866794	0	0	0	0	0	0	0	0	0.807678	0	0	0	0	0	0	0.748313	0	0	0	0	0	0	0	0	0	0	0	0	0	0	0	1.19964	0	0	0	0	0	0	0	0	0	0	0	0	0	0	0
EPCAM	4.1378	5.3653	3.82656	2.68814	2.60809	2.90674	0	3.44405	2.5979	1.34209	2.69338	0	0	1.59194	2.01929	2.4763	0	0.472133	1.32455	0	0	2.33948	0	0	0	1.23204	0	0	1.68298	0	0	0.489698	0	0.677284	0	0	0	0	0	0	1.01445	0	0	0	0	0	0	0	0
MELK	0	1.73359	1.82573	2.51552	3.15335	0	0	1.33234	0	0	0	0	0	0	2.23598	0	0	0	0	0	0	0	0	0	0	1.06122	0	0	0	0	0	0	0	0	0	0	0	0.47221	0.80543	0	0	0	0	0	0	0	0	0	0
KRT8	0	4.07431	0	0	0	1.25187	1.10742	0.666171	0	0	0.509588	1.06127	0	0	0.673096	0.781185	0	0.472133	0	0	0	0	0	0	0	0	0	0	0	0	0	0	0	0.427319	0	0	0	0	0	0	0	0	0	0	0	0	0	0	0
KPNA2	0	4.33397	0	1.4202	0	0	0	0	0	0	2.27247	0	0	0	0.673096	0	0	0	0	0	0	0	0	1.2763	0	0	0	0	0	0	0	0	0	0	0	0	0	0	0	0	0	0	0.924316	0	0	0	0	0	0
ECT2	0	5.20077	0	2.68814	0	0	0	0	0	0	0	0	0	0	0	0	0	0	0	0	0	0	0	0	0	0	0	0	1.24095	0	0	0	0	0	0	0	0	0	0	0	0	0	0	0	0	0	0	0	0
ERBB4	5.37555	0	5.70679	0.896046	0	0	0	1.99851	0	2.68419	2.12494	0	0	0	0.673096	0.781185	0	0.944266	0.835698	0.978796	1.91216	0	0.634193	0	0	0.53061	0	0	0	0	0	0	0	0	0	0	0	0	0	0	0	0.518313	0	0	0	0	0.606291	0	0
CD14	5.05821	3.38647	0	0	0	1.25187	1.75522	1.05586	0	0	1.18323	0	0	2.00881	1.06683	0	0	2.24494	0	2.14959	0	1.76386	0	0	2.21642	1.59183	1.32535	0	1.3261	0.555897	0.451835	0.979396	1.22287	0	0	1.52852	1.26721	0.47221	0	0	0	0	0.924316	0.502693	0.43288	0	0.382527	0.954927	0.437581
RAD18	0	2.4334	0	0	0	0	0	1.5468	0	0	0	0	0.924011	0	0	0	0	0	0	0	0	0	0	0	0	0	0	0	0	0	0	0	0	0	0	0	0	0	0	0	0	0	0	0	0.43288	0	0	0	0
FCGR3A	3.71456	1.73359	0	1.4202	0	2.50373	0	4.60915	1.005	0	1.76289	0	0	0	1.06683	2.70246	0	1.32545	0	1.37391	0	0	0.634193	0	0.799794	1.37161	0	0	0.442035	0	0	0.979396	0	0	0	0.862962	0.980448	0	0.80543	0.517144	0.692473	0.821506	0.462158	0	0	0	0	0.756762	0
IL21	4.9865	3.86541	0	0.896046	0	0	0	3.83374	0	0	1.31727	0	0	0	0	1.56237	0	1.63331	0.835698	1.95759	0	0	0	0.638152	1.74568	0	0	0	0	0	0	0	0	0	0	0	0.490224	0	0	0	0.692473	0	0	0	0.686098	0	0	0.477463	0
STAT1	0	3.86541	3.98496	2.68814	2.60809	0	2.21485	1.33234	1.005	0	2.71199	0	0	0	2.01929	0	0	2.16471	0	2.07893	0	2.0111	0	0	2.66709	1.37161	1.98802	0	0.884069	0.881076	0	1.55231	0	0.427319	0	0	0	0	0	1.20077	1.38495	0.821506	0	1.41124	0	0.479683	0	0	0
KEAP1	2.59636	2.87943	1.15191	3.66256	0	0	0	2.66468	0	1.34209	2.30515	0	0	1.0044	1.06683	0.781185	0	1.84457	0	2.6556	0	0	1.26839	0	0.799794	0	0	1.22589	0	0	1.56309	1.13704	0	0.677284	0	0.862962	0.490224	0	0.80543	0	0	0	0	0	0	0	0	0	0
SPARC	5.256	5.68148	0	2.31625	1.12324	1.25187	0	2.66468	4.26919	0	0	0	0	0	1.06683	0	0	0.748313	0	0	0	2.76253	0.634193	0	0	0	1.05031	0	1.46841	0	0	0	0	0.427319	0	0	0	0	0	0	0	0	0	0	0	0	0	0.756762	0
SLN	0	2.4334	0	0	2.60809	0	0	3.20252	2.5979	0	1.31727	0	0	0	0	0	0	0	0	0	0	0	0	1.2763	0	1.48961	0	0	0	0	0	0	0	0	0	0	0	0	0	0	0	0	0	0	0.686098	0	0.382527	0	0
MS4A1	0	2.4334	0	0	0	0	1.10742	1.87018	0	0	0	0	0	0	0	0	0	0	0	0	0	0	0	0	0	0	0	0	0	0	0	0	0.526663	0	0	0	0	0	0	0	0	0	0	0	0.686098	0	0	0	0
SPHK2	1.11819	1.37384	2.30382	2.51552	0	0	0	1.87018	0	0	2.69338	0	0	0	0	0	0	1.49663	1.32455	0.978796	0	0.492016	0	0	0	0	0	0	0.884069	0	0	0	0	0	0	0	0	0	0	0	0	0	0	0	0	0	0	0	0
C3	0	0.866794	1.15191	1.4202	0	0	0	2.60266	0	0	0	0	0	0	0	0	0	0.944266	0	1.46819	0	0	0	0	1.41663	0	0	0	0	0	0	0	0	0	0	0	0	0	0	0	0	0	0	0	0	0	0.606291	0.477463	0
C5AR1	0	3.921	1.15191	2.08056	0	0	0	0	0	0	0	0	0	0	0	0	0	1.49663	0	1.13635	0	0	0	0	0.799794	0	0	0	0	0	0	0	0	0	0	0	0	0	0	0	0.692473	0	0	0	0	0	0	0	0
GSTK1	7.76307	2.60038	2.67465	3.50075	0	0	0	3.36043	0	0	0.807678	0	0	0	1.06683	0	0	0	0	0	0	0	0	0	0	0	0	0	0	0	0.451835	0	0	0	0	0	0	0	0	0	0	0	0	0	0	0	0	0.756762	0
PRKCB	1.77229	0	0	0	1.12324	0	0	0	0	0	0	0	0	0	0	0	0	0	0	0	0	0	0	0	0.504614	0	0	0	0	0	0	0	0	0	0	0	0	0	0	0	0	0.518313	0	0	0	0	1.07389	0	0
LPAR2	0	0	0	0	0	0	0	0	0	0	0	0	0	0	0	0	0	0	0	0	0	1.27184	0	0	0	0	0	0	0	0	0	0	0	0	0	0	0	0	0	0	0	0	1.19466	0	0	0	0	0	0
PLA2G1B	0	0.866794	1.15191	0	0	0	0	2.66468	0	0	0	0	0	0	0	1.23815	0	0.944266	0	0.978796	0	0.779827	0	0	0	1.48961	0	0	0	0	0	0	0	0.677284	0	0	0	0	0	0	0	0	0	0	1.00512	0	0	0	0
PIWIL1	2.59636	2.24063	1.15191	1.4202	0	0	0	0	0	0	0	0	1.46452	0	0	0.781185	0	0	0	0	0	0	0	0	0	0	0	0	0	0	0	0	0	0	0	0	0	0	0	0	0	0	0	0	0	0	0	0	0
FOLR1	0	0	0	2.31625	0	0	0	2.92603	0	0	1.43059	0	0	0	0	3.052	0	0	0	0	0	1.14243	0	0	0	0	0	0	0	0	0	0	0	0	0	0	0	0	0	0	0.873804	0	0	0	0	0	0	0	0
LIMK1	0	4.67403	1.82573	0	0	0	1.10742	0	1.59289	0	0.509588	0	0	0	0	0	0	0	0	0	0	0	0	0	0	0	0	0	0	0	0	0	0	0	0	0	0	0	0	0	0	0	0	0	0	0	0	0	0
CFL1	1.11819	5.07766	4.70839	3.58419	1.12324	0	1.10742	1.72203	1.005	0	0	0	0	0	0.673096	0	0	1.09626	0	1.75447	0	0	0	0	0	0	0	0	0	0	0	0	0	0.854638	0	0	0	0	0	0	0.436902	1.45509	0	0	0	0	0	0	0
KITLG	3.13916	2.99862	4.12956	4.43919	1.12324	0	0	1.87018	0	0	1.76289	0	2.59403	1.0044	3.12576	0	0	1.56839	1.32455	0.775678	0	2.43754	0	0	0	0	0.662674	0	0	0.881076	0.716141	0	0	0	0.569753	0	0	1.56865	0.50817	0	0	0	0	0	0.43288	0	0	0	0
CCR4	2.59636	3.46718	0	0	2.24649	0	0	2.21297	3.33855	0	1.82685	1.06127	0	0	0	0	0	0.944266	0	0	0	0.779827	1.63936	0	0	0	0	0	0	0	0	0	1.57999	0	0	0	0	0	0	0	0.436902	1.20348	0	0	0.43288	0	0.765054	0.756762	1.13113
CSPG4	0	0.866794	0	0	0	0	0	2.3882	0	0	2.2024	0	0	0	2.49075	0	0	1.7471	0	2.27269	0	2.48192	0	0	0	1.48961	0	0	0	0	0	2.27409	0	0	0	0	0	0	0	0	0	0	0	0	0	0	0	0	0
MIR424	2.89049	5.16106	0	0	0	0	0	0	0	0	1.43059	0	0	0	0.673096	0.781185	0	0	0	0	0	0	1.63936	0	0	0	0	0	0	0	0	0	0	0	0	0	0	0	0	0	0	0	0	0	0	0	0	0	0
ENG	0	0	0	1.79209	2.24649	0	0	2.30457	0	0	1.43059	0	0	0	2.13366	0	0	0.944266	0	2.07893	0	3.43854	0	0	1.67629	0.53061	0	0	1.63572	0.555897	0	1.26585	0.526663	0	0	0	0	0	0	0	0	0	0	0	0	0	0	0	0
DUX4	2.89049	2.60038	1.15191	0	1.7803	2.50373	3.67878	1.05586	0	0	1.43059	2.46418	0	0	0	0	0	0	0	0	0	0	0	0	0	0	0	0.773449	0	0	0	0	0.526663	0	0	0	0	0	0	0	0.692473	0	0	0	0.43288	0	0	0	0.437581
ETV6	6.89917	3.46718	3.65147	0.896046	2.60809	6.70693	7.46565	1.87018	4.83141	0	1.52876	3.67138	0.924011	0	0	0	2.71103	0	1.94043	0	0	0	0	0	1.80902	1.23204	1.98802	0.773449	0	2.36141	0	0	2.10665	0	0	0.862962	0	0.47221	1.17993	1.3368	0	0	0.462158	1.86018	0.43288	0	0	0.477463	0
MEF2D	1.11819	0	0	0	1.12324	0	3.51045	0	0	0	0	0	0	0	0	0	0	2.10545	0	2.18244	0	0	0	0	0	0	0	0	0	0	0	0	1.05333	0	0	0	0	0	0	0	0	0	0	0	0	0	0	0	0
ZNF384	0	0	0	0	2.24649	3.51443	5.48639	0	2.5979	0	0	0	0	0	0	0	1.80736	0	0	0	0	0	0	0	0	0	0	1.22589	0	0	0	0	0.526663	0	0	0	0	0.47221	0	0	0	0	0	0	0	0	0	0	0
PMS2	7.64049	1.73359	3.65147	2.08056	3.36973	0	0	1.33234	1.59289	2.12717	0	0	3.19655	6.90063	0	2.34356	0	0.472133	0	0.775678	0	0	0.634193	0	0	0.53061	0	0.773449	0	0	0	0	0	0	0.903038	0	0	0	0	0.517144	0	0	1.65682	0	0	0	0	0	0
POLD1	5.68876	0	0	0	3.15335	0	0	0.666171	2.01001	0	0	1.68207	2.38853	2.81972	0	0	1.4323	0	0	0	0	0	0	0	0	0	0	0.773449	0	0	0	0	0	0	0	0	0	0	0	0	0	0	0	0	0	0	1.07389	0	1.01603
COL11A1	1.11819	0.866794	0	1.4202	0	0	0	1.05586	0	0	0	0	0	0	0	0	0	0	0	0	0	0	0	0	0	0	0	0	0	0	0	0	0	0	0	0	0	0	0	0	0	0	0	0	0	0	0	0	0
DDR2	1.77229	4.02527	0	1.4202	3.73134	0	0	0	0	0	2.86119	0	0	1.0044	0	0	0	0.472133	0	0.489398	0	0	0	0	0	0	0	0	1.76814	0	0.451835	0	0	0	0.569753	0	0	0	0	0	0	0	0	0	0	0	0	0	0
BIRC2	1.11819	0	2.30382	4.05332	0	1.25187	1.10742	2.66468	0	0	0.509588	1.06127	0	0	0	0	0	0.748313	0	0	0	0	0	0	1.74568	1.37161	0	0	0	0	0	0	0	0	0	0	0	0	0	0	0.436902	0	0	0	0	0	0	0	0.693549
BIRC3	1.77229	2.74767	2.67465	1.79209	0	2.90674	2.86265	2.11171	0	0	2.2024	3.1838	0	0	1.56288	0.781185	0	0.472133	0	0	0	0	0	0	1.51384	1.06122	0	0	0	0	0	1.62674	0	0	0	0	0	0	0	0	0	0	0	0	0	0	0	0	0
PMAIP1	0	4.16699	0	2.9766	0	1.25187	1.10742	2.11171	2.33355	0	0	0	0.924011	0	1.06683	2.34356	0	0	0.835698	0.489398	0	0.492016	0	0	0	1.37161	0	0	0	0	0	0	1.05333	0	0	0.544469	0	0	0	0	0	0	0	0	0	0	0	0	0
DDX58	1.11819	0	0	2.8404	0	0	0	2.53635	0	0	1.43059	0	1.84802	0	0	0	0	1.69258	0	0	0	0	0	0	2.64818	0	0	0	0	0	0	0	0	0	0	0	0.490224	0	0	0	0	0	0	0	0	0	0	0	0
IFIT3	0	1.37384	0	0	0	0	0	0	0	0	1.18323	0	0	0	0	0	0	0	0	0.489398	0	0	0	0	0	0	0	0	0	0	0	0	0	1.28196	0	0	0	0	0	0	0	0	0	0	0	0	0	0	0
MIR183	0	5.3653	0	1.79209	0	0	0	2.53635	1.005	0	1.82685	0	0	0	0	0	0.903678	0	0	0	0	0.492016	0	0	0	0.53061	0	0	0	0	0	0	0	0.427319	0	0	0	0	0	1.78902	0	1.33982	0	0	0	0	0	0	0
GDF15	1.77229	5.47981	1.15191	4.8919	0	0	0	2.53635	1.59289	0	2.57056	0	0	0	2.23598	0	0	2.56192	0	2.73327	0	2.28485	0	0	0.504614	1.59183	0	0	0.700608	0	1.3555	0	2.74363	1.28196	0	0	0	0	0	0	0	0	0	0.796749	0	0	0.765054	0	0
TCF7L2	6.92142	4.48126	0	0	0	0	0	0.666171	0	0	0	0	0	0	0	0	0	0	0	0.775678	0	0.492016	0	0	0	0	0	0	0	0	0.451835	0	0	0	0	0	0.490224	0.47221	0	0	0	0	0	0	0	0	0.382527	0	0
HPGD	0	1.37384	0	0	0	0	0	0.666171	0	0	0	0	0	0	0	0	0	0	0	0	0	0	0	0	0.504614	0	0	0	0	0	0	0	0	0	0	0	0	0	0	0	0	0	0.462158	0	0	0	0	0	0
MIR106A	0	3.10742	0	2.31625	0	0	0	0.666171	0	0	0	0	0	1.59194	0	0	0	0	0	0	0	0	0.634193	0	0	0	0	0	0	0	0	0	0	0	0	0	0	0	0	0	0	0	0	0	0	0	0	0	0
DSG2	2.59636	2.4334	0	0	0	0	0	0	0	0	0	0	0	0	1.06683	0	0	0	0	0	0	2.19411	0	0	0	0	0	0	0	0	0	0	0	1.41952	0	0	0	0	0	0	0	0	0	0	0	0	0	0	0
SSTR5	1.11819	0	0	0	0	0	0	0	0	0	0.807678	0	0	0	0	0	0	0	0	0	0	0	0	0	0	0	0	0	0	0	0	0	0	0.677284	0	0	0	0	0	0	0	0	0	0	0	0	0	0	0
CNR1	0	0	1.82573	0	0	0	0	1.87018	0	0	1.18323	0	0	0	1.34619	0	0	1.92983	0	1.81099	0	0	0	0	0	0	0	0	0	0	0	0	0	0	0	0	0	0	0	0	0	0	0	0	0	0	0	0	0
PIM1	1.11819	0	4.97847	1.4202	0	0	1.75522	0.666171	1.005	0	2.91888	0	0	0	1.56288	0	0	1.09626	0	0	0	0	0	1.48174	0	0	1.05031	0	0	0	0	2.49132	1.05333	0	0	0	0	0	0	0	0	0	0	0	0	0	0	0	0
NOTCH3	5.43216	5.14073	0	1.79209	0	0	0	2.3882	0	0	2.42303	0	0	0	1.88962	0	0	0.472133	0	0	0	2.81823	0	0	0	0	0	0.773449	0	0	0	0	0	0.992204	0	0	0	0	0	0	0	0	0	0	0	0	0	0	0
ITGAM	1.11819	3.68208	0	0	0	1.98416	0	1.33234	2.33355	0	2.27247	0	0	0	1.34619	0	2.09827	1.4164	0	1.37391	0	2.28485	0	0	0.799794	0	0.662674	0	0	0	1.04913	0	0	0.427319	0	0	0	0.748435	0	0	0	0	0.462158	0	0	0	0	0	0
KLRC1	1.11819	0	2.30382	0	0	0	0	3.1313	0	0	0	0	0	0	0	0	0	0	0	0	0	0	0	0	1.00923	0	0	0	0	0	0	0	0	0	0	0	0	0	0	1.20077	1.22654	0.518313	0	0	0	0.479683	0	0	0
MICA	7.06913	3.921	1.82573	0.896046	0	2.90674	0	3.63691	1.59289	0	2.16469	0	0	0	2.23598	0	0	0.472133	0	0	0	0.779827	0	0	1.41663	0.53061	0	0	1.46841	0	0	0.489698	1.57999	0	0	0	1.47067	1.49687	0	0	0.436902	0	0	0	0	0	0	0	0
MAP3K7	0	4.70345	1.82573	2.08056	0	0	0	1.05586	0	0	2.27247	0	0	0	0	1.23815	0	1.79758	0	1.75447	0	2.12646	0	0	1.30441	1.23204	0	0	0	0	0	0	0	0.427319	0	0	0	0	0	1.03429	0	1.20348	0	0	0	0	0	0	0.437581
MED12	5.78097	0.866794	0	0.896046	2.90355	4.7663	1.10742	0	0	1.34209	0	0	3.85306	1.0044	0	0	0.903678	0.472133	0	0.489398	0	0	0	0	0	0	0	0	1.68298	0	0	0	0	0	0	0	0.490224	0	0	0	0	0	0	0	0	0	0	0	0
JAZF1	1.77229	0	0	0	0	0	4.21635	0	0	0	0	0	0	0	0	0	0	0	0	0	0	0	0	0	0	0	0	0	0	0	0	0	0	0	0	0	0	0	0	0	0	0	0	0	0	0	0	0	0
YWHAE	3.13916	0	0	0	2.24649	0	2.57136	0	0	0	0	0	0	0	0	0	0	0	0	0	0	0.492016	0	0	0	0	0	0	0	0	0	0	0	0	0.569753	0	0	0	0	0	0	0	0	0	0	0	0	0	0
ANXA2	0	4.33397	0	1.4202	1.12324	0	0	0.666171	0	0	0	0	0	0	0	2.01933	0	0.472133	0.835698	0	0.823523	2.25587	0	0	1.80902	0	0	0	1.02637	0	0	0	0	0.854638	0	0	0	0	0	0	0	0	0	0	0	0	0.8882	0	0
MLH1	8.71566	3.80724	5.34931	2.9766	5.08107	1.25187	0	2.46513	3.47674	2.12717	0.807678	0	3.77686	8.44216	0.673096	3.19307	0.903678	0.944266	0	1.13635	0.823523	0	1.00517	1.01145	0	0.53061	0	0.773449	0	0	0.451835	0	0	0.677284	1.70926	0	0.980448	0	0	0.517144	0	0	2.37054	0	0	0	0	0	0
DRD2	5.6406	0	0	0	0	0	0	2.21297	0	0	0	0	0	0	1.06683	0	0	0.472133	0	0	0	0	0	0	0	0	0	0	0	0	0	0	0	0	0	0	0	0	0	0	0	0	0	0	0	0	0	0	0
NOTCH1	6.83051	6.73342	2.30382	3.09981	3.15335	4.7663	2.21485	3.33085	4.10792	3.76773	3.30817	2.46418	0.924011	1.0044	3.33465	0.781185	2.33597	1.92983	1.6714	2.14959	0	2.6005	2.74094	0.638152	1.59959	1.83561	2.45219	1.22589	0.884069	0	0.716141	0	0.526663	0.854638	0.903038	0	0	0	0	0.517144	1.12937	0.518313	1.0731	1.73903	1.00512	0	0.382527	0	0
CD38	2.59636	4.61302	2.97765	1.79209	2.60809	5.49859	1.10742	4.01193	5.15495	0	1.82685	2.12253	0	0	1.34619	0.781185	1.80736	2.00559	0	1.62575	0	0	0	0	0.799794	0.53061	0	0	0.442035	1.29075	0.451835	0	1.05333	0	0	0.544469	0.490224	1.09644	0	0	0.873804	0.518313	0	0	0.43288	0.479683	1.07389	0.756762	0
IGHV3-69-1	2.59636	3.97422	0	0	2.24649	6.3149	1.75522	1.05586	4.02002	0	0	4.04061	0	0	0	0	1.80736	0	1.94043	0	0	0	0	0	0.799794	0	0	0	0	0	0	0	0	0	0	0.544469	0.490224	0	0.50817	0	0	0	0	0	0	0	0	0	0
MIR214	1.77229	4.40978	1.82573	1.79209	1.7803	0	0	1.33234	0	0	1.76289	0	0	0	1.56288	0	0	0	0	0	2.12878	1.14243	0	0	1.00923	0	0	0	1.14264	0	0.90367	1.55231	0	0.854638	0	0	0	0	0	0	0	0	0	0	0	0.479683	0	0.477463	0
PROCR	4.36866	3.20752	4.89323	0	0	0	0	0	0	0	0.807678	0	0	0	0	0	0	0	0	0	0	0	0	0	0	0	0	0	0	0	0	0	0	0	0	0	0	0	0	0	0	0	0	0	0	0	0	0	0
GPC1	0	4.02527	0	0	0	0	0	2.21297	1.59289	0	0	0	0	0	0	0	0	0	0	0	0	0	0	0	0	0.53061	0	0	0	0	0	0	0	1.87692	0	0	0	0	0	0	0	0	0	0	0	0	0	0	0
AGRN	0	3.97422	1.15191	0	0	0	0	0	0	0	0	0	0	0	0	0	0	0.748313	0	0	0.823523	0	0	0	0	0	0	0	0.700608	0	0	0	0	0	0	0	0	0	0	0	0	0	1.0731	0	0	0	0	0	0
SELP	4.47277	2.87943	0	1.79209	1.12324	0	0	0	2.33355	0	0.509588	0	0	0	0.673096	0.781185	0	1.56839	0	1.37391	0	0	0	0	0	0	1.53868	0	0	0	0	0	0	0	0	0.544469	0	0	0	0	0	0	0	0.796749	0	0.479683	0	0	0.437581
CCL22	2.89049	2.01263	0	0	0	0	0	0	0	0	0.807678	0	0	0	0	0	0	1.22045	0	0.489398	0	0	1.7804	0	0	0.840996	0	0	0	0	0	0	0	0.427319	0	0	0	0	0	0.517144	0.436902	0.518313	0	0	0	0	0.382527	0	0
ATG12	3.86831	0	0	1.4202	0	0	0	1.72203	0	0	0.807678	0	0	0	0	0	0	0	0	0	0	0	0	0	0	0	0	0	0	0	0	0	0	0	0	0	0	0	0	0	0	0	0	0	0	0	0	0	0
NDC80	1.11819	2.24063	0	2.08056	0	0	0	1.33234	0	0	0	0	0	0	0	0	0	0	0	0	0	0	0	0	0	0.840996	0	0	0	0	0	0	0	0	0	0	0	0	0	0	0	0	0	0	0	0	0	0	0
MIR30D	0	4.16699	0	0	0	0	0	0	0	0	2.36645	0	0	0	2.62971	0	0	0	0	0	0	2.22566	0	0	0	0	0	0	0	0	0	2.0802	0	0	0	0	0	0	0	0	0	0	0	0	0	0	0	0	0
MAPKAP1	0	0	0	0	0	0	0	0	0	0	0	0	0	0	0	0	0	0	0	0	0	0.492016	0	0	0	0	0	0	0	1.5606	0	0	0	0	0	0	0	0	0	0	0	0	0.462158	0	0	0	0	0	0
NOS2	0	4.89206	2.67465	3.21229	0	0	0	1.87018	2.33355	0	1.99091	0	0	0	2.01929	2.19306	0	2.47772	0	2.84211	0	1.63444	2.34679	1.48174	1.74568	1.59183	0	0	1.58468	0	0	1.37476	0	0.854638	0	0	0	0	0.50817	0.819654	0	1.20348	0.732503	0	0	0	0	0.756762	0.693549
RBBP8	1.11819	0.866794	0	1.79209	0	1.25187	0	0	0	0	0.509588	0	3.61001	0	0	0	0	0	0	0	0	0	0	0	0	0	0	0	0	0	0	0	0	0	0.569753	0	0	0	0	0	0	0	0	0	0.43288	0	0	0	0
MRE11	5.37555	0	0	0	2.24649	1.98416	0	0.666171	0	3.76773	1.18323	0	3.99351	1.0044	0.673096	0	0.903678	0	0	0.775678	0	0	1.00517	0	1.30441	0	0	0	0	0	0	0	0	0	0.903038	0	0	0	0	0	0	0	0	0	0.686098	0	0	0	0
RAD50	5.82517	0	0	0	1.12324	0	1.10742	2.11171	0	0	2.23827	0	1.84802	1.59194	1.34619	0	0	0	0	0	0	0	0.634193	0	0.504614	0	0	0	0	0	0	0	0	0	0	0	0	0	0	0.517144	0	0.518313	0	0	0.43288	0	0	0	0
NBN	7.25914	0.866794	0	0	4.59122	0	0	1.05586	0	2.68419	1.01918	0	2.38853	0	1.56288	0	0	0	0	0	0	0.984032	1.00517	0	0.799794	0	0	0	0	0	0	0	0	0.427319	2.22596	0	0	0	0	0	1.91901	0	0	0	0.43288	0	0	0	0
STIM1	0	1.73359	1.82573	0.896046	0	0	0	0.666171	2.01001	0	0	0	0	0	0	0	0	0	0	0	0	0.779827	0	0	1.00923	0	0	0	0	0	0	0.776153	0	0	1.32293	0	0	0	0	0	1.12937	0	0	0	0	0	0	0	0
ORAI1	0	2.99862	1.15191	0.896046	0	0	0	0.666171	0	0	1.18323	0	0	0	2.13366	0	0	0	0	0	0	1.96806	0	0	0	0	0	0	0	0	0	0.489698	0	0	0.569753	0	0	0	0	0	1.38495	0	0	0	1.87088	0	0	0	1.78859
IL6R	0	0	1.82573	0	0	0	0	0	1.005	0	1.01918	0	0	0	1.06683	0	0	1.49663	0	1.13635	0	2.09005	0	0	0	0.53061	0	0	0	0	0	0	0	0	0	0	0	0	0	0	0	0.518313	0	0	0	0	0	0	0
IL6ST	0	0	3.82656	0	0	0	0	1.05586	0	0	2.27247	0	0	0	0	0	0	1.96876	0	1.37391	0	0	0	0	1.17168	0	0	0	0.442035	0	0	0	0	0	0	0	0	0	0	0	1.01445	0	0	0	0	0	0.382527	0	0
ROR2	0	3.68208	0	0	2.60809	0	0	1.87018	0	0	0	0	0	0	0	0	0	1.09626	0	0	0	0	0	0	0	0	0	0	0	0	0	0	0	0	0	0	0	0	0	0	0	0	0	0	0	0	0	0	0
CUL4A	4.57057	3.46718	0	2.51552	0	0	0	0	0	0	0	0	0	0	0	0	0	1.49663	0	0	0	0	0	0	0	0	0	0	0	0	0	0	0	0	0	0	0	0	0	0	0	0	0	0	0.686098	0	0	0	0
DDB1	2.89049	0	0	0	1.7803	0	1.10742	1.05586	0	0	0.509588	0	0	0	0	0	0	0	0	0	0	0	0	0	0	0	0	0	0	0	0	0	0	0	0	0	0	0	0	0	0	0	0	0	0	0	0	0	0
IRF4	6.89917	3.20752	2.30382	1.4202	0	0	4.21635	1.5468	1.005	0	1.18323	0	0.924011	0	1.06683	0	1.4323	1.49663	0.835698	0.489398	0	0	0.634193	0	1.17168	0	0	0	0	0	0	1.37476	0	0	0	0	0.980448	0	0	1.20077	0	1.03663	0	0	0	0	0.382527	0	0.437581
MAPT	2.23639	0	0	2.9766	1.7803	0	0	0	0	0	1.01918	0	0	0	0	0	0	0	0	0	0	0	0	0	0	0.53061	0	0	0	0	0	0	0	0	0	0	0	0	0	0	0	0	0	0	0	0	0	0	0
ST8SIA2	0	0	0	0.896046	0	0	0	1.05586	0	0	1.01918	0	0	0	0	0	0	0	0	0	0	0	0	0	0	0.53061	0	0	0	0	0	0	0	0	0	0	0	0	0	0	0	0	0	0	0	0	0	0	0
PALB2	8.98292	0	2.67465	0	0	0	0	1.05586	0	2.68419	0	0	2.59403	0	0	2.01933	2.09827	0	0	0	0	0	0	0	0	0	0	0	0	0	0	0	0	0.854638	0	0	0	0	0	0	0	0	0	0	0	0	0	0	0
AICDA	3.54459	2.99862	1.15191	1.79209	2.90355	0	6.37309	1.87018	1.59289	0	1.99091	5.0462	4.57773	0	1.06683	2.89073	1.4323	2.19252	0.835698	2.21382	0	0	0.634193	0	1.17168	0.840996	0	0	0	0.555897	1.04913	0	0	0	0	0	0	0	0	0.819654	0.692473	0	0	0	0.686098	0.760279	0.382527	0	0.437581
APOBEC3G	2.59636	3.80724	0	0	0	0	0	0	0	0	1.61536	0	0	0	1.34619	0	0	0	0	0	0	0	2.69401	0	1.00923	0	0	0	0	0	0	1.37476	0	0	0	0	0	0	0	0	0	0	0	0	0	0	0	0	0
TRA	0	2.60038	0	0	0	0	0	0	4.10792	0	1.52876	0	0	0	0	0	0	0	0	0	0	0.492016	2.01034	0	0	0	0	0	0	0	0	0	1.47853	0.677284	0	0	0	0	0	0	0	0	0	0	0	0	0	0	0
RUNX3	3.54459	5.20077	0	0.896046	1.12324	0	0	0.666171	0	0	0	0	2.59403	3.33656	1.06683	2.19306	0	1.49663	1.6714	2.04075	0	2.76253	0	0.638152	0	0	0	0	0	0	0	0	0	0	0	0	0	0.47221	0.80543	1.03429	0	1.03663	1.46501	0	0	0	0	0	0
KLF1	0	0	0	0	0	0	0	0	0	0	1.43059	0	0	0	0.673096	0	0	0	0	0	0	0	0	0	0	0	0	0	0	0	0	0	0	0	0	0.862962	0	0	1.75798	0	0	0	0	0	0	0	0	0	0
GATA1	0	0.866794	2.67465	0	0	0	1.10742	0	0	0	1.01918	2.74333	0	0	0	0	0	0.748313	0	0	0	0	0	0	0	0	2.20136	0	1.14264	1.66769	0.451835	0.489698	0	0	0	1.72592	0	0	1.61086	0	0	0	0	1.5935	0	0	0	0.477463	0
PSMA7	0	1.73359	0	0	1.7803	0	0	0.666171	0	0	1.43059	0	0	0	0	0	0.903678	0.944266	0.835698	0	0	0	0	0	0.799794	0	0	0	0	1.84665	0.451835	0	0	0	0	0	0	0.47221	0	0	0	0	0	1.00539	0	0	0	0	0
TRAF1	1.11819	0	0	1.79209	0	0	0	0	0	0	0	0	0	0	0	0	0	0	0	0	0	0	0	0	1.00923	1.59183	0	0	0	0	0	0	0	0	0	0	0	0	0	0	0	0	0	0	0	0	0	0	0
TNFRSF1A	2.89049	4.40978	1.15191	3.21229	0	0	0	2.60266	0	0	0	0	0	0	0.673096	0	0	1.69258	0	2.46872	0	0	0	0	1.00923	1.83561	0	0	0	0	0	0	0	0	0	0	0	0	0	0.517144	0	0	0	0	0	0.479683	0	0	0.693549
TNFRSF1B	4.36866	0	0	2.8404	1.12324	0	0	1.5468	0	0	0	0	0	0	0.673096	0	0	1.32545	0	2.04075	0	0.492016	0	0	0	1.90222	0	0	0	0	0	0	0	0	0	0	0	0	0	0	0	0	0	0	0	0.479683	0	0	0
CD40	2.23639	3.30019	0	2.51552	1.12324	0	0	2.53635	0	0	2.50049	0	0	0	0	0	0	1.32545	0	1.75447	0	0	2.27356	0	1.59959	1.68199	0	0	0	0	0	0	0.834742	0.427319	0	0	0.490224	0.944419	0	1.20077	0	0.821506	0	0	0	0	0	0	0
NOX1	1.11819	0.866794	0	0	0	0	0	0	0	0	1.94018	0	0	0	2.01929	0.781185	0	0.472133	0	0	0	0	0	0	0	0	0	0	0.442035	0	0	0	0	0	0.569753	0	0	0	0	0	0	0	0	0	0	0	0	0	0
CYBB	1.77229	2.74767	3.23382	2.31625	0	0	0	0	0	0	0.509588	0	0	0	0.673096	0	0	1.63331	0	0.775678	0	0	0	0	0	0	0	0	0	0	0	0.489698	0	0	0	0	0	0	0	0	1.45136	1.33982	0	0	0	0	0	0	0
ZNF77	1.11819	4.76031	0	2.68814	0	1.25187	0	1.87018	2.8214	0	0	0	0	2.81972	1.06683	0	0	0	0	0	0	1.76386	0	0	0	1.06122	0	0	0	0	0.716141	0	0	0.677284	0	0	0	0	0	0	0	0	0	0	0	0	0	0	0
SMG1	0	0.866794	0	2.51552	1.12324	0	0	1.05586	0	0	0	0	0	0	0	0	0	0	0	0	0	0	0	0	1.00923	0	0	0	0	0	0	0	0	0	0	0	0	0	0	0	0	0	0.462158	0	0	0	0	0	0
NECTIN4	0	2.60038	0	0.896046	0	0	0	0.666171	0	0	0	0	0	0	1.88962	0	0	0	0	0	0	2.28485	0	0	1.74568	0	0	0	0	0	0	0	0	1.70928	0	0	0	0	0	0	0	0	0	0	0	0	0	0	0
NECTIN1	0	0	0	0	0	0	0	0	0	0	0	0	0	0	0	0	0	0	0	0.775678	0	0	0	0	0	0	0	0	0	0	0	0	0	0	0	0	0	0	0	0	0	0	0	0	0	0	0	0	0
TMPRSS2	4.75	3.68208	1.15191	2.51552	0	2.50373	2.21485	1.33234	1.005	0	1.18323	0	0.924011	0	1.06683	0	0.903678	0	0	0.978796	0	0	0	0.638152	0.504614	0	0	0	0	0	0	0.776153	0	0	0	0	0	0	0	0	0	0	0	0	0	0	0	0	0
AURKA	6.85372	5.25805	4.50039	3.21229	1.7803	3.96832	0	1.99851	0	0	2.2024	0	1.46452	0	2.13366	2.34356	0	0	2.50709	0	3.0474	1.76386	0	0	0	0	0	0	0	0	0.716141	0	2.44575	0	1.89268	0	0	0.47221	0	0	0	0	1.0731	0.796749	0.43288	1.11379	0	0	0
CBL	3.54459	4.07431	3.23382	0	0	2.50373	0	2.21297	0	0	2.33644	1.06127	0	0	0	0	0	0	0	0	0	2.09005	0	0	0	0	1.32535	0	0	0.881076	0	0	0.526663	0	0	0	0	0	0	0	0	0.821506	0	1.16722	0.43288	0	0	0	0.437581
LGALS4	0	4.02527	0	1.4202	0	0	0	0.666171	0	0	0	0	0	0	0	0	0	1.4164	0	1.55136	0	0	0	0	0	0	0	0	0	0	0	0	0	0.854638	0	0	0	0	0	0	0	0	0	0	0	0	0	0	0
ASAH1	0	0	2.67465	2.08056	3.15335	0	0	0	0	0	1.76289	0	0	0	0	0	0	0	0	1.69304	0	1.55965	1.26839	0	0	0	0	0	0	0	0	0	0	0	0	0	0	0	0	0	0	0	0	0	0	0	0	0	0
KMT5A	4.66278	4.29427	0	0.896046	0	0	0	0	0	0	1.52876	0	0	0	0	0	0	1.09626	0	0	0	0	1.00517	0	0	0	0	0	0	0	0	0	0	0	0	0	0	0	0	0	0	0	0	0	0	0	0	0	0
PCSK9	4.83275	1.37384	3.98496	0	2.24649	0	0	2.72295	0	0	1.61536	0	0	0	0	0	0	0.748313	0	0	0	0	0	0	0	0	0	0	0	0	0	0	0	0	0	0	0	0	0.80543	0	0	0	0	0	0	0	0.8882	0	0
CBX7	5.256	4.25326	0	0	0	0	0	0	0	0	2.30515	0	0	0	0	0	0	0	0	0	0	0	0	0	0	0	0	0	0	0	0	0	0	1.19964	0	0	0	0	0	0	0	0	0	0	0	0	0	0	0
MIR375	2.59636	5.33057	0	1.79209	0	0	0	0	4.10792	0	2.57056	0	0	0	0	1.56237	0	0	0	0	0	0.984032	2.59224	2.02289	0	1.23204	0	0	0	0	0	0	1.94889	0.427319	0	0	0	0	0	0	0	0	0	0	0	0	0	0	0
IL1R2	0	0	0	1.4202	0	0	0	0	0	0	0	0	0	0	0	0	0	1.4164	0	1.26508	0	0	0	0	0.504614	0	0	0	0	0	0	0	0	0	0	0	1.13827	0	0	0	0	0	0	0	0	0	0	0	0
IL1A	7.22289	5.33057	4.60764	2.68814	3.15335	0	0	1.33234	0	0	1.82685	0	0	0	2.85926	0	0	3.17002	0	3.19262	0	2.19411	1.7804	0	2.14356	1.90222	0	0	0.442035	2.05706	0.716141	0	0	0.677284	0	1.72592	0.490224	0	0	0	1.12937	0	0	0	0.86576	0.760279	0.382527	0	1.01603
IL37	0	4.44603	0	0	0	0	0	0	0	0	3.06893	0	0	0	0	0	0	2.19252	0	2.40142	0	2.16109	0	0	0.504614	0.53061	0	0	0	0	0	0	0	0	0	0	0	0	0	0	0	0	0	0	1.11898	0	0	0	0.437581
PLK1	3.13916	5.47981	4.97847	3.73645	4.1565	1.98416	0	3.20252	2.8214	0	2.90488	0	0	0	1.34619	0	2.33597	0.472133	0	1.55136	0	0.779827	0	0	0	0	0	0	0	0	1.3555	0	1.94889	0.677284	3.199	0	0	0.47221	0	0	1.01445	1.20348	1.29744	0	1.3722	0	0	0	0
CDC25C	0	0.866794	2.30382	0	1.7803	0	0	1.72203	0	0	1.43059	0	4.34326	0	0	1.23815	0.903678	0.748313	0	0.489398	0	0.779827	0	0	0	0.53061	0	0	0	0	0	0	0	0	0	0	0	0	0	0	0	0.518313	0	0	0	0	0	0	0
CD37	0	0	0	0	0	0	0	1.87018	1.59289	0	1.01918	0	0	0	0	0	0	0	0	0	0	0	0	0	0	0	0	0	0	0	0	0	0	0	0	1.08894	0	0	0	0	0	0	0	0	0	0	0	0	0
ADRM1	0	0	1.82573	0	0	0	0	1.5468	0	0	0	1.06127	0	0	0	2.59504	0.903678	0	0	0	0	0	0	0	0.799794	0	0	0	0	0	0	0	0	0	0	0.862962	0	0	0	0	0	0	0	0	0	0	0	0.756762	0
JPT1	0	0	0	2.51552	0	0	0	1.99851	0	0	0	0	0	0	0	0	0	0	0	0	0	0	0	0	0.504614	0	0	0	0	0	0	0	0	0	0	1.08894	0	0	0	0	0	0	0	0	0	0.479683	0	1.10864	0
HTRA3	0	4.02527	0	2.31625	0	0	0	0	4.6671	0	0	0	0	0	2.13366	0	0	0	0	0	0	0	0	2.36144	0	0	0	0	0	0	0	2.27409	0	0	0	0	0	0	0	0	0	0	0	0	0	0	0	0	0
IL1RL1	1.11819	0	0	0	0	0	0	0	2.01001	0	0	0	0	0	0	0	0	1.63331	0	0	0	1.82068	0	0	0	2.16885	0	0	0	0	0	0	0.526663	0	0	0	0	0	0	0	0	0	0	0	0	0	0	0	0
KAT2B	3.13916	4.76031	1.15191	0.896046	0	0	3.51045	1.33234	0	0	2.39529	0	2.92905	0	0	0	0	1.09626	0	1.37391	0	1.76386	0	0	1.17168	0	0	0	0.884069	0	0	0	0	0.427319	0	0	0	0	0	0	0	0	0	0	0	0	0	0	0
ROCK1	2.23639	5.33057	1.82573	2.31625	0	0	0	1.5468	4.02002	0	2.08292	0	0	0	2.13366	0	0	1.22045	0	0	0	1.14243	0	0	0	0	0	0	0	0	0	0	2.10665	0	0	0	0	0	0	0	0	0	0	0	0	0	0	0	0
VN1R17P	3.54459	2.24063	4.12956	0	0	0	0	0	0	0	0	0	0	0	0	0	0	0	0	0	0	0	0	0	0	0	0	0	0	0	0	0	0	0	0	0	0	0	0	0	0	0	0	0	0	0	0	0	0
PRDX3	0	0	1.82573	1.79209	0	0	0	0.666171	0	0	1.18323	0	0	0	0	0	0	0	0	0.489398	0	0	0	0	0	0	0	0	0	0	0	0	0	0	0	0	0	0	0	0	0	0	0	0	0	0	0	0	0
XPA	6.60504	3.20752	0	0	4.59122	3.7556	0	1.05586	0	0	0	0	3.0695	0	0	0	0	0.472133	0	0	0	0	0	0	0	0	0	0	0	0	0	0	0	0	0	0.544469	0	0	0	0	0	0	0	0	1.29864	0	0	0	1.01603
ID1	2.23639	3.61447	1.15191	2.51552	1.7803	0	0	2.66468	0	0	0.807678	1.06127	0	0	1.56288	0	0	0	0	0	0	2.31269	0	0	0	0	0	0	0	0	0	0	0	0	0	0	0	0	0	0	0	0	0	0	0	0	0	0	0
DCC	4.83275	2.60038	3.23382	0.896046	1.12324	2.90674	0	0.666171	0	0	1.76289	0	0	2.00881	0	0	0	0	0	0	0	0	1.00517	0	0	0	0	0	0	0	0	0	0	0	1.13951	0	0	0	0	0	0	0	0	0	0	0	0	0	0
COL18A1	1.11819	2.01263	0	0	3.5606	0	0	2.77788	1.005	0	1.94018	0	0	0	1.56288	0	0	1.79758	0	0	0	3.12802	0	0	0	0	0	0	0	0	0.451835	0	0	0	0	0	0	0.47221	0	0	0	0	0	0	0	0	0	0.756762	0
NRP1	4.9865	5.58471	1.15191	2.8404	0	1.25187	0	3.16757	0	0	2.5246	0	0	0	2.32853	0	0	0	0	0.489398	0	3.41583	0	0	0	0	0	0	2.12502	0	0	2.21518	0	1.58127	0	0	0	0	0	0	0	0	0	0	0.43288	0	0	0	0
CLEC10A	0	2.87943	0	0	0	0	0	0	0	0	0.509588	0	0	0	0	0	0	0	0	0	0	0	0	0	0	0	0	0	0.442035	0	0	0	0	0	0	0	0	0	0	0	0	0	0	0	0	0	0	0	0
CDKN2B	5.78097	3.54299	1.15191	0	0	3.51443	1.10742	0	1.59289	0	1.52876	1.68207	0.924011	0	1.06683	0	0	0	0	0	0.823523	0	0	0	0	0	0	0	0	0	0.451835	0	0	0.677284	0	0	0.980448	0	0	0	0	0	0	0	0	0	0	0	0
SOX9	3.54459	5.87804	2.30382	1.4202	0	0	0	1.72203	1.005	1.34209	2.90488	1.06127	0	1.59194	2.01929	1.23815	0	1.22045	0	0.489398	0	1.38126	0.634193	0	1.67629	0.53061	0	0	1.14264	0	0	0	0	1.58127	0.569753	0	0	0	0	0	0	0	1.7596	0	0	0	0	0	0
CXCL1	1.11819	4.94111	1.15191	0.896046	0	0	0	0	0	0	2.03835	0	0	0	0.673096	0	0	1.63331	0	2.18244	0	2.33948	0	0	1.17168	0.53061	0	0	0	0	0	0	0	0	0	0	0	0	0	0	0	0	0	0	0	0	0.382527	0	0
CXCL2	1.11819	2.01263	1.15191	0	0	0	0	0	0	0	1.01918	0	0	0	0	0	0	1.63331	1.6714	1.91202	0	1.55965	0	0	1.17168	0	0	0	0	0	0	0	0	0	0	0	0.776987	0	0	0	0	0	0	0	0	0	0	0	0
MAP2K4	4.00868	2.01263	0	1.4202	0	1.25187	1.10742	1.33234	0	1.34209	0.509588	0	0	0	0	0	0	0	0	0.775678	0	0	0	0	0.799794	0	0	0	0	0	0	0	0	0	0	0	0	0	0	0	0	0	0	0	0	0	0	0	0
RAF1	2.89049	4.29427	5.95529	1.4202	2.90355	0	0	2.11171	0	0	2.42303	0	0.924011	0	0	0.781185	0	0	1.32455	0	0	1.63444	0	0	0	0.53061	0	2.45178	1.24095	0	0	0.489698	0	0.427319	0	0	0	0	0	0	0	0	0	0	0	0	0	0	0
TRPC1	0	0	2.97765	1.4202	1.12324	0	0	0.666171	0	0	0	0	0	0	1.88962	0	0	0	0	0	0	0.492016	0	0	0	0	0	0	0	0	0	0	0	0	0	0	0	0	0	0	0	0	0	0	0	0	0	0	0
IGFBP3	5.68876	3.921	0	2.8404	1.7803	0	0	0.666171	4.02002	0	1.76289	0	0	0	0.673096	0	0	1.22045	0	1.55136	0	0.779827	0	0	0.799794	0	0	0	0	0	0	0	0	0	0	0	1.6959	0	0	0.517144	0	0	0	0	0	0	0	0	0
SNHG12	0	5.14073	0	2.08056	0	0	0	0	0	0	0	0	0	0	0	0	0	0	0	0	0	0	0	0	0	0	0	0	0	0	0	0	0	0	0	0	0	0	0	0	0	0	0	0	0	0	0	0	0
LAT	0	0	0	0	0	0	0	1.99851	0	1.34209	0.807678	0	0	0	0	0	0	0	0	0	0	0	0	0	0.504614	0	0	0	0	0	0	0	0	0	0	0	0	0	0	0	0	0	0	0	0	0	0	0	0
ERN1	0	3.30019	1.15191	1.4202	0	0	0	1.33234	0	0	1.01918	0	1.46452	0	4.00775	0.781185	0	0	0	0.775678	0	1.27184	2.59224	0	0	0.53061	0	0	0	0	0.451835	0	0	0.677284	0	0	0	0	0	0	0	0	0	0	0	0	1.07389	0	0
EYA2	0	1.37384	0	0	0	0	0	0	0	0	0	0	0	0	0	0	0	0	0	0	0	0	0	0	0	0	0	0	0	0	0	0	0	0	0	0	0	0	0	0	0	0	0	0	0	0	0	0	0
MIR9-3	0	5.3653	0	0.896046	0	0	0	1.05586	0	0	0	0	0	0	2.01929	1.56237	0	0	0	0.489398	0	0.492016	0	0	0.504614	0	0	0	0.700608	0.555897	0.90367	0	0	1.28196	0	0	0	0	0	0.517144	0	0	0	0	0	0	0	0	0
PDCD4	1.77229	4.61302	0	0	0	0	0	0.666171	0	0	1.94018	0	0	2.00881	0	2.19306	0	0	0	0	0	0	0	0	0	0	0	0	0	0	0	0	0	0	0	0	0	0	0	0	1.01445	0	0	0	0	0	1.21258	0	0
CSH2	0	0	0	0	0	0	0	1.33234	0	0	0	0	0	0	0	0	0	0	0	0	0	0	0	0	0	0	0	0	1.02637	0	0	0	0	0	0	0	0	0	0	0	0	0	0	0	0	0	0	0	0
PIK3R1	4.66278	4.89206	0	0	0	0	0	0	0	1.34209	2.16469	2.97935	0	1.0044	1.06683	0.781185	0.903678	0	0	0.489398	0	0	0	0	0	0.840996	0	0	0	0	0	0.489698	0	0.427319	0	0	0.490224	0	0	0	0	0	0	0	0	0	0	0	0
MAML2	2.59636	0	1.15191	0	0	1.25187	4.61787	0	0	3.11624	0	0	0	0	0	0	0	0.472133	0	0	0	0	0	0	0	0	0	0	0	0	0	0	0	0	0	0	0	0	0	0	0	0	0	0	0	0	0	0	0
TP73	5.31688	4.12151	0	3.66256	0	1.25187	0	1.5468	0	0	1.76289	0	0.924011	0	0.673096	0	0	0.748313	0	0	0	1.38126	1.63936	0	0	0	0	0	0	0	0.451835	0	0	0	0.569753	0	0.980448	0	0	0.819654	0	0.518313	0	0	0	0.479683	0	0	0.437581
B3GAT1	0	1.73359	1.15191	0.896046	1.12324	0	0	1.99851	1.59289	0	0	0	0	0	0	0	0	0.748313	0	0.775678	0	1.55965	0	0	1.00923	0	0	0	0	0	0	0	0	0	0	0.544469	0.490224	0.47221	0	0	0.436902	0	0.462158	0.502693	0.43288	0.479683	0	0.477463	0
HP	1.11819	3.80724	0	2.51552	0	0	0	0	0	0	0	0	0	0	0	0	0	1.7471	0	0.978796	0	0	0	0	0	0	0	0	1.46841	0	0	0	0	1.28196	0	0	0	0	0.80543	0	0	0	0	0	0	0	1.07389	0	0
MUC16	2.23639	5.64092	3.98496	4.43919	0	0	0	2.97074	5.27419	0	2.08292	0	0	0	0	5.37662	0.903678	1.7471	0.835698	2.11514	0	1.14243	0	0	0	0.53061	0	0	1.24095	0	0.716141	0	0	1.933	0	0	0.776987	0	1.17993	0	0	0	0	0	0	0.479683	0	0	0
MIR96	0	3.61447	0	0.896046	0	0	0	0.666171	0	0	1.43059	0	0	0	0	0	0	0	0	0	0	0.492016	0.634193	0	0	0.53061	0	0	0	0	0	0	0	0	0	0	0	0	0	2.11381	0	1.45509	0.924316	0	0	0	0	0	0
SATB2	1.11819	1.73359	0	2.08056	2.24649	0	0	0.666171	0	0	0	0	0	0	0	2.19306	0	0	0	0	0	0	0	0	0	0.53061	0	0	0	0	0	0	0	0	0	0	0	0	0	0	0	0	0	0	0	0	0	0	0
MMP1	8.66397	4.44603	0	2.68814	3.88579	0	0	1.72203	0	0	1.69282	0	0	0	2.23598	1.23815	0	2.04053	0	2.27269	0	1.27184	0	1.01145	0.504614	0	0	0	1.40122	0	0	0	0	0	0	0	0	0.748435	0	0	0	0	0	0	0	0	0	0	1.22844
MAPK8IP2	0	2.01263	0	0	0	0	0	1.87018	0	0	0	0	0	0	0.673096	0.781185	0	0	1.32455	0	0	0	0.634193	0	0	0	0	0	0	0	0	0	0	0	0	0.544469	0	0	0.50817	0	0	0	0	0	0	0	0	0.756762	0
DNMT1	7.22289	4.96493	3.82656	3.50075	2.24649	1.25187	2.21485	3.16757	0	1.34209	3.24864	1.68207	0.924011	1.0044	2.23598	2.01933	0	1.4164	0	1.55136	0	0	0	0	1.00923	1.23204	0	0	0	0	0.451835	1.62674	0	1.66949	0	0	0	0	0	0	0	0.821506	0	0	0	0	0	0	0
JAG1	3.71456	3.46718	0	0.896046	1.7803	0	0	1.5468	0	0	1.61536	0	0	0	1.34619	0	0	1.49663	0	1.46819	0	2.50311	0	0	1.30441	0.53061	0	0	0.884069	0	0	0	0.526663	0.427319	0	0	0	0.944419	0	0	0.436902	0	0.732503	0	0	0	0	0	0
DLL4	0	4.51552	0	0	0	0	3.67878	0.666171	0	0	2.27247	0	0	0	0	0.781185	0	1.32545	0	2.11514	0.823523	3.31024	0	0	0	0	0	0	0.442035	0.555897	0	0	0	0.427319	0	0	0	0	0	0	0	0	0	0	0	0	0	0	0
CIC	3.13916	3.38647	0	2.08056	0	0	3.97007	0	0	0	0	3.67138	0	0	0	0	1.4323	0	0	0	0	0	0	0	0	0	0	0	0	0	0	0	0	0	0	0	0	0	0	0	0	0	0	0	0	0	0	0	0
ETV1	1.11819	0.866794	1.15191	0	0	1.98416	1.75522	0.666171	0	0	2.08292	1.68207	0	0	0	0	0	0	0	0	0	0	0	0.638152	0	0	0	0	0	0	0	0	0	0	0	0	0	0	0	0	0	0	0	0	0	0	0	0	0
SMARCB1	6.98639	3.74622	1.15191	0	0	1.25187	4.93848	0	3.71896	0	2.08292	2.46418	0	1.59194	0	0	0	0	0	0	1.64705	0	0	0	1.00923	1.96349	0	0.773449	0	0	0	0	0	0	0.569753	0	0	0	0	0.517144	0	0.518313	0	0	0	0	0	0	0
NPEPPS	2.23639	5.07766	0	2.68814	1.7803	0	0	1.72203	4.48175	0	0.509588	0	0	0	0.673096	0	0	1.4164	0	0.978796	0	0	0	1.01145	0.504614	0.53061	0	0	0.442035	0	0.451835	0	0.526663	0	0	0	0	0	0.80543	0	0	0	0	0	0	0	0	0	0
MFGE8	0	3.46718	0	0	0	0	0	0	0	0	0	0	0	0	0	0	0	0	0	0	0	0.492016	0	0	0	0	0	0	0	0	0	0	0	0	0	0	0	0	0	0	0	0	0	0	0	0	0	0	0
SLC13A5	0	0	0	1.4202	0	0	0	1.87018	1.005	0	0	0	0	0	0	1.23815	0	0	0	0	0	0	0	0	1.41663	0	0	0	0	0	0	0	0	0	0	0	0	0	0	0	0	0	0	0	0	0	0	0	0
REG3A	1.77229	0.866794	0	2.8404	0	0	0	0	0	0	0	0	0	0	0	1.81386	0	0.944266	0	0	0	0	4.68816	1.6496	2.14356	0	0	0	0	0	0.716141	0	1.74954	0.854638	0	0	1.55397	1.32566	0	0	0	0	1.38647	0	0	0	0	0	0
PGP	1.11819	2.01263	1.82573	1.4202	4.49298	0	2.86265	3.85137	2.01001	0	1.8857	0	0	0	2.01929	0	0	0	0	0	0	0.779827	1.00517	0	0.799794	1.06122	0	0	0.700608	0	0	0	0	0	0	0	0	0	0	0	0	0	0	0	0.43288	0	0.988818	0	0
WNT1	1.77229	3.80724	0	2.8404	0	0	0	1.33234	1.005	0	0	0	0	0	0.673096	2.19306	0	1.09626	0	2.21382	0	0.779827	0.634193	0	0	0	0	0	0	0	0	0	0	0	0	0	0	0	0	0	0.692473	0	0	0	0	0	0	0	0
SLC7A5	1.77229	0	0	0	2.24649	0	0	2.30457	0	0	2.47557	0	0	0	2.13366	0	0	1.09626	0.835698	0	1.30525	0	0	0	0	0	0	0	0	0	1.50096	0.776153	0	0	0	0	0	0	0	0	0	0	0	0	0	0	0.606291	0	0
ITIH4	0	0	0	0	0	0	0	0.666171	0	0	0	0	0	0	0	0	0	0	0	0	0	0	0	0	1.41663	0	0	0	1.02637	0	0	0	0	0	0	0	0	0	0	0	1.01445	0	0	0	0.43288	0	0	0	0
TARDBP	2.23639	3.38647	2.30382	2.8404	0	0	0	1.87018	0	0	0.807678	0	0	0	0	0	0	0	0	0	0	0	0	0	0	0	0	0	0	0	0	0	0	0	0	0	0	0	0	0	0	0	0	0	0	0	0	0	0
SOD1	2.89049	0	3.45573	2.08056	1.12324	0	0	3.44405	2.8214	0	2.30515	0	0	0	1.06683	0	0	1.09626	0	2.07893	0	0	0	0	0	0	0	0	0.700608	0	0	0.489698	0	0.677284	0	0	0	0	0	0	0	0	0	0	0	0	0	0	0
MIR92B	0	3.46718	0	1.79209	0	0	0	0	0	0	0	0	0	0	0	0	0	0	0	0	0	0	0	0	0	0	0	0	0	0	0	0	0	0	0	0	0	0	0	0	0	0	0	0	0	0	0	0	0
MIR99A	0	0.866794	0	0	0	0	0	1.72203	0	0	1.76289	0	0	0	0	0	0	0.472133	0	0	2.12878	1.14243	0	0	0	0	0	0	0	0	0	0	0.526663	0	0	0	0	0	0	0	0	0	0	0	0	0	0	0	0
MIR99B	1.11819	2.74767	3.65147	0	0	0	0	0.666171	0	0	0	0	0	0	0	0	0	0	0	0	0	0	0	0	0	0	0	0	0	0	0	0	0	0	0	0	0	0	0	0	0	0	0	0	0	0	0	0	0
PER2	4.25736	2.74767	0	0	0	0	0	0	0	0	0	0	0	0	3.04479	0	0	0	0	0	0	0	0	0	0	0	0	0	0	0	0	0	0	0.427319	0	0	0	0	0	0	0	0	0	0	0	0	0.606291	0	0
LRRK2	4.47277	0	0	0.896046	0	0	0	2.72295	0	0	1.69282	0	0	0	0.673096	0	0	1.49663	0	0	0	0	0	0	0	0	0	0	0	0	0	0.489698	0	0	0	0	0	0	0	0	0	0	0	0	0	0	0	0	0
TLK2	0	0	0	1.4202	0	0	0	0	0	0	0	1.06127	3.41925	0	0	0	0	0	0	0	0	0	0	0	0	0	0	0	0	0	0	0	0	0	1.5995	0	0	0	0	0	0	0	0	0	0	0	0	0	0
SKP2	3.35458	4.67403	2.97765	3.87265	0	0	0	1.72203	0	0	2.47557	0	0.924011	0	0	0	0	0	1.94043	0	0	0.984032	0	2.36144	1.17168	0	0	0	0	0	0	0	0	0	0	0	0	0	0	0	0	0	0	0	0	0	0	0	0
MGMT	7.22289	6.52816	3.65147	3.58419	4.85458	2.50373	0	4.06932	4.4143	0	1.82685	4.66141	1.46452	4.66431	0	0	0	0	0	0.978796	0	0	1.00517	0	1.00923	2.2126	0	0	0	0	1.3555	0	0	1.1046	0	0.862962	0.980448	1.09644	0	1.45181	0.692473	0.518313	1.0731	0	0	0	0.606291	0	0
PLXNA2	1.11819	3.54299	0	0	0	0	0	0	1.59289	0	0	0	0	0	0	0	0	0	0	0	0	1.14243	0	0.638152	0	0	0	0	0	0	0.451835	0	0.834742	0	0	0	0	0	0	0	0	0	1.0731	0	0	0	0	0	1.01603
ASGR1	0	0	0	0	0	0	0	2.30457	0	0	0	0	0	0	0	0	0	0	0	0	0	0	0	0	0	0	0	0	0.884069	0	0	0	0	0	0	0	0	0	0	0	0	0	0	0	0.686098	0	0	0	0
ESRP1	1.11819	3.921	3.23382	0	0	0	0	0	0	0	0.509588	0	0	3.01321	0	0	0	0	0	0	0	0	0	0	0	0	0	0	0	0	0	0	0	0	0	0	0	0	0	0	0	0	0	0	0	0	0	0	0
CERS2	0	0	0	0	0	0	0	0	0	0	0	0	0	0	0	0	0	0	0	0	0	0	0	0	0	0	0	0	0	0	0	0	0	0	0	0	0	0	0	0	0	0	0	0	0	0	0	0	0
PDPN	0	5.73359	2.67465	3.31577	0	0	0	3.05437	2.8214	0	0	0	0	0	1.88962	0	0	2.07376	0	1.91202	0	1.96806	0	0	0	0	0	0	0.884069	0	2.42073	0	0	0	0	0	0	0	0	0	1.45136	0	2.62156	0	0	0	0	0	0
CD59	1.11819	3.46718	1.15191	0.896046	1.12324	0	0	1.72203	0	0	0	0	0	1.0044	0	0	0	0.472133	0	0.978796	0	0	0	0	0.504614	0	1.05031	0	0.442035	0	1.91936	0	0.834742	0	0	0	0	0	0	0	0	0	0	0	0.43288	0	0	0.477463	0
PHF6	2.23639	1.37384	1.15191	0	1.12324	1.25187	0	0	0	0	0	0	0	0	0	0	1.4323	0	0	0	0	0	0	0	0	0	0	0	0	0	0	0	0	0	0	0	0	0	0	0	0	0	0	0	0	0	0	0	0
POSTN	1.11819	6.17066	0	2.8404	0	0	0	0	0	0	2.08292	0	0	0	2.95645	0	0	2.13572	0	2.51026	0	3.26888	0	0	0	0.840996	0	0	2.10183	0	0	0	0	0.677284	0	0	1.81404	0	0	0	0	0	0.462158	0	1.49752	0	1.07389	0	1.3871
IARS	0	2.60038	0	1.4202	0	0	0	2.46513	0	0	0	0	0	0	0	0	0	0	0	0	0	0	0	0	0	0	0	0	0	0	0	0	0	0	0	0	0	0	0	0	0	0	0.462158	0	0	0	0	0	0
GATA3	4.47277	4.16699	1.82573	2.31625	1.7803	0	3.83105	1.33234	1.005	1.34209	2.03835	0	0	0	2.90907	0.781185	0	1.09626	0	1.13635	0	0.492016	0	1.48174	1.30441	2.16885	0	0	0	0	0	0	0	1.19964	0	0	0.490224	0	0	0	1.22654	0	0	0	0	0	0	0	0
KRT7	4.00868	4.94111	0	2.51552	0	3.51443	4.52655	0	2.01001	2.12717	0.509588	0	0	2.00881	0	3.19307	0	0	0	0	0.823523	0	4.00932	0.638152	1.41663	1.76265	0	0	1.46841	0	0.451835	0	0	1.1046	0	0	0.490224	0	0.50817	0	0.873804	0	0.924316	0	0	0	0	0	0
CX3CR1	0	0	0	0	1.12324	0	0	1.33234	0	0	0	0	0	0	1.34619	0	0	1.09626	0	0.978796	0	1.55965	0	0	0	0	0	0	0	0	0	1.62674	0	0.677284	0	0.544469	0	1.63358	0	0	0.692473	0	0.462158	0	0	0	0	0	0
CX3CL1	0	0	3.45573	1.4202	0	0	0	1.05586	0	0	0	0	0	0	0.673096	0	0	2.07376	0	1.62575	0	0.779827	0	0	0	0	0	0	0.700608	0	1.26846	0	0	0.427319	0	0	0	0	0	0	0.692473	0	0	0	0	0	0	0	0
DBP	3.13916	0	0	0	1.7803	0	0	1.33234	0	0	0	0	0	0	0	0	0	1.56839	0	0	0	0	0	0	0	0	0	0	0	0	0.90367	0	0	0	0	0	0	0	0	0	0	0	0	0	0	0	0.382527	0	0
GLRX	0	1.37384	0	0	0	0	0	1.05586	0	0	0	0	0	0	0	0	0	1.09626	0	0	0	0	0	0	0	0	0	0	0	0	0	0.489698	0	0	0	0	0	0	0	0	0	0	0.462158	0	0	0	0	0	0
GSTO1	2.59636	3.54299	0	0	0	0	0	0	0	0	0	0	0	0	0	0	0	0	0	0	0	0	0	0	0	0	0	0	0	0	0	0	0	0	0	0	0	0	0	0	0	0	0	0	0	0	0	0	0
SFRP2	0	3.921	0	1.4202	0	1.98416	0	0	0	0	2.27247	0	0	4.10547	0	0	0	0	0.835698	0	0	2.05167	0	0	0	0	0	0	0	0	0	0	0	0	0	0	0	0	0	0	0	0	0.732503	0	0	0	0	0	0
LRP5	1.11819	1.37384	0	1.79209	1.12324	1.25187	0	0	0	0	1.43059	0	0	0	0	0	0	0	0	0	0	0	0	0	0	0	0	0	1.02637	0	0.451835	0	0	0	0	0	0.776987	0	0	0	0	0	0	0	0	0	0	0	0
MACC1	1.11819	5.01125	0	0	0	0	0	0	0	0	1.52876	0	0	0	0	2.19306	0	0	0	0	0	2.31269	0	0	0	0	0	0	0	0	0	0	0	0	0	0	0	0	0	0	0	0	0	0	0	0	0	0	0
AKT1S1	0	1.73359	1.82573	2.51552	0	0	0	0	0	0	0.509588	0	0	0	2.01929	0	0	0	0	0	0	0	0	0	0	0	0	0	0	0	0	0.776153	0	0	0	0	0	0	0	0	0	0	0	0	0	0	0	0	0
FFAR4	0	4.78779	0	0	0	0	0	0	0	0	0	0	0	0	0	0	0	1.32545	0	1.91202	0	0	0	0	0	0	0	0	0	0	0	0	0	0	0	0	0	0	0	0	0	0	0	0	0	0	0.8882	0	0
RAD52	4.00868	3.20752	0	0	2.24649	0	0	0.666171	0	0	0	0	4.84914	0	0	0	0	0	0	0	0	0	0	0	0	0	0	0	0	0	0	0	0	0	0.569753	0	0	0	0	0	0.436902	0	0	0	1.21525	0	0	0	0
CASP7	1.11819	0.866794	0	1.79209	0	0	0	1.87018	0	0	1.01918	0	0	0	0.673096	0	0	0	0	0	0.823523	0.779827	0	0	0	0.53061	0	0	0	0	0	0	0	0	0	0	0	0	0	0	0.436902	0	0	0.502693	0	0	0	0	0
FASLG	5.31688	3.80724	0	4.3968	0	0	1.75522	3.63691	0	0	2.71199	0	0	0	1.56288	0	0	2.04053	0	0	0	0.779827	0	0	0.504614	2.29326	0	0	0	0	0	0	0	0	0	0	0	0	0	0	0	0	0	0	0	0	0	0.477463	0
NT5E	4.91146	4.29427	0	2.08056	0	0	0	1.05586	0	0	2.65468	0	0	0	2.85926	0.781185	0	2.49541	0	1.69304	0	1.38126	1.47255	0	1.67629	0.53061	0	0	0	0.555897	1.26846	0	0	1.35457	0	0	0	0	0	0	1.78582	0	0	0	0	0.479683	0	0	0
LAMP2	0	1.73359	0	0.896046	0	0	0	0.666171	0	0	0.509588	0	0	0	0.673096	0	0	0	0	0	0	0.492016	0	0	0	0	0	0	0	0	0	0	0	0	0	0	0	0	0	0	0	0	0	0	0	0	0	0	0
MYLIP	0	2.24063	0	0	0	0	0	2.21297	0	0	2.97237	0	0	0	2.32853	0	0	0	0	0	0	0	0	0	0	0	0	0	0	0	0	0	0	0	0	0	0	0.748435	0	0	0	0	0	0	0	0	0	0	0
F2	2.23639	3.54299	2.97765	1.79209	1.7803	0	0	1.33234	3.6029	0	1.52876	0	0	0	0	1.23815	0	2.36067	0	2.35271	0	2.3902	0	0	0.504614	0	1.71299	0	0.700608	0	0	0	1.57999	0.854638	0	0.544469	1.13827	0.47221	0.80543	0	0	0	0	1.29944	0.86576	0	0	0	0
XRCC6	4.66278	0	2.30382	2.51552	0	0	1.75522	0	0	0	0.509588	0	1.46452	0	1.06683	0	0.903678	0	0	0	0	0	0	0	1.00923	0	0	0	0	0	0	0	0	0	0	0	0	0	0	0	0	0	0	0	0	0	0	0	0
XRCC5	2.89049	2.60038	1.82573	0.896046	0	2.50373	0	0	0	0	1.99091	0	2.14549	0	0	0	0.903678	0	0	0	0	0	1.7804	0	0	0	0	0	0	0	0	0	0	0	0	0	0	0	0	0	0	0	0	0	0	0	0	0	0
NKX2-1	5.68876	4.44603	0	2.08056	1.12324	1.25187	1.75522	1.05586	4.5462	2.12717	1.76289	0	0	0	0	0.781185	0	0	0	0	0	0.779827	0	2.02289	0	0.53061	0	0	0	0	0	0	0	1.1046	0	0	0	0	0	2.19679	0	0	0	0	0	0	0.382527	0	0
HTR1A	0	0	0	0	0	0	0	1.05586	0	0	0	0	0	0	0	0	0	0	0	0	0	0	0	0	0	0	0	0	0	0	0	0	0	0	0	0	0	0	0	0	0	0	0	0	0	0	0	0	0
NUDT1	4.47277	4.40978	0	3.31577	0	0	0	3.38912	5.11292	0	0	0	0.924011	0	0	0	0	0	0	0	0	0	0	0	0	0	0	0	0	0	0	0	0	0	0	0	0	0	0	0	0.436902	0	0.732503	0	0	0	0	0	0
GJA1	1.11819	3.54299	0	1.79209	0	0	0	3.86869	0	0	0	0	2.59403	0	2.32853	0.781185	0	1.32545	0	1.75447	0	1.76386	0	0	0	0	0	0	0	0	0	0	0	0	0	0	2.18612	0	0	0	0	0	1.46501	0	0	0	0	0	0
TAZ	3.35458	4.78779	2.67465	1.79209	1.12324	0	0	1.33234	0	0	1.99091	0	0	0	1.34619	0.781185	0	1.84457	0	0.775678	0	0	0	0	0.799794	0	0	0	1.40122	0	0	1.26585	0	0.854638	0	0.862962	0	0	0	0	0	0	0	0	0	0	0.606291	1.51352	0
TK1	1.77229	3.97422	0	0	0	0	0	1.5468	0	0	0.807678	0	1.46452	0	0	0	0	0	0	0	0	0	0	0	0	0	0	0	0	0	0	0	0	0.427319	0	0	0	0	0	0	0	0	0	0	0	0	0	0	0
HPSE	0	5.23925	0	0	0	0	0	0	0	0	0	0	0	0	0	0	0	2.40196	0	3.02929	0	3.41003	0	0	0	0	0	0	1.02637	0	1.04913	0	0	1.19964	0	0	0.490224	0	0	0	0	0	0	0	0	0	0	0	0
IGF2BP1	0	0	0	0	0	0	4.86415	0	0	0	0.509588	0	0	0	0	0	0	0	0	0	0	0	0	0	0	0	0	0	0	0	0	0	0	0	0	0	0	0	0	0	0	0	0	0	0	0	0	0	0
HCST	0	0	0	0	0	0	0	1.5468	0	0	0.807678	0	0	0	0	0	0	0	0	0	0	0	0	0	0.504614	0	0	0	0	0	0.451835	0	0.526663	0	0	0	0	0	0	0	0.436902	0	0	0	0	0	0	0	0
TIMP2	4.1378	3.30019	0	2.08056	0	0	0	0	0	0	2.03835	0	0	0	1.06683	0	0.903678	0.748313	0	1.13635	0	1.7021	1.26839	0	0	0.53061	0	0	0	0	0.716141	1.55231	0	0	0	0	0	0	0	0	0	0	0	0	0	0	0	0	0
IL25	0	0	0	0.896046	0	0	0	0	0	0	0	0	0	0	0	0	0	2.04053	0	2.56833	0	1.47605	0	0	1.00923	0	0	0	0	0	0	0	0	0	0	0	0	0	0	0	0	0	0	0	1.69121	0	0	0	0
TNFRSF10B	0	0	3.65147	4.97717	0	1.25187	0	4.28099	3.47674	0	3.30817	0	0	0	1.73993	0	0	0.944266	0	0.489398	1.30525	0.779827	0	0	1.41663	3.03929	0.662674	0	0	0	0.716141	0.776153	0	0	0	0	0	0	0	0	0.692473	0	0	0	0.86576	0	0	0	0
SOX1	2.23639	0	0	0	0	0	0	0	0	0	0	0	0	0	0.673096	0	0	0	0	0	0	0	2.34679	0	0	0	0	0	0	0	0	0.489698	0	0	0	0	0	0	0	0	0	0	0	0	0	0	0	0	0
MTHFD2	0	0	0	0	0	0	0	0	0	0	2.03835	0	0	0	0	0	0	0	0	0	0	0	0	0	0	0	0	0	0	0	0	0.489698	0	0	0	0	0	0	0	0	0	0	0	0	0	0	0.765054	0	0
ATF4	0	2.74767	0	3.58419	0	0	1.75522	2.82985	0	0	1.8857	0	0	0	2.80676	1.23815	0	0.472133	0.835698	0.489398	0	2.48192	0	1.2763	0	0.53061	0	0	0	0	1.43228	1.9132	0	0.677284	0	0	0	0	0	0	0	0	0	0	0	0	0.382527	0	0
EIF2S1	0	0	0	2.8404	0	0	0	1.72203	0	0	0	0	0	0	0	0	0	0	0	0	0	0	0	0	0.504614	0	0	0	0	0	0	0	0	0	0	0	0	0	0	0	0	0	0	0	0	0	0.765054	0	0
ACVR1	1.11819	2.87943	0	0	3.36973	0	0	0	0	0	1.52876	0	0	0	0	0	0	0.472133	0	0.489398	0	0	0	0	0	0	0	0	0	0	0	0	0	0	0	0	0	0	0	0	0	0	0	0.796749	0	0	0	0	0
SMAD2	1.77229	3.61447	1.15191	0	0	1.25187	0	1.05586	0	0	1.99091	0	0	1.0044	1.34619	2.34356	0	0	0	1.26508	0	1.47605	0.634193	0	0.504614	0.53061	0	0	0.884069	0.555897	0	0	0	0	0	0	0	0	0	0	0	0	0	0	0	0	0.606291	0	0
PTGES	0	0	0	0.896046	0	0	0	0	0	0	0	0	0	0	0.673096	0	0	0.472133	0	1.26508	0	1.38126	0	0	0	0	0	0	0	0	0	0	0	0	0	0	0	0	0	0	0	0	0	0	0	0	0	0	0
CD63	1.11819	2.24063	0	0.896046	0	0	0	0.666171	0	0	1.8857	0	0	0	0	0	0.903678	0	0	0	0	0.779827	1.90258	0	1.00923	0	0	0	0	0	0.716141	0.489698	0	0.677284	0	0	0	0	0	0.517144	0	1.03663	0	0	0	0	0	0	0
ENPP3	0	0	0	0	0	0	0	1.72203	0	0	0.509588	0	0	0	0	0.781185	0	0	0	0	0	0	0	0	0	0	0	0	0	0	0	0	1.57999	0	0	0	0	0.748435	0	0	0	0	0	0	0.43288	0	0	0	0
CD226	0	0.866794	0	0	0	0	0	3.44405	0	0	1.52876	0	0	0	0	0	0	0	0	0	0	0.492016	0	0	1.80902	0	0	0	0	0	0	0	1.3614	0	0	0	0	0	0	0	0	2.27659	0	0	0	0	0	0	0
PON1	6.46467	3.54299	0	0	0	3.51443	0	0.666171	4.6671	0	2.36645	0	0	0	0	0	0	0	0	0.489398	0	0	0	0	1.00923	0	0	0	0	0	0	0	0	0	0	0	0	0	0.50817	0	0	0	0	0	0	0	0	0	0
NFATC2	0	2.60038	0	0	0	0	0	0.666171	0	0	0.509588	0	0	0	0	0	0	0.472133	0.835698	0.489398	0	0	0	0	0	0.840996	0	0	0	0	0	0	0	0	0	0	0	0	0	0	0	0	0	0	0	0	0	0	0
AXL	4.1378	4.67403	3.82656	3.09981	0	0	0	2.72295	2.01001	0	2.73015	0	0	0	0	1.23815	0	1.56839	1.94043	1.37391	0	0.779827	0	0	1.41663	0	0	0	1.94156	0	0	0	0	0.427319	0	0	1.6959	0	0	0	0	0	0	0	0	0.479683	0	0.477463	0
LYPD1	2.23639	0	0	1.4202	1.12324	0	0	0	0	0	0	0	0	0	0	0	0	0	0	0	0	0	0	1.2763	0	0	0	0	0	0	0	0	0	0	0	0	0	0	0	0	0.692473	0	0	0	0	0	0	0	0
ACTR2	0	0.866794	0	0.896046	0	0	0	0.666171	0	0	1.8857	0	0	0	0.673096	0	0	0	0.835698	0	0	0	0	0	0	0	0	0	0	0	0	0	0	0	0	0	0	0	0	0	0.692473	0	0	0	0	0	0	0	0
UGT1A1	6.43507	0	0	2.31625	0	0	0	4.74243	0	0	0	0	0	1.0044	0	0	0	0	0	0	0	0	0	0	0	0	1.53868	0	0	0.555897	0	0	0	0.427319	0	2.31286	0	1.22064	1.17993	0	0	0	0	0	0.43288	0.479683	0	2.92651	0
ICAM1	5.31688	4.29427	3.65147	0.896046	0	0	0	3.44405	3.47674	0	2.67428	0	0	0	2.75126	0	0	2.24494	1.32455	2.74783	0	1.7021	0	0.638152	0	1.48961	0	0	0.700608	0	0.716141	2.042	0	0	0.903038	0	0.776987	0	0	1.20077	0	0.821506	0	0	0	0	0	0.477463	0
VCAM1	0	3.10742	2.67465	1.4202	0	0	0	1.05586	4.26919	0	1.31727	0	0	0	2.75126	0	0	2.59289	1.94043	2.78978	2.84892	1.63444	0.634193	0.638152	0	0.53061	0	0	0.884069	0.555897	0	1.9132	0.526663	0	0	0.544469	0	1.22064	0	0	0	0	0	0.502693	0	0.959366	0	0	0
SELE	3.13916	3.30019	0	0.896046	1.12324	0	0	0.666171	0	0	0.509588	0	0	0	0	0	0	1.56839	0.835698	0.775678	0	1.87328	0	0	0	0.53061	0	0	0	0	0	0	0	0.992204	0	0	0	0.748435	0	0	0.692473	0	0	0	0	0	0.382527	0	0
AQP4	0	5.38232	0	0	0	0	0	1.05586	4.02002	0	0	0	0	0	0	0	0.903678	0	0	0	0	0	0	0	0	0	0	0	0	0	0	0	1.47853	0	0	0	0	0	0	0	0	0	0	0	0	0	0	0	0
SPAG9	0	3.68208	0	0.896046	0	0	0	0	0	0	0	0	0	0	0	0	0	0	0	0	0	0	0	0	0	0	0	0	0	0	0	0	0	0	0	0	0	0	0	0	0	0	0	0	0	0	0	0	0
PLAU	1.77229	5.22015	1.82573	3.50075	0	0	0	1.87018	0	0	2.36645	0	0	0	1.56288	0	0	0.472133	0	1.75447	0	2.19411	0	0	0	0	0	0	0	0	0	0	0	0.677284	0	0.862962	0	0	0	0	0	0	0	0	0	0	0.765054	0	0
HNRNPC	1.77229	0.866794	0	1.79209	0	0	0	1.87018	0	0	0	0	0	0	0.673096	0	0	0	0	0	0	0	0	0	0	0	0	0	0	0	0	0.489698	0.526663	0	0	0	0.490224	0	0	0	0	0	0	0	0	0	0	0.477463	0
C2	0	0	0	0	0	0	0	1.99851	1.59289	0	0.509588	0	0	0	1.06683	0	0	0	0	0	0	0	0	0	0.799794	0	0	0	0.442035	0	0	0	0	0	0	0	0	0	0	0	0	0	0	0	0	0	0	0.477463	0
MAP1LC3B	0	2.24063	0	3.80634	1.12324	0	0	1.72203	1.59289	0	1.31727	0	0	0	1.06683	0	0	0.472133	0	0.978796	0	0	2.47772	0	0.504614	0.53061	0	0	0	0	0.90367	0	0	0	0	0	0	0	0	0	0	0	1.0731	0	0	0	0.382527	0	0
SLC16A1	0	3.97422	0	2.08056	0	0	0	1.05586	0	0	1.61536	0	0	0	3.08612	2.01933	0	0	0	0.775678	0	2.36529	0	0	0	1.06122	0	0	0	0	0	1.8121	0	0	0	0	0	0	0	0	0	0	0.924316	0	0	0	0.8882	0	0
TLR3	5.78097	3.46718	0	1.4202	1.12324	0	0	1.5468	0	0	1.76289	0	0	0	1.56288	0	0	1.22045	0	2.44699	0	1.55965	1.63936	0	2.1809	0.840996	0	0	1.97122	0	0.451835	0	0	0	0	0	0	0	0	0	0.436902	0	0	0	0	0	0	0	0
AKR1B1	0	3.20752	0	1.4202	0	0	0	2.21297	0	0	0.807678	0	0	0	0.673096	0	0	1.22045	0	1.55136	0	0	0	0	0	1.23204	0	0	0	0	0.716141	0	0	0	0	0	0	0	0	0	0	0	0	0	0	0	0	0	0
AKR1B10	0	0	0	1.4202	0	0	0	2.46513	0	0	2.23827	0	0	0	0	0	0	0.472133	0	0	0	0	0	0	0	0	0	0	0	0	0	0	0	0.992204	0	0	0	0	0	0	1.22654	0	0	0	0	0	0	0	0
RICTOR	0	3.20752	0	0	0	0	0	0.666171	0	0	2.57056	0	0	0	1.88962	0	0.903678	0	0	1.55136	0	1.92225	0	0	0	0.840996	0	0	0	0	0	0	0	0	0	0	0	0	0.50817	0	0	0	0	0	0	0	0	0.477463	0
DCK	0	0	0	0.896046	0	0	0	2.66468	0	0	0	0	0	0	0	0	0	0	0	0	0	0	0	0	0	0	0	0	0	0	0	0	0	0	0	0	0	0	0	0	0	0	0	0	0	0	0	0	0.693549
KMT2A	4.91146	4.12151	3.98496	0	3.73134	7.51119	8.82787	2.3882	6.15996	2.68419	3.29996	0	1.84802	1.0044	2.13366	0	4.19655	0.748313	2.99595	0	0	0	0.634193	0	0	0.53061	1.86036	0.773449	0	2.05706	0	1.26585	2.90906	0	0	0.544469	0	0.944419	0	0	1.45136	0	0.462158	0.796749	1.3722	0.479683	0	0.477463	0
MLLT3	1.11819	0	0	0	1.7803	3.23603	5.07749	0	2.5979	0	2.08292	0	0	0	1.06683	0	0	0	0	0	0	0	0	0	0	0	0	0	0	0.555897	0	0.489698	1.22287	0	0	0	0	0	0	0	0.692473	0	0	0	0	0	0	0	0
NUP98	0	2.60038	1.15191	0	1.12324	2.90674	6.93998	0	0	0	1.52876	0	0	0	0	0	1.4323	0	1.94043	0	0	0	0	0	0	0	0	0	0	0	0	0.489698	0	0	0	0	0	1.22064	0	0	0	0	1.29744	0	0	0	0	0	0
IL22	5.95094	5.29483	0	1.4202	0	0	1.10742	0.666171	0	0	0.807678	0	0	0	0	1.23815	0	2.52948	0	2.62198	0	0.492016	0	1.2763	1.97147	0	0	0	1.68298	0	0	0	0	1.47828	0	0	0.490224	0	0	0	0.436902	0	0	0	0	0	0	0	1.45361
CD163	2.59636	3.921	0	2.51552	0	0	1.10742	1.33234	2.33355	1.34209	1.99091	0	0	0	1.06683	0	0	1.7471	0	1.37391	0	1.63444	1.00517	0	0	1.06122	0	0	1.24095	0	0	0.489698	0	0	0	0.544469	1.6959	0	0.50817	2.06858	0	0.821506	1.38647	0.502693	0	0	0.382527	0	0
CCR6	1.11819	3.46718	0	0.896046	0	0	0	1.05586	0	0	1.43059	0	0	0	0	0	0	1.7471	0.835698	2.24387	0	1.55965	0	0	0	0	0	0	0	0	0	0	0	0	0	0	0.490224	0	0	0	0	0	0	0	0	0	0	0	0.437581
STAR	0	0	5.13687	0	0	0	0	0	0	0	0.807678	0	0	0	0	1.23815	0	0.748313	0	0	0	0.779827	0	0	0	0	0	0	0	0	0	0	0	0	0	0	0	0	0	0	0	0	0	0	0	0	0	0	0
ENO2	2.59636	3.30019	0	3.93572	3.88579	1.25187	1.10742	0	2.01001	0	1.18323	0	0	0	0	1.81386	0	0.748313	0	0	0	0	0.634193	0	0	1.23204	0	0	0.884069	0	0.716141	0	0	0.854638	0	0	0	0	0	0	0	0	0	0	0.43288	0	0	0	0
SYNM	0	0	0	0	0	0	0	2.92603	0	0	0.509588	0	0	0	0	0	0	0	0	0	0	0.779827	0.634193	0.638152	0	0.840996	0	0	0.442035	0	0	0	0	0.427319	0	0	0	0	0	0	0	0	0	0	0	0	0	0	0
CHGA	3.13916	5.86662	1.15191	2.9766	0	1.25187	1.10742	1.5468	1.59289	3.11624	2.57056	0	0	0	0	0	0	0	0	0	1.91216	2.6005	0	2.36144	0	1.68199	0	0	0.442035	0	1.3555	0	0.526663	2.33292	0	0	0	0.47221	1.01634	0	0.692473	0	0	0	0	0.760279	0	0	0.437581
TTF1	4.47277	2.4334	1.15191	1.4202	0	0	3.10893	0	1.005	0	1.82685	0	0	1.0044	1.34619	1.81386	0.903678	0	0	0	0	0	0.634193	1.01145	0	1.37161	0	0	0	0	0.451835	0	0	0.677284	0	0	0	0	0	0.517144	0	0.518313	0	0	0	0	0	0	0
ERG	5.31688	5.44815	2.67465	3.09981	0	3.23603	5.07749	2.66468	2.8214	3.11624	1.8857	0	1.84802	0	2.23598	0	1.80736	1.32545	0	0.978796	0	1.63444	0	1.2763	0	1.23204	0	0	0	2.27221	0.90367	0	0	0	0	0	0	0	0	0	0	0	0	0	0	0	0	0	0
PRKAA2	0	2.60038	4.80338	2.68814	0	0	0	3.65851	0	0	2.47557	0	0	0	2.75126	0	0	2.54589	0	2.71841	0	2.56313	0	0	0	0.840996	0	0	1.87773	0	0	0	0	0.677284	0	0	1.81404	0	0	0	0	0	0	0	1.21525	0	2.18057	0	0
THBD	2.59636	0	2.30382	1.4202	0	0	0	1.87018	2.01001	0	2.39529	0	0	0	0	0	0	1.09626	0	1.69304	0	0	0.634193	0	1.30441	0	0	0	0.442035	0	0	0	1.22287	0	0	0	0	0	0	0	0.692473	0	0	0	0	0.760279	0	0	0
CD1C	1.11819	2.4334	0	0	0	0	0	1.5468	0	0	0	0	0	0	0	0	0	0.944266	0	0.489398	0	0	0	0	0.799794	0.53061	0	0	0	0	0	0	0.526663	0	0	0.544469	0	0	0	0	0.692473	0	0.462158	0	0	0	0	0	0
ABCC4	1.11819	0	0	0	0	0	0	2.30457	0	0	2.03835	0	0	0	0	0	0	0	0	0	0	0	0	0	0.799794	0	0	0	0	0	1.26846	0	1.47853	0	0	0	0	0.47221	0	0	0	0	0	0	0	0	0	0.756762	0
BACH2	0	2.60038	0	0	0	0	0	0	0	0	1.43059	0	0	0	1.88962	0	0	0.472133	0	0	0	0	0	0	0	0	0	0	0	0	0	1.46909	0	0	0	0	0	1.09644	0	1.55143	0	1.55494	0	0	0	0	0	0	0
AFF1	0	0	1.15191	0	2.60809	2.50373	5.14271	0	2.8214	0	1.18323	0	0	0	0.673096	0	0	0.748313	0	0	0	0	0	0	0	0	0	0	0	0	0	0	0.834742	0	0	0	0	0	0	0	0.873804	0	0	0	0.686098	0	0	0	0
IL23A	5.256	3.10742	1.15191	0.896046	2.24649	0	0	1.33234	0	0	2.33644	0	0	0	0	0	0	2.40196	0	2.18244	0	1.76386	0	0.638152	1.51384	0.53061	0	0	0	0	0.451835	0	0	0	0	0	0	0	0	0	0	0	0	0	0	0	0	0.756762	0.437581
FLI1	2.89049	1.37384	1.15191	0	1.12324	0	2.57136	1.72203	0	0	1.99091	0	0	0	0	0	0	0	0	0	0	0	0	0.638152	0	1.48961	0	0	0	1.29075	0	0	0	0	0	0	0	0.47221	0	0	0.436902	0	1.8056	0	0	0	0	0	0
SSSCA1	4.00868	2.60038	1.82573	2.08056	0	0	0	0	0	0	1.01918	0	0	0	0	1.56237	0	0	0	0	0	0.492016	0	1.01145	0	0	0	0	0.700608	0	0	0	0	0	0	0	0	0	0	0	0	0	0	0	0	0	0.988818	0	0
CYP2C9	1.11819	0	0	0	0	0	0	1.72203	0	0	1.61536	0	0	0	0	0	0	0	0	0	0	0	0	0	0.799794	0	0	0.773449	0	0	0	0	0	0	0	0	0	0	0	0	0	0	0	0	0	0	0	0.477463	0
SRGN	0	3.68208	0	0	0	0	0	0	0	0	0	0	0	0	2.49075	0	0	1.63331	0	0	0	0	0	0	0	0	0	0	0	0	0	0	0	0	0	0	0	0	0	0	0	0	0	0	0	0	0	0.756762	0
CXCL10	2.23639	3.74622	2.30382	1.79209	0	0	0	0.666171	0	0	1.61536	0	0	0	0	0	0	2.00559	0	1.91202	0	1.14243	1.26839	0	1.80902	1.59183	2.95515	0	0	0	0.451835	0	0	0.427319	0	0	1.37623	0	0	0	0	0	0	1.5935	0.686098	1.65943	0	0	0
UCP1	0	2.99862	2.30382	0	0	0	0	0	0	0	0	0	0	0	0	0	0	0.748313	0	0	1.30525	0	0	0	0	0	0	0	0	0	0	0	0	0	0	0	0	0	0	0	0	0	0	0	0	0	1.21258	0	0
IL13	6.89917	4.21087	2.67465	2.31625	1.7803	0	0	1.05586	0	0	1.82685	0	0	0	0	0.781185	0	2.16471	0	2.51026	0	0.492016	0.634193	0.638152	1.74568	1.23204	0	0	1.58468	0	0	0	0	0.427319	0	0	0.980448	0	0	1.63931	0	0	0	0	2.01023	0	0	0	0.437581
NFKB2	2.89049	1.37384	0	0.896046	0	1.25187	0	0	0	0	0	0	0	0	0.673096	0	0	0.472133	0	0	0	0	0	0	0	0	0	0	0	0	0	0	0	0	0	0	0	0	0	0.517144	0	0.518313	0.462158	0	0	0	0	0	0
IL1R1	1.11819	3.10742	0	0	0	0	0	1.05586	0	0	1.18323	0	0	0	0	0	0	1.49663	0	1.69304	0	2.09005	0	0	0.504614	0	0	0	0	0	0	0	0	0.427319	0	0	0.490224	0	0	0	0.436902	0	0	0	0.686098	0.479683	0	0.756762	0
HSPD1	3.35458	3.54299	3.65147	2.31625	0	0	0	1.05586	0	0	0	0	0	0	0	0	0	0	0	0.775678	0	0	1.26839	0	1.30441	0	0	0	0	0	0	0	0	0	0	0	0.776987	0	0	0	0	0	0.924316	0	0	0.760279	0.382527	0	0
C1QL1	3.13916	0	0	0	0	0	0	0	2.33355	0	0	0	0	0	0	0	0	0	0	0	0	0	0	0	0	0	0	0	0	0	0	0	0	0	0	0	0.490224	0	0.80543	0	0	0	0	0	0	2.33029	0	0	0
CYR61	4.25736	4.40978	1.82573	2.51552	0	0	0	0	0	0	1.01918	0	0	0	0	0	0	0.472133	0	0	0	0.779827	0	0	0	0	0	0	0.442035	0	0	0	0	0	0	1.80869	0	0	0	0	0	0	0	0	0	0	0	0	0
BRD4	3.35458	4.44603	3.65147	3.31577	0	0	1.10742	2.60266	1.005	0	2.54794	0	0	0	1.88962	0	0	2.81117	1.6714	2.0004	0	1.14243	2.47772	0	0	0	1.71299	0	1.97122	0	0.90367	0	0	0	0	0	0	0.47221	0	0	1.78582	0	0	0.796749	0	0.479683	1.41552	0	0
ARNTL	4.1378	2.74767	1.15191	1.4202	0	0	0	0	1.005	0	0	0	0	0	0	0.781185	0	1.09626	0	0	0	0	0	0	0	0	0	0	0	0	0	0.489698	0	1.1046	0	0	0	0	0	0	0	0	0	0	0	0	0.765054	0	0
PLOD2	2.23639	0	0	1.4202	0	0	0	0	0	0	0	0	0	0	2.95645	0	0	0	0	0	0	0	0	0	0	0	0	0	1.24095	0	0	2.64061	0	0	0	0	0	0	0	0	0	0	0	0	0	0	0	0	0
EEF1A1	0	3.68208	0	0	0	0	0	0	0	0	0	0	0	2.00881	0	0	0	0	0	0.775678	0	0	0	0	0	0	0	0	0	0	0	0	0	0	0	0	0	0	0	0	0	0	0	0	0	0	0	0	0
SMARCA4	5.05821	4.12151	2.30382	1.79209	1.7803	0	0	0	0	0	2.23827	0	1.84802	1.0044	2.01929	0.781185	0	1.09626	0	1.13635	1.30525	1.38126	0	0	0	0.53061	0	0	1.46841	0.555897	0	0	0	0	0	0	0.776987	0	0	0	0	1.45509	0	0	0.43288	0	0	0	0
ITGB1	0	3.74622	0	1.79209	0	1.25187	0	0.666171	0	0	1.61536	0	0	0	2.13366	1.81386	0	1.4164	0	0.489398	0	2.33948	0	0	0.504614	0.53061	0	0	0	0	0	0	0.526663	0	0	0	0	0.47221	0	0	0.436902	0	0	0	0	0	0	0	0
FLT4	2.23639	3.68208	0	1.4202	1.7803	0	0	1.33234	2.8214	0	1.43059	0	0	1.0044	0	0	0	1.4164	0	0.775678	0	1.87328	0	0	0	1.06122	0	0	0	0	0	0	0	0	0	0	0	0	0	0	0	0	0	0	0	0	0	0	0
AHR	6.31092	4.7322	2.67465	4.66791	1.12324	0	0	4.31394	2.5979	0	2.44977	0	2.59403	0	2.41302	2.4763	0	2.864	2.3461	2.91397	0	2.09005	1.00517	0	2.06259	0	0	0	1.46841	0	0	0	2.05762	0	0	0.544469	0	0	0	1.03429	0.436902	0.821506	0	1.66991	0	0	1.49449	0	1.61924
CYP1A1	8.43023	0.866794	0	1.79209	0	0	0	3.99703	0	0	0	0	0	0	0	0	0	0.748313	0	2.18244	0	0.492016	0	0	0	0	0	0	0.884069	0	0	0	0	0	0	0	0	0.748435	0	0	0	0	0	0	0	0	1.07389	0	0
CYP1B1	6.43507	0.866794	0	2.8404	0	0	0	2.30457	0	0	0.509588	0	0	0	0	0	0	1.7471	0	1.62575	0	0.492016	0	0	0	0	0	0	0	0	0	0	0	0	0	0	0	0	0	0	0	0	0	0	0	0	1.27073	0	0
ACP5	0	0	0	0	2.60809	3.23603	0	0	0	0	0	0	0	0	0	0	0.903678	1.56839	0	0	0	0.779827	0	0	0	0	0	0	0	0	0.451835	0	0	0	0	0.544469	0	0.47221	0.50817	0	0	0	0	0	0	1.65943	0	0.477463	0
BGLAP	0	2.60038	1.15191	0	3.88579	4.63245	0	0	0	0	1.18323	0	0	0	0	0	0	0	0	1.13635	0	0	0	0	0	0.53061	0	0	0	0	0	0	0	0	0	0	0	0	0	0	0	0	0	0	0	0.479683	0	0	0
KLB	0	0	0	0.896046	0	0	0	0	0	0	0	0	0	0	0	0	0	0	0	0	0	0	0	0	0	0	0	0	0	0	0	0	0	0	0	0	0	0	0	0	0	0	0	0	0	0	0	0	0.437581
DAPK3	0	2.74767	0	1.4202	0	0	0	0	1.005	0	0	0	0	0	0	0	0	0	0	0	0	0	1.00517	1.79152	0.504614	0	0	0	0	0	0.716141	0	0	0.427319	0	0	0.490224	0	0.80543	0	0	0	0	0	0	0.479683	0	0	0
FGF19	0	4.81469	0	0.896046	0	0	0	1.05586	3.71896	0	2.33644	0	0	0	0	0	0	0	0.835698	0	0	0	0	0	0	0	0	0.773449	1.63572	0	0	0	0	0	0	0	0	0	0	0	0	0	0	0	0	0	0.8882	0	0
FGF21	0	0	1.15191	0	0	0	0	1.33234	2.33355	0	0	0	0	0	0	0	0	2.10545	0	1.46819	0	0	0	0	0	0	0	0	1.8068	0	0	0	0	0	0	0	0	0	0	0	0	0	0	0	0	0	2.15893	0	0
FGF23	2.89049	2.4334	0	3.99586	3.5606	0	0	1.87018	1.005	0	0	0	0	0	1.56288	0	1.4323	0	0	0	0	0	0	0	1.41663	0	0	0	1.02637	0	1.84686	0	0	0	0	0	0	0	0	0	0	0	0	0	0	0	0.606291	0	0
ANGPT1	1.11819	2.24063	0	1.4202	0	0	0	0.666171	2.33355	0	0.807678	0	0	0	1.34619	0	0	0.472133	0	0	0.823523	3.18616	0	0.638152	0.504614	0.53061	0	0	0	0	0.90367	0	0	0	0	0	0	0.47221	0	0	0	0	0	0	0	0	0	0.477463	0
TEK	3.54459	3.30019	1.82573	0.896046	1.12324	0	0	1.33234	1.005	0	1.01918	0	0	0	1.34619	0.781185	0	1.09626	0	0.775678	0	3.05515	0	0.638152	0	0	0	0	0	1.43697	0	0	0	0	0	0	0.490224	0.47221	0.50817	0	0	0	0	0.796749	0	0	0	0	0
LGMN	0	4.84101	0	2.51552	0	0	0	0	0	0	0	0	0	0	0	0	0	0	0	0	0	0	0	0	0	0	0	0	0	0	0	0	0	0	0	0	0	0	0	0	0	0	0	0	0	0	0	0	0
TRAF7	0	1.73359	0	0	0	0	0	0	0	0	0	0	0	0	0	0	0.903678	0	0	0	0	0	0	0	0	0.840996	0	0	0	0	0	0	0	0	0	0	0	0	0	0	0	0	0	0	0	0	0	0	0
GOLM1	4.36866	5.6271	0	2.51552	0	0	0	0.666171	0	0	1.31727	0	0	0	0	0	0	1.32545	0	0	0	0	0	0	0	0	0	0	2.45532	0	0	0	0	1.47828	0	0	2.57266	0	0	0	0	0	0	0	0	0	0	0	0
APOE	7.44516	0	1.15191	2.51552	0	0	0	1.5468	0	0	1.18323	0	0	0	0	0	0	1.69258	0	0.978796	0	0	0	0	0	0.53061	0	0	0.700608	0	0	0	0	0	0	0	1.81404	0	0	0	0	0	0	0	0	0	0	0	0
NEK1	0	0	0	0	0	0	0	0	0	0	0	0	0	0	0	0	0	0	0	0	0	0	0	0	0	0	0	0	0	0	0	0	0	0	0	0	0	0	0	0	0	0	0	0	0	0	0	0	0
IFIH1	1.11819	2.01263	0	3.09981	1.7803	0	0	2.92603	0	0	1.18323	0	0	0	0	0	0	1.22045	0	0.775678	0	0	0	0	1.97147	0.840996	0	0	0	0	0	0	0	0	0	0	0	0	0	0	0	0	0	0	0	0	0	0	0
CD33	3.35458	3.10742	0	1.79209	0	2.50373	3.51045	3.52098	4.19079	0	2.08292	0	2.59403	0	0	0	1.4323	0.472133	2.50709	0	0	0	0	0	0	0	0.662674	0	0	1.66769	0	0	1.82196	0.427319	0	0	0	1.22064	0	0	1.31071	0	0.924316	0	0	0	0	0.477463	0
PRMT5	0	3.80724	0	2.68814	0	0	0	0	0	0	0	0	2.38853	0	0	0	0	0.472133	3.09245	0.489398	0	0	0	0	0	0	0	0	0	1.84665	0	0	0	0.677284	0	0	0	1.09644	0	0	1.01445	0	0	0	0	0	0.606291	0	0
MIR26A1	1.11819	4.25326	1.82573	2.31625	0	0	0	1.33234	0	0	1.18323	0	0	0	0.673096	0	0	0	0	1.55136	0	0.492016	0	0	0	0	0	0	1.02637	0	0.90367	0	0	0	1.70926	0	0	0	0	0	0	0	0	0	0	0	0.765054	0	0
MIR26B	0	5.20077	0	0.896046	0	0	0	0	0	0	1.31727	0	0	0	0	0	0	0	1.6714	0	0	1.7021	0	0	0	0	0	0	0.442035	0	0	0	0	0	0	0	0	0	0	0	0	0	0	0	0	0	0	0	0
TGFB2	0	2.74767	0	2.08056	0	1.25187	0	0	0	0	0.807678	0	0	0	1.06683	0	0.903678	1.09626	0	0	0	0	0	0	0	0	0	0	0	0	0	0	0	0	0	0	0	0	0	0	0	0	0	0	0	0	0	0	0
CDC42	1.11819	4.89206	3.65147	1.4202	0	0	0	1.05586	0	0	2.33644	0	0	0	1.56288	0	0	0.472133	0.835698	1.62575	0	1.63444	0	0	0.799794	0	0.662674	0	0	0	0	1.46909	0	0.854638	0	0	0	0	0	0	0	0	0	0	0	0	0.382527	0	0
MC1R	7.53826	0.866794	2.67465	0	1.12324	0	0	1.5468	0	2.12717	0	0	1.46452	0	0	0	0	1.56839	0	0	0	0	0	0	0	0	0	0	0	0	0	0	0	0	0	0	0	0	0	0	0	0	0	0	0	0	0	0	1.56871
NUPR1	0	0.866794	2.30382	2.08056	0	0	0	1.33234	0	0	0.807678	0	0	0	0	0	0	0	0	0	0	0	0	0	0	0	0	0	0	0	0	0	0	0	0	0	0	0	0	0	0	0	0	0	0	0	0	0	0
LCN2	2.59636	4.81469	2.30382	1.4202	0	0	0	1.33234	0	0	1.61536	0	0	0	0	0.781185	0	2.21923	1.94043	1.13635	0	0	0	0	1.41663	0	0	0	0	0	2.25917	0	0	1.19964	0	0	0	0	0	0	0	0	0	0	0	0	1.07389	0	0
LAMP3	2.59636	0.866794	0	0.896046	0	0	0	0	0	0	0	0	0	0	1.56288	0	0	0	0	0	0	0	0	0	0	0	0	0	0	0	0	0	0	0	0	0	0	0	0	0	0	0	0	0	0	0	0	0	0
DDIT4	0	3.54299	0	1.79209	0	0	0	1.87018	0	0	2.2024	0	0	0	3.39536	0	0	0.472133	0	0	0.823523	0.779827	0	0	0	0	0	0	0	0	0	2.042	0	0	0	0	0	0	0	0	0	0	0	0	0	0	0	0	0
PDE5A	1.11819	0	2.67465	0	0	0	0	2.46513	0	0	0	0	0	0	0	0	0	1.22045	0	1.46819	0	0	0	0	0	0	0	0	0	0	0	0	0	0	0	0	0	0	0	0	0.692473	0	0	0	0	0	0	0	0
CD99	1.77229	2.74767	0	2.51552	0	0	3.51045	2.11171	0	0	0	0	0	0	0.673096	0.781185	0	0	0	0.489398	0	0	0	0	0	1.37161	0	0	0	0	0	0	0	0.427319	0	0	0	0.47221	0	0	0	0	0	0	0	0	0	0	0
SLC4A1	1.77229	3.74622	0	1.79209	0	1.25187	2.86265	0	0	0	0.509588	0	0	0	0	1.81386	0	0	0	0	0	0.492016	0	1.01145	0.504614	1.59183	0	0	0.442035	0	0	0	0	0	0	0	0	0	0	0.819654	0	0	0	0	0	0	0	0	0
SLC4A3	1.77229	0.866794	0	0	0	2.50373	3.32227	0	1.005	0	0.509588	0	0	0	0	1.23815	0	0	0	0	0	0.492016	0	1.01145	0	1.59183	0	0	0.442035	0	0	0	0	0	0	0	0	0	0	0	0	0	0	0	0	0	0	0	0
CBFA2T3	0	0.866794	0	0	0	2.90674	3.32227	0	1.005	0	0	0	0	0	0	0	0	0	0	0	0	0	0	0	0	0	0	0	0	0	0	0	0	0	0	0	0	0	0	0	0	0	0	0	0	0	0	0	0
GLIS2	0	0.866794	0	0	0	2.90674	0	0	1.005	0	0	0	0	0	0	0	0	0	0	0	0	0	0	0	0	0	0	0	0	1.29075	0	0	0	0	0	0	0	0	0	0	0	0	0	0	0	0	0	0	0
KDM5A	0	3.20752	0	0	0	2.50373	0	2.21297	0	0	0	0	1.46452	0	0	2.01933	0	0	0	0	0	0	0	0	0	0	0	0	0	0	0	0	0	0	0	0	0	0	0	0	0	0	0	0	0	0	0	0	0
RBM15	0	0.866794	0	0	0	3.23603	1.10742	0	0	0	0	0	0	0	0	0	0	0	0	0	0	0	0	0	0	0	0	0	0	0	0	0	0	0	0	0	0	0.47221	0	0	0	0	0	0	0	0	0	0	0.437581
MKL1	2.23639	1.37384	0	1.4202	1.12324	3.23603	1.10742	0	0	0	0.509588	0	0	0	2.41302	0	0	0	0	0	0	0	0	0	0	0.53061	0	0	0.884069	0	1.26846	0	0	0	0	0	0	0.47221	0	0	0	0	0	0	0	0	0	0	0.437581
EGF	5.43216	4.89206	6.53413	2.31625	0	0	0	3.0936	3.82641	0	1.8857	0	0	0	3.16385	0	0	0	1.94043	0.775678	0	2.19411	0	2.02289	0	1.48961	0	0	0	1.11179	0.451835	0	0.526663	1.74665	0	0	0	1.69285	0	0	0	0	0	0	0	0	0	0	0.693549
TXNRD1	0	2.99862	1.82573	2.9766	0	0	0	2.3882	0	0	1.18323	0	0	0	0.673096	0	0	0.748313	0	0.489398	0	0	0	0	0	0	0	0	0	0	0	0	0	0.427319	0	0	0	0	0	0	0	0	0	0	0	0	0	0	0
PPARGC1A	6.46467	0	0	1.4202	3.15335	0	0	1.72203	0	0	0	0	0	0	2.62971	0	0	1.09626	1.94043	1.26508	0	0	0	0	0	0	0	0	1.02637	0	0	0.489698	0	1.35457	0	0	0	0	0	0	0	0	0	0	0	0	0.765054	0	0.437581
SDC2	0	4.02527	0	0	0	0	0	0	0	0	0	0	0	0	0	0	0	0.944266	0	0	0	0.492016	0	0	0.504614	0	0	0	0	0	0	0	0	0	0	0	0	0	0	0	0	0	1.29744	0	0	0	0	0	0
HUWE1	1.11819	2.60038	1.15191	0	0	0	1.10742	0	0	0	0	0	4.34326	0	0.673096	0	0	0	0	0	0	0	0	0	0	0	0	0	0	0	0	0	0	0	0	0	0	0	0	0	0	0	0	0	1.3722	0	0.382527	0	0
PSMD10	0	4.02527	0	2.9766	0	0	0	0	0	0	0	0	0	0	0	0	0	1.49663	0	0	0	1.14243	0	0	0	1.23204	0	0	0	0	0	0	0	0	0	0	0	0	0	0	0	0	1.0731	0	0	0	0	0	0
PTPN6	0	4.25326	3.23382	0	0	0	0	2.3882	0	0	2.23827	0	0	0	0	0	0	1.32545	0	1.13635	0	0	0	0	0.504614	0	0	0	0.442035	0	0	0	0	0	0	0	0	0.47221	0	0	0	0	0	0	1.21525	0	0	0	0
BMI1	4.47277	3.74622	2.67465	2.8404	0	0	0	1.5468	3.01501	0	1.43059	0	2.59403	0	1.34619	1.81386	0	1.22045	0	1.26508	0	0	1.7804	0.638152	0	0.840996	0	0	0	0	0.716141	0	0	0	0.569753	0	0	0	0	0	0	0	0.462158	0	0	0	0	0.477463	0
SRSF1	0	1.73359	0	0	0	0	0	1.33234	0	0	2.33644	0	0	0	0.673096	0	0	0	0	0	0	0.492016	0	0	0	0	0	0	0	0	0	0.489698	0	0.854638	0	0	0	0	0	0	0	0	0	0	0	0	0	0	0
WNT10B	0	0	0	0	0	0	0	0	0	0	0	0	0	0	0	0	0	0	0	0	0	0	0	0	0	0	0	0	0	0	0.451835	0	0	0	0	0	0	0	0	0	0	0	0	0	0	0	0	0	0
DES	2.89049	2.01263	0	0.896046	0	0	3.97007	0	1.59289	0	1.01918	1.06127	0	0	0	0	0	0	0	0.775678	0	1.87328	0	0	0.504614	1.59183	0	0	0.700608	0	0	0	0.526663	0.677284	0	0	0	0	0.50817	0	0	0	0.462158	0	0	0	0	0	0
S100A1	3.54459	3.46718	0	0.896046	1.12324	0	2.86265	0.666171	1.59289	0	0.807678	0	0	0	0	0	0	1.69258	0	1.26508	0.823523	0	0.634193	1.01145	0	1.76265	0	0	1.02637	0.555897	0.451835	0	0.526663	0.677284	0	0	0	0	0.50817	0	0	0	0	0	0.43288	0	0	0	0
H3F3A	4.47277	2.01263	1.15191	0	0	0	0	0	0	0	0	0	0	0	0.673096	0	0.903678	0.472133	0	0	0.823523	0	0	0	0	0.53061	0	0	0	0	0	0	0	0	0	0	0	0	0	0	0	0	0	0	0	0	0	0	0
ANKRD36B	0	3.38647	0	0	0	0	0	0	0	0	0	0	0	0	0	0	0	0	0	0	0	0	0	0	0	0	0	0	0	0	0	0	0	0	0	0	0	0	0	0	0	0	0	0	0	0	0	0	0
MAGEA3	0	0.866794	3.82656	0	0	0	0	2.82985	0	0	0	0	0	0	0	0	0	0	0.835698	0.489398	0	0	0	0	0	0	0	0	0	0	0	0	0	0	0	0	0	0	0	0	0	0	0	0	0	0	0	0	0
EHD2	0	0.866794	0	0	0	0	0	0	0	0	0	0	0	0	0	0	0	0	0	0	0	0	0	0	0	0	0	0	0	0	0	0	0	0	0	0	0	0	0	0	0	0	0	0	0	0	0	0	0
SOCS3	5.86819	3.46718	1.82573	2.08056	0	0	0	1.33234	0	0	1.01918	0	0	0	0	0	0	1.96876	0	1.69304	0	0	0	1.01145	0.504614	0	0	0	1.24095	0	0	0	0	0	0	0	0	0	0	0	0	0	0	1.00539	0	0	0	0	0
HAS2	0	4.54887	0	0	0	0	0	0	0	0	0	0	0	0	2.01929	0	0	0.472133	0	0	0	0	0	0	0	0	0	0	0	0	1.26846	0	0	0	0	0	0	0	0	0	0	0	0	0	0	0	0	0	0
GREM1	4.9865	4.96493	0	2.51552	0	0	0	0	0	0	0	0	0	0	0	0	0	0.472133	0	0	0	0	0	0	0	0	0	0	0.700608	0	0	0	0	0	0	0	0	0	0	0	0	0	0	0	0	0	0	0	0
GRP	1.11819	3.20752	1.15191	0	4.1565	0	0	1.99851	1.59289	0	1.61536	0	0	0	0	0	0	0	0	0	0	0	0	2.36144	0	0	0	0	0	0	1.43228	0	0	1.66949	0	0	0	0	0	0	0	0	0	0	0	0	0	0	0
FBN1	1.77229	0.866794	0	0	1.12324	0	0	0	0	0	0	0	0	0	0	0	0	1.56839	0	0.489398	0	0	0	0	0	0.53061	0	0	0	0	0	0	0	0	0	0	0	0	0	0	0	0	0	0	0	0	0	0	0.437581
EML4	2.59636	2.74767	5.05956	0.896046	0	0	2.57136	1.05586	0	3.11624	2.16469	0	0	0	0	0.781185	0	0	0	0	0	0	0	0	0	0	0	0	0	0	0	0	0	0	0.569753	0	0	0	0	0	0	0	0	0	0	0	0	0	0
ACVR1B	2.23639	0	0	0	0	0	0	0	0	0	0	0	0	0	0	0	0	0	0	0	0	0	0	0	0	0	0	0	0	0	0	0	0	0	0	0	0	0	0	0	0	0	0	0	0	0	0	0	0
ANXA3	0	5.16106	0	0.896046	0	0	0	0	0	0	0	0	0	0	0	0	0	0.472133	0	0.489398	0	0	0	0	0	0	0	0	0	0	0	0	0	0	0	0	0	0	0	0	0	0	0	0	0	0	0	0	0
CEACAM5	0	3.68208	0	0	0	0	0	1.87018	5.38436	0	0	0	0	0	0	2.19306	0	0.944266	0	1.55136	0	2.22566	0	0	0	0	0	0	0	0	0	0	0	0	0	0	0	0	0	0	0	0	0	0	0	0	0	0	0
MIR221	3.35458	5.49535	1.15191	2.08056	0	0	1.10742	1.5468	3.71896	0	2.93262	0	0	0	0	0.781185	0	0	0	0	0	1.55965	0	0	0	0	0	0	0.442035	0	0	0	0.834742	0.427319	0	0	0	0	0	0	0	0	0	0	0	0	0	0	0
PRTN3	3.86831	1.73359	1.82573	2.51552	0	0	0	1.05586	0	0	0	0	0	0	0	1.56237	0	0.944266	0	2.24387	0	0	0	0	0	0	0	0	0	0	0.451835	0	0	0	0	0	0	0	0	0	0	0	0	0	0	0	0	0	0.437581
GTS	0	2.87943	0	0	0	0	0	2.21297	0	0	0	0	0	0	0	3.052	0	0	0	0	0	0	0	0	0	0	0	0	0.442035	0	0	0	0	0	0	0	0	0	0	0	0	0	0	0	0	0	0	0	0
MIR134	0	0.866794	0	0.896046	0	0	0	0	0	0	0	0	0	0	0	0	0	0	0	0	0	0	0	0	0	0	0	0	0	0	0	0	0	0	0	0	0	0	0	0	0	0	0	0	0	0	0	0	0
CLTC	0	2.24063	0	0	0	0	1.10742	0	0	0	0	0	0	0	0	0	0	0	0	0	0	0.779827	0	0	0	0	0	0	0.442035	0	0	0	0	0	0	0	1.13827	0	0	0	0	0	0	0	0	0	0	0	0
MTX1	1.11819	0.866794	0	0	0	1.25187	0	2.3882	0	0	0	0	0	0	0	0	0	0	0	0	0	0	0	0	0.504614	0	0	0	0	0	1.26846	0	1.22287	0	0	0	0	1.49687	0	0	0	0	0	0	0.686098	0	0.606291	0	0
ACSBG1	0	2.01263	0	0	0	0	0	1.5468	3.71896	0	0	0	0	0	0	0	0	0	0	0	0	0	0	0	0	0.53061	0	0	0	0	0	0	0	1.19964	0	0	0	0	0	0.517144	0.436902	0.518313	0	0	0	0	0.382527	0	0
CD9	0	2.4334	0	0	0	2.50373	1.75522	0.666171	0	0	0	0	0	0	0	0	0.903678	0.472133	0	0	0	0.492016	0	0	0	0	0	0	0.442035	0.555897	0	0.489698	0	0.427319	0	0	0	0	0	0	0	0	0	0	0	0	0	0	0
PTPA	1.77229	1.73359	3.98496	3.31577	0	0	0	3.26883	0	0	1.52876	0	0.924011	0	1.06683	1.23815	0	1.56839	0	0.775678	0	0	1.00517	0	0	0	0	0	0	0	0	0	0	0	1.89268	0	0	0.47221	0	0	0	0	0	0.796749	0	0	0.382527	0	0
SMPD1	0	0	0	0	0	0	0	2.11171	0	0	0	0	0	0	1.56288	0	0	0	0	1.13635	0	2.0111	2.34679	0	0	0	0	0	0	0	0	1.13704	0	0	0	0	0	0	0	0	0	0	0	0	0	0	0	0	0
VASH1	0	1.73359	2.30382	0	0	0	0	0	0	0	0	0	0	0	1.06683	0	0	0	0	0	0	3.17003	0	0	0	0	0	0	0	0	0.451835	0	0	0	0	0	0	0	0	0	0	0	0	0	0	0	0	0	0
VEGFC	0	4.9883	4.50039	1.4202	2.24649	5.11695	0	0.666171	0	0	1.18323	0	0	0	2.32853	1.23815	0	1.7471	0	0	0	2.48192	0	0	0	0	0	0	0	0	0.451835	0	0	0	0	0	0	0	0	0	0	0	1.46501	0	0	0	0	0	0
BCHE	1.11819	4.58136	0	0.896046	0	2.90674	2.57136	1.5468	0	0	2.36645	0	0	0	0	0	0	0	0	0	0	0	0	0	0	0	0	0	0	0	0.451835	0	0	0	0	0	0	0	0	0	0	0	0	0	0	0	0	0	0
IRS1	3.86831	2.99862	4.97847	0	1.12324	0	0	0.666171	0	0	1.43059	0	0	0	0	0	0	1.09626	0	0	0	0	0	1.79152	0	0	0	0	0	0.881076	0	0	0	0	0	0	0	0	0	0	0	0	0	0.796749	0	0	0.988818	0	0
NFATC3	0	1.37384	0	0.896046	0	0	0	0	0	0	0.807678	0	0	0	1.88962	0	0	0	0	0	0	1.47605	0	0	0	0	0	0	0	0	0	0	0	0	0	0	0	0	0	0	0	0	0	0	0	0	0	0	0
NPPB	0	2.74767	0	2.08056	0	0	0	0	1.005	0	2.63453	0	0	0	0	0	0	2.16471	0	0	0	0	0	0	0	0	0	0	0	0	1.16798	0	1.22287	0	0	0	1.26721	0	0.80543	0	0	0	0	0	0	0	0	0	0
FSHR	5.68876	4.16699	0	0	1.7803	0	0	2.21297	0	0	0	0	0	0	0	3.43121	0	0	0	0	0	1.14243	0	0	0	0	0	0	0	0	0	0	0	0	0	0	0	0	0	0	0	0	0	0	0	0	0	0	0
HDAC8	1.11819	0	3.23382	0	1.12324	0	0	2.82985	1.005	0	0	0	0	0	0	0	0	0	2.77613	0	0	0	0	0	0	0	1.98802	0	0	0.881076	0	0	0	0	0	1.26422	0	0	0	0	0	0	0	0.796749	0	0	0	0	0
UCN	0	0	0	1.4202	0	0	0	0	0	0	0	0	0	0	0	0	0	0	0	0	0	0	0	0	0	0	0	0	0	0	0	0	0	0	0	0	0	0	0	0	0	0	0	0	0	0	0	0	0
HLA-E	3.13916	4.40978	0	0	0	0	0	3.16757	2.33355	0	0	0	0	0	0	0	0	0	1.6714	0	0	0	0	0	2.06259	0	0	0	0	0	0	0	0	0.427319	0	0	0	0	0	0	0.436902	0.821506	0	0	0	0	0	0	0
KLRC2	0	0	0	0	0	0	0	1.87018	2.01001	0	0	0	0	0	0	0	0	0.472133	0	0	0	0	0	0	1.00923	0	0	0	0	0	0	0	0	0	0	0	0	0	0	0	0	0	0	0	0	0	0	0	0
EXT1	4.36866	0	0	0	2.24649	0	0	0	0	0	0.807678	0	0	0	0	0	0	0	0	0	0.823523	0	0	0	0	0	0	0	0	0	0	0	0	0	0	0	0	0	0	0	0	0	1.0731	0	0	0	0	0	0
EXT2	0	0	1.82573	0	2.90355	0	0	0	0	0	0.807678	1.68207	0	0	0	0	0	0	0	0	0	0	0	0	0	0	0	0	0	0	0	0	0	0	0	0	0	0	0	0	0	0	0.732503	0	0	0	0	0	0
HCFC1	0	0	0	0	0	0	0	2.3882	1.59289	0	0.509588	0	0	0	0	1.23815	0	0	0	0	0	0	0	0	0	0	0	0	0	0	0	0	0	0	0	0	0	0	0	0	0	0	0	0	0	0	0	0.756762	0
KIAA1549	1.11819	1.37384	0	0	1.12324	0	0	0	0	0	0	0	0	0	0	0	1.80736	0	0	0	0	0	0	0	0	0	0	0	0	0	0	0	0	0	0	0	0	0.47221	0	0	0	0	0	0	0	0	0	0	0
PIK3R3	3.13916	1.37384	0	0	0	0	0	0	0	0	0	0	0	0	0	0	0	0	0	0	0	0	0	0	0	0	0	0	0	0	0	0	0	0	0	0	0	0	0	0	0	0	0	0	0	0	0	0	0
TNFRSF10A	4.75	2.99862	1.82573	3.58419	0	0	0	2.87914	0	0	1.76289	0	0	0	0	0	0	0.748313	0	0	0	0	0	0	0	2.74321	0	0	0.700608	0	0	0	0	0	0	0	0	0	0	0	0	0	0	0	0	0	0	0	0
SLC6A10P	0	0.866794	0	0.896046	0	0	0	0.666171	1.005	0	0	0	0	0	0	0	0	0	0	0	0	0	0	0	0	0	0	0	0	0	0	0	0	0	0	0	0	0	0	0	0	0	0	0	0	0	0	0	0
MIR382	0	2.4334	0	0	0	0	0	0	0	0	0	0	0	0	0	0	0	0	0	0	0	1.27184	0	0	0	0	0	0	0	0	0	0	0	0	0	0	0	0	0	0	0	0	0	0	0	0	0	0	0
MIR223	1.11819	5.75886	0	0	0	1.25187	4.86415	0.666171	3.6029	0	1.61536	0	0	0	1.56288	2.80052	0.903678	0.472133	0	2.11514	0	0	0	0	0	0	0	0	0.700608	0.881076	0	0	0	0	0	0	0	1.09644	0	0	0	0	0.732503	0	0	0	0	0	0
LAMP1	0	2.4334	0	1.4202	0	0	0	2.82985	0	0	1.18323	0	0	0	0.673096	0	0	0	0	0.489398	0	0.492016	1.00517	0	0	0.53061	0	0	0	0	0.716141	0.489698	0	0	0	0	0	0	0	0	0	0	0	0	0.686098	0	0	0	0
NOS3	6.98639	2.60038	0	0	0	0	0	2.53635	0	0	0.807678	0	0	0	1.73993	0	0	1.09626	0	0.489398	0	1.76386	0	0	0.504614	0.840996	2.10063	0	0	0	0	0.489698	0	0	0.569753	0	0	0	0	0	0	0	0	0	0	0	0	0	0
XK	0	2.24063	1.15191	3.21229	0	0	0	3.20252	0	0	0.509588	0	0	0	1.34619	0	0	0	0	0	0	0	0	0	0	0.53061	0	0	0.442035	0	0	0.979396	0.834742	0	0	0	0	0.47221	0	0	0	0	0	0	0	0	0.382527	0	0
CD68	1.77229	4.48126	0	2.08056	0	0	2.86265	1.87018	3.33855	2.12717	1.76289	1.68207	0	2.00881	1.56288	0	0	1.56839	0	2.67184	0	2.36529	1.26839	1.01145	0.799794	1.83561	0	0	1.52919	0	0	1.26585	0.834742	0.677284	0	0	1.62849	0	0.50817	1.63931	0	0.821506	0.732503	0.502693	0	0	0	0	0
FUT4	0	0.866794	0	1.79209	0	1.25187	0	0.666171	2.8214	0	2.59251	0	0	2.81972	0	1.23815	0	0	0	1.13635	0	0	0	0	0	1.06122	0	0	0	0	0	0	1.66948	0	0	0	0	0.47221	0	0.819654	0	0.821506	1.29744	0	0	0	0	0	0.437581
MAU2	0	0.866794	0	2.31625	0	0	0	0	0	0	0.807678	0	0	0	0	0	0	0	0	0	0	0.492016	0	0	0	0	0	0	0	0	0	0	0	0	0	0	0	0	0	0	0	0	0	0	0	0	0	0	0
NSD2	0	2.99862	1.82573	0	0	0	5.0095	0	0	0	2.23827	0	0.924011	0	0	0	0	0	0	0	0	0	0	0	0	0	0	0	0	0	0	0	0	0	0	0	0	0	0	0	0	0	0	0	0	0	0	0	0
MIR211	0	0	0	1.79209	0	0	0	0	0	0	1.31727	0	0	0	0	0	0	0	0	0	0	0	0	0	0	0	0	0	0	0	0	0	0	0	0	0	0	0	0	0	0	0	0	0	0	0	0	0	0
FRK	0	0.866794	3.23382	0	0	4.8909	0	0	0	0	1.99091	0	0	0	0	0	0	0	0	0	0	0	0	0	0	0	0	0	0	0	0	0	0	0	0	0	0	0	0	0	0	0	0	0	0	0	0	0	0
TRG	3.13916	0	0	2.51552	0	0	0	0	1.005	0	0	0	0	0	0	0	0	0.472133	0	0	0	0	0	0	0	0.53061	0	0	0	0	0	0	0	0	0	0	0	0.47221	0	0	0	0	0	0	0	0	0	0	0
ASXL1	4.9865	4.21087	3.45573	2.9766	3.88579	5.66289	4.32658	1.5468	4.34356	2.68419	1.18323	1.06127	0	0	0	0	0	0	0.835698	0	0	0	0	0	0	0	3.84838	0.773449	1.24095	1.84665	0	0	1.05333	0	0.569753	0.862962	2.33096	0.47221	1.82177	0	0.692473	0	0.924316	1.73903	0	0	0	0	0
SRSF2	3.86831	3.61447	1.15191	0.896046	2.24649	3.51443	0	0	1.005	3.11624	1.43059	0	0	0	0.673096	0	0	0	0.835698	0	0	0	0	0	0	0	3.18571	0	1.02637	1.5606	0	1.55231	0	0.677284	0	0.544469	0	0.748435	1.01634	0	0	0	0	1.16722	0	0	0	0	0.437581
STAG2	2.23639	2.24063	0	1.4202	1.12324	2.50373	0	0	1.59289	0	0	0	4.23656	0	0	0	0	0	0	0	0	0	0	0	0	0	0	0	0	0	0	0	0	0	0.569753	0	0	0	0	0	0	0	0.732503	0	0	0	0	0	0
BCOR	6.14095	3.38647	0	0	4.02679	4.48789	2.21485	0	3.33855	2.12717	1.18323	0	0	1.59194	0	0	0.903678	0	0	0	0	1.14243	0	0	0	1.48961	0	0	0	0	1.3555	0	0	0	0	0	0	0	0	0.517144	0	0	0	0	0	0	0	0	0
FGB	1.77229	5.70781	2.30382	4.35298	0	0	0	1.05586	0	0	0	0	0	0	0	2.4763	0	2.70434	0	2.5495	0.823523	0.779827	0	0	1.92124	0	0	0	0.884069	0	0	0	1.22287	0	0	1.72592	0.776987	0.944419	1.01634	0.517144	0	0	0	0	0	0	0	0	0
SATB1	2.23639	5.16106	0	0	0	0	3.83105	1.05586	0	0	2.12494	0	0	0	1.88962	0	2.09827	0	0	0	0	0	0	1.2763	0	0	0	0	1.63572	0	0	2.21518	1.82196	1.47828	0	0	0	0	0	0	0	0	0	0	0	0	0	0	0
RRM2	2.59636	2.74767	1.82573	1.4202	0	0	0	1.99851	0	0	2.42303	0	0	0	0	1.56237	0	0.472133	0	0	0	0	1.47255	1.01145	1.30441	0	0.662674	0	0	0	0	0	0	0.854638	0	0	0	0	0.50817	0	0	0	0	0	0	0	0	0.477463	0
PINK1	1.77229	1.37384	0	0	0	0	0	1.5468	0	0	2.47557	0	0.924011	0	0	0	0	1.4164	0	0.489398	0	0	0	0	0	0	0	0	0	0	0	0	0	0	0	0	0	0	0	0	0	0	0	0	0	0	0.382527	0	0
PARK7	0	3.20752	1.15191	2.8404	0	0	0	1.99851	0	0	1.18323	1.06127	0	0	1.73993	1.81386	0	0	0	0	0	0	0	0	0	0	0	0	0	0	0	0	0	0	0	0	0	0	0	0	0	0	0	0	0	0	0.8882	0	0
HOTTIP	4.25736	5.22015	0	2.08056	0	0	0	0.666171	0	0	1.31727	0	0	0	2.01929	0	0	0	0	0	0	0	0	0	0	0	0	0	0.884069	0	0	0	0	0	0	0.544469	0	0	0	0	0	0	0	0	0	0	0	0	0
BABAM2	0	0	0	0	0	0	3.51045	0	0	0	0	0	1.46452	0	0	0	0	0	0	0	0	0	0	0	0	0	0	0	0	0	0	0	1.74954	0	0	0	0	0	0	0	0	0	0	0	0	0	0	0	0
HOXA@	0	2.24063	1.15191	0.896046	0	0	0	0	3.01501	0	0.807678	0	0	0	0	0	0	0	0	0	0	0	0	0	0	0	0	0	0	0	0	0	0	0	0	0	0	0	0	0	0	0	0	0	0	0	0	0	0
MIR145	2.23639	5.47981	2.30382	2.9766	0	0	0	0.666171	0	0	1.82685	1.06127	0	0	1.06683	0	0	1.32545	0	1.95759	0.823523	1.63444	0	0.638152	0	0	0	0	0.884069	0	1.43228	0	0	0.992204	0	0.544469	0	0	0.50817	0	0	0	0	0	0	0	0	0	0
MIR224	1.11819	4.84101	0	0.896046	0	0	0	1.87018	0	0	3.01008	0	0	0	2.69238	0	0	0	0	0	0	0	0	0	0	0	0	0	0	0	0	2.74951	0	0	0	0	0	0	0	0	0	0	0	0	0	0	0	0	0
PAK4	0	5.43201	1.82573	0	0	0	4.09795	1.87018	3.71896	0	2.69338	0	0	0	1.56288	0	0	1.22045	0	2.24387	0	0.492016	0	0	0	0.840996	0	0	0	0	0	0	0	1.47828	0	0	0	0	0	0	0	0	0	0	0	0	0	0	0
FOXQ1	4.25736	3.74622	2.67465	2.08056	1.12324	0	0	0	0	0	0	0	0	0	0	0	0	1.56839	0	1.91202	0	2.16109	0	0	0	0	0	0	0	0	0	0	0	0	0	0	0	1.32566	0	0	0	0	0	0	0	0	0	0	0
SFRP1	4.1378	3.54299	0	1.79209	0	0	0	0	1.59289	0	1.01918	0	0	3.18389	0.673096	0	0	0.472133	1.32455	0.489398	0	0	0	0	0.504614	0	0	0	0	0	0	0	0	0	0	0	0	0	0	0	0	0	0.732503	0.796749	0	0	0	0	0
KDM1A	5.78097	5.599	3.23382	1.4202	3.5606	0	1.75522	3.26883	0	0	2.71199	0	0	0	2.85926	0	0	0	0	0	0	2.12646	2.4146	0	0	0	0	0	0	1.29075	0	0	0	0	0	1.26422	0	0	0	0	0	0	0	0	0	0	1.07389	0	0
PAGR1	0	0	0	0	0	0	0	1.05586	0	0	0	0	0	0	0	2.01933	0	0	0	0	0	1.38126	0	0	1.00923	0	0	0	0	0	0	0	0	0	0	0	0	0	0	0	0	0	0	0	0.86576	0	0	0	0
CTSB	1.11819	3.921	1.15191	2.8404	0	0	0	3.23625	0	0	0.807678	0	0	0	0.673096	0.781185	0	1.32545	0	1.86331	0	1.14243	0	0	0.799794	1.48961	0	0	0.442035	0	0.716141	0	0	0	0	0	0	0	0	0	0	0	0	0	0	0	0	0	0
NOX4	1.11819	4.29427	2.97765	0	0	0	0	0.666171	0	0	1.01918	0	0	0	3.12576	0.781185	0	1.4164	0	1.26508	0	0	0	0	0	1.06122	0	0	0	0	0	0	0	0	0.569753	0	0	0	0	0	0	0	0	0	0	0	0.382527	0	0
ENTPD1	5.6406	2.60038	0	0	0	0	0	1.05586	0	0	0.509588	3.67138	0	0	1.56288	0.781185	0	2.10545	0	2.30039	0	0.492016	0	0	1.17168	0	0	0	0	0	1.26846	0	0	0	0	0	0	0	0	0	0	0	0	0	0	0	0	0	0
PSCA	5.6406	0	0	0	0	0	0	1.05586	1.59289	0	1.01918	0	0	0	0	0	0	0	0	0	0	0	0	0	0	0	0	0	0	0	0	0	0	0	0	0	0	0	0	0	0	0	0	0	0	0	0	0	0
ELANE	0	1.37384	0	1.4202	0	0	0	0	0	0	1.52876	0	0	0	0	0	0	2.29361	0	2.62198	0	0	0	0	1.41663	0	0	0	0	0	0	0	0.526663	0.427319	0	0	0	0	0	0	0	0	0	0.502693	0	0	0	1.34041	1.45361
CA5A	0	0	0	0	0	1.98416	0	0	0	0	0	0	0	0	0	0	0	0	0	0	0	0	0	0	0	0	0	0	0.700608	0	0.716141	0	0	0	0	0	0	0	0	0	0	0	0	0	0	0	1.27073	0	0
MB21D1	3.35458	3.10742	0	0.896046	0	0	0	0.666171	0	0	2.16469	0	3.41925	0	1.73993	0	0	1.7471	0	2.56833	0	0	1.90258	0	2.78727	0	0	0	0	0	0	0	0	0	0	0	0	0	0	0	0	0	0	0	0	0	0	0	0
CHKA	0	3.80724	1.15191	2.51552	0	0	0	1.05586	0	0	0	0	0	0	0	0	0	0	0	0.489398	0	0	0	0	0	0	0	0	0	0	0.716141	0	0	0	0	0	0	0	0	0	0	0	0	0	0	0	0	0	0
CGB5	1.11819	2.4334	3.65147	1.4202	0	0	0	0.666171	0	0	1.8857	0	0	0	0	0.781185	0	0	0	0	0	0	0	0	0	0	0	0	0	0	0	0	0	0	0	0	0	0	0	0	0	0	0	0	0	0	0	0	0
MIR378A	1.11819	0.866794	0	0	0	0	0	0	0	0	0	0	0	0	0	0	0	0	0	0	0	0	0	0	0	0	0	0	0	0	0	0	0	0	0	0	0	0	0	0	0	0	0	0	0	0	0	0	0
CYP1A2	6.02965	0	0	0.896046	0	0	0	2.66468	0	0	0	0	0	0	0	0	0	0.472133	0	0	0	0	0	0	0	0	0	0	0	0	0	0	0	0	0	0	0	0	0	0	0	0	0	0.796749	0	0	0	0	0
CYLD	4.83275	3.97422	1.15191	0.896046	1.12324	0	0	1.33234	0	0	2.16469	0	0	3.01321	0	0	0	1.4164	0.835698	0	0.823523	0	0	0	0	1.23204	0	0.773449	0	0	0	0	0	0	0	0	0	0	0	0.819654	0	0	0.924316	0	0	0	0	0	0.693549
TNFAIP3	5.78097	4.07431	0	0	2.60809	3.51443	1.75522	1.33234	0	0	0.509588	2.12253	0	0	0	0	0	2.31671	0	0.489398	0	0	0.634193	0	2.52307	1.96349	0.662674	0	0	0	0	0	0	0	0	0	1.13827	0	0.50817	2.11381	0	2.73949	0.924316	0	0	0	0	0	0
CHRNA4	2.23639	2.4334	2.67465	0	0	0	0	1.33234	0	0	2.16469	0	0	0	0	0	0	0.748313	0	0	0	0	0	0	0	0	0	0	0.884069	0	0	0	0	0	0	0	0	0	0	0	0	0	0	0	0	0	0	0	0
IKBKB	0	1.37384	0	1.79209	0	0	0	1.72203	0	0	0.807678	0	0	0	0	0	0	1.22045	0	1.62575	0	0.779827	0	0.638152	1.17168	0	0	0	0	0	0	0	0	0	0	0.862962	0	0.47221	0	0	0	0	0.462158	0	0	0	0	0	0.437581
PFKFB3	0	4.37245	0	1.79209	0	0	0	0.666171	0	0	2.39529	0	0	0	2.56272	0	0	1.09626	0	0.489398	0	2.52369	0	0	0	0	0	0	0	0	0	0.489698	0	0	0	0	0	0	0	0	0	0	0	0	0	0	0.382527	0	0
MYCL	0	0	0	2.8404	0	0	0	0	0	0	1.8857	0	0.924011	1.59194	0	0	0	0	0	0	0	0	0	0	0	0	0	0	0	0	0	0	0	0	0	0	0	0	0	0	0	0	0	0	0	0	0	0	0
LIN28A	2.23639	3.20752	0	2.51552	0	0	0	0.666171	0	0	1.94018	0	0	0	0	3.19307	0	1.09626	0	0	0	0	0	0	1.41663	0	0.662674	0	0.442035	0	1.04913	0	0	0	0	0	0	0	0	0	0	0	0	0	0	0	0	0	0
CAMKK2	0	0	0	0	0	0	0	0	0	0	0	0	0	0	0.673096	0	0	0	0	0	0	0	0	0	0	0	0	0	0	0	0	0.979396	0	0	0	0	0	0	0	0	0	0	0	0	0	0	0	0	0
SLC2A3	2.59636	1.37384	1.15191	0	0	0	0	0	0	0	1.18323	0	0	0	1.06683	0	0	0	0	0	0	1.38126	0	0	0	0.840996	0	0	0	0	0	0.489698	0	0	0	0	0	0	0	0	0	0	0	0	0	0	0.606291	0	0
PTCH1	6.1047	2.4334	2.97765	0.896046	6.37152	1.25187	1.75522	1.05586	2.33355	2.68419	1.82685	0	1.46452	1.0044	0	2.19306	0	0	0	0	0.823523	1.82068	0	0	0	0	0	0	0.442035	0	0.716141	0	0	0.854638	0	0	0	0	0	0	0	0	0.462158	0	0	0.760279	0	0	0.875161
SMO	2.23639	3.10742	2.97765	1.79209	1.7803	0	0	1.05586	0	1.34209	2.59251	0	0	0	0.673096	0	0	0.748313	0	0	0.823523	0.984032	0	0	0	0	0	0	0.442035	0	0	0	0	1.1046	0	0	0.776987	0	0	0	0	0	0	0	0	0.760279	0	0	0
MT1E	0	0.866794	0	0	0	0	0	3.0936	1.005	0	0	0	0	1.59194	0	0.781185	0	0	0.835698	0	0	0.779827	0	0	0	0	0.662674	0	0.442035	0	0.451835	0	0	0	0	0.544469	0	0	0.80543	0	0	0	0	0	0	1.34664	0	1.43239	0
TRB	0	0	0	0.896046	1.12324	0	2.86265	0	1.005	3.76773	0	0	0	0	0	0	0	0	0	0	0	0	0	0	0	0	0	0	0	0	0	0	0	0	0	0	0	0.748435	0	0	0	0	0	0	0	0	0	0	0
TIA1	0	0	0	0	0	0	0	0.666171	0	0	1.01918	0	0	0	0	0	0	0.472133	0	0	0	0	0	0	0.504614	0	0	0	0	0	0	0	0	0	0	0	0	0	0	1.20077	0	0	0	0	0	0	0	0	0
GZMB	1.77229	2.99862	1.82573	0.896046	0	0	0	4.05529	0	0	1.82685	0	0	1.59194	1.34619	0	0	0.748313	0	0.489398	0	1.76386	0	0	1.41663	1.06122	0	0	0.884069	0	0	0	0	0	0	0	0.490224	0.748435	0	0.819654	0	0.518313	0.462158	0	0	0	0	0	0
MLANA	1.11819	0.866794	0	0	0	0	1.10742	0.666171	1.59289	0	0	0	0	0	0	0	0	0	0	0	0	0	0	0.638152	0	0.840996	0	0	0	0.555897	0	0	0	0	0	0	0	0	0	0	0	0	0	0	0	0	0	0	0
SLC6A3	2.59636	0	0	0	0	0	0	0	0	0	0	0	0	0	1.56288	0	0	0	0	0	0	0	0	0	0	0	0	0	0	0	0	0	0	0	0	0	0	0	0	0	0	0	0	0	0	0	0	0	0
DCD	0	2.24063	0	1.4202	0	0	0	1.5468	0	0	0	0	0	0	0	0	0	0	0	0	0	0	0	0	0	0	0	0	0	0	0	0	0	0	0	0	0	0	0	0	0	0	0	0	0	0	0.382527	0	0
PRDX2	0	0	0	1.4202	0	0	0	0	0	0	1.18323	0	2.59403	0	0	0.781185	0	0	0	0	0	0	1.7804	0.638152	0	0	0	0	0	0	0	0	0	0	0	0	0	0	0	0	0	0	0.462158	0	0	0	0	0	0
GFRA1	0	0.866794	0	2.51552	0	0	0	1.87018	0	0	0	0	0	0	0	0	0	0	0	0	0	0	0	0	0	0	0	0	0	0	0	0	0	0	0	0	0	0	0	0	0	0	0	0	0	0	0	0	0
SHH	5.95094	5.68148	3.65147	0.896046	3.15335	5.88432	0	2.11171	1.005	0	3.24864	0	0	0	0.673096	0	0	1.63331	0	0	0	2.636	0	0	0	0	0	0	1.72698	0.555897	0	0	0	1.78189	0	0	0	0.47221	0	0	0	0	0	0	0	0	0	0.477463	0
PDGFRA	5.37555	4.12151	5.21074	2.68814	2.60809	1.98416	1.75522	2.11171	3.01501	2.12717	2.79858	1.68207	0	1.0044	0	0	0.903678	0	0.835698	1.62575	0	1.47605	0	2.02289	0	1.06122	2.52304	0	1.14264	0.555897	0	0	0	0	0	0.544469	1.37623	0	0	0	0.692473	0	0	1.41124	0.43288	0.959366	0	0	0
SDS	1.77229	0.866794	0	1.4202	0	0	0	0	0	0	0	1.06127	0	0	0	0	0	0	0	0	0	0	0	0	0	0	0	0	0	0	0	0	0	0	0	0	0	0	0	0	0	0	0	0	0	0	0	0	0
HDAC7	0	4.44603	0	0	0	0	0	0	1.59289	0	2.23827	0	0	0	0	0	0	0	0	0	0	2.0111	0	0	0	0	0	0	0	0	0	0	0	0	0	0	0	0	0	0	0	0	0	0	0	0	0	0	0
PAK1	2.23639	5.05592	5.28147	1.4202	1.7803	1.25187	0	1.87018	2.8214	0	1.82685	1.06127	0	0	1.06683	0.781185	0	0.748313	0	1.13635	0	1.87328	0	1.48174	0	0	1.05031	0	0.442035	0	0	0	0	0.992204	0	0.544469	0	0	0	0	0	1.20348	0	0	0	0	0.988818	0	1.61924
HTC2	1.11819	0	0	0	1.12324	0	0	0.666171	0	0	1.01918	1.06127	0	0	0	1.81386	0	0	0	0	0	1.76386	0	0	0	0	0	0	0	0	0	0	0	0	0	0	0	0.47221	0.50817	0.517144	0	0	0	0	1.00512	0	0	0	0
NHEJ1	0	0	0	0	0	0	3.10893	0	0	0	1.76289	0	0	0	0	0	0	0	0	0	0	0	0	0	0	0	0	0	0	0	0	0	0	0	0	0	0	1.09644	0	0	1.22654	0	0	0	0	0	0	0	0
KLK4	3.54459	4.25326	0	0	0	0	0	1.99851	0	0	0	0	0	0	0	0	0	0	0	0.775678	0	0	0	0	0	0	0	0	0	0	0	0	0	0	0	0	0	0	0	0	0	0	0	0	0	0	0	0.756762	0
SIRT3	1.11819	2.74767	1.82573	2.68814	0	0	0	2.77788	2.01001	0	2.44977	0	0	0	2.41302	0	0	0.472133	0	0	1.30525	0	0	0	0	0	0	0	1.24095	0	0	0	0	0	0	0	0	0	0	0	0	0	0	0	0	0	1.21258	0	0
APOL1	4.9865	4.70345	0	3.80634	0	0	0	0	0	0	1.82685	0	0	0	0	0	0	0	0	0	0	0	0	0	0.799794	0	0	0	0	0	2.40463	0	0	0	0	0	0	0	0.50817	0	0	0	0	0	0	0	0	0	0
RAD21	2.59636	1.73359	0	0	1.12324	1.25187	0	0	2.01001	0	0	0	0.924011	0	0	0	0.903678	0	0	0	0	0	0	0	0	0	0	0	0	0	0.451835	0	0	0	0	0	0	0	0	0	0	0	0	0	0	0	0	0	0
S1PR1	0	2.4334	1.82573	0.896046	0	0	0	1.5468	1.005	0	0	0	0	0	0	0	0	0.748313	0	0	0	0.492016	0	0	0	0	0	0	0	0	0	0	0	0	0	0	0	0	0	0	0	0	0	0	0	0	0	0	0
NUF2	0	0	0	1.79209	1.12324	0	0	0.666171	0	0	0	0	0	0	0	0	0	0	0	0	0	0	0	0	0	0	0	0	0	0	0	0	0	0	0.569753	0	0	0	0	0	0	0	0	0	0	0	0	0	0
FURIN	0	2.60038	0	0	0	0	0	1.05586	2.01001	0	2.30515	0	0	0	0	0	0	0	0	0	0	0	2.9451	0	2.06259	1.48961	0	0	1.63572	0	0	0	0	0	0	0	0	0	0	0	0	0	0	0	0	0	0	0	0
ERCC1	7.4768	3.20752	2.67465	2.31625	1.12324	3.96832	0	3.52098	0	0	1.52876	0	3.61001	2.81972	0.673096	0.781185	1.4323	0	0	0	0	0	0.634193	0	0	0	0	0	0	0	0.451835	0	0	1.19964	0	0	0	0	0.80543	0	0	0	0	0	0.86576	0	0	1.51352	0
NR1I3	2.59636	0	0	1.4202	0	0	0	5.72155	6.25999	0	3.87661	0	0	0	1.56288	0	0	1.56839	3.41588	0.775678	0	1.82068	0	0	0	0	0	0	0	0	0	1.13704	0	0	0	2.12718	0	1.63358	0	0	0.873804	0	0	0	0	0	1.56357	0.756762	0
WISP1	6.17641	2.74767	0	0	0	0	0	0	0	0	0.807678	0	0	0	0	0	0	0.472133	0	0	0	2.09005	0	0	0	1.48961	0	0	0.442035	0	0	0	0	0	0	0	0	0	0	0	0	0	0	0	0	0	0	0	0
MIR381	0	0	0	1.4202	0	0	0	2.21297	0	1.34209	1.43059	0	0	0	0.673096	0	0	0	0	0	0	0.779827	0	0	0	0	0	0	0	0	0	0	0	0	0	0	0	0	0	0	0	0	0	0	0	0	0	0	0
SPRY4	2.89049	3.20752	0	0	2.60809	0	0	0	0	0	0.509588	0	0	0	0	1.56237	0	0	0	0	0	0	0	0	0	0	0	0	0	0	0	0	0	0	0	0	0	0	0	0	0	0	0	0	0	0	0	0	0
AGFG1	0	0	0	0	2.24649	0	0	0	0	0	0.509588	0	0	0	0	0	1.4323	0	0	0	0	0.779827	0	0	0	0	0	0	0	0	0	0	0	0	0	0	0	0	0	0	0	0	0	0	0	0	0	0	0
TG	0	3.68208	3.65147	0.896046	0	0	0	0.666171	3.18579	0	0	0	0	0	0	0	0	0	0	0.489398	0	0	0	0	0.504614	0	0	0	0	0	0	0	0	0	0	0	0	0	0	0	0.436902	0	0	0	0	0	0	0	0
APCS	0	0	0	0	0	0	0	1.87018	0	0	0	0	0	0	0	0	0	1.69258	0	1.55136	0	0	0	0	0.504614	0	0.662674	0	1.52919	0	0	0	0	0	0	0	0	0.47221	0.50817	0	0	0	0	0	0	0	0	0	0
MIR433	0	4.07431	0	0	0	0	0	0	0	0	0.807678	0	0	0	0	0	0	0	0	0	0	0	0	0	0	0	0	0	0	0	0	0	0	0	0	0	0	0	0	0	0	0	0	0	0	0	0	0	0
MTAP	2.89049	0	2.30382	0	2.24649	0	0	2.30457	0	0	0	1.06127	0	1.0044	0	0	0	0	0	0	0	0	0	0	0	0	0	0	0	0	0	0	0	0	0	0	0	0.47221	0	0	0	0	0	0	0	0	0	0	0
MIR181A1	1.11819	3.30019	0	2.51552	0	0	0	0	0	0	0	0	0	0	0	2.70246	0	0.472133	0	0	0	0	0	0	0	0	0	0	0	0	0	0	0	0	0	0	0	0	0	0	0	0	0	0	0	0	0	0	0.437581
MIR1825	0	3.10742	0	1.4202	0	0	0	0	0	0	0	0	0	0	0	3.48364	0	0	0	0	0.823523	0.492016	0	0	0	0	0	0	0	0	0	0	0	0	0	0	0	0	0	0	0	0	0	0	0	0	0	0	0
GFAP	3.86831	3.80724	2.30382	2.51552	0	0	0	0	3.18579	0	1.01918	1.68207	0	0	0	0	0	1.7471	0	1.91202	0.823523	0	0	0.638152	0	1.76265	0	0	1.14264	0.881076	0	0	2.44575	0.427319	0	0.862962	0	0	0	0	0	0	0.462158	0	0	0	0	0	0.437581
PCSK7	0	0.866794	0	0	0	0	0	0	0	0	0	0	0	0	0	0	0	0	0	0	0	0	0	0	0	0	0	0	1.46841	0	0	0	0	0	0	0	0	0	0	0	0	0	0	0	0	0	0	0	0
NT5C2	1.77229	0	0	0	0	0	0	2.53635	5.78369	0	1.99091	0	0	0	0	0	0	0	0	0	0	0	0	0	0	0	0	0	0	0	0	0	0	0	0	0	0	0	0	0	0	0	0	0	0	0	0	0	0.437581
TAS2R64P	0	2.24063	0	0.896046	0	0	0	0.666171	0	0	0	0	0	0	0	0	0	0	0	0	0	0	0	0	0	0	0	0	0	0	0	0	0.526663	0	0	0	0	0	0	0	0	0	0	0	0	0	0	0	0
CCDC88A	0	0.866794	1.15191	1.79209	0	0	0	0	0	0	0	0	0	0	0	0	0	0	0	0	0	1.63444	0	0	0	0	0	0	0	0	0	0	0	0	0	0	0	0	0	0	0	0	0	0	0	0	0	0	0
KIF2A	0	1.37384	0	0	0	0	0	0	0	0	0	0	0	0	0	2.59504	0	0	0	0	0	0	0	2.20764	0	0	0	0	0	0	0	0	0	0	0	0	0	0	0	0	0	0	0	0	0	0	0	0	0
MIR206	0	4.44603	0	2.51552	0	0	0	0.666171	0	0	0.509588	0	0	0	0	2.19306	0	0	0	0.489398	0	3.09252	0	0	0	0	0	0	0	0	0	0	0	0	0	0	0	0	0	0	0	0	0	0	0	0	0	0	0
HOXB9	0	3.86541	0	1.4202	0	0	0	0.666171	0	0	0	0	0	0	0	0	0	0	0	0	0	2.05167	0	0	0	0	0	0	0	0	0	0	0	0	0	0	0	0	0	0	0	0	0	0	0	0	0	0	0
FOXA2	0	2.01263	1.82573	1.4202	0	0	0	0	0	0	2.5246	0	0	3.71674	0	0.781185	0	0.472133	0	0	0	0	0	0	0	0	0	0	0.442035	0	0	0	0	1.35457	0	0	0	0	0	0	0	0	0	0	0	0	0	0	0
CIP2A	0	4.12151	0	0	0	0	0	2.46513	0	0	2.61382	0	0	0	0	0	0	0	0	0	0	0	0	0	0	0	0	0	0	0	0	0	0	0	0	0	0	0	0	0	0	0	0	0	0	0	0	0	0
MIR373	0	4.37245	0	0	0	0	0	0	0	0	0	0	0	0	0	1.23815	0	0.748313	0	0.775678	0	0	0	0	0	0.840996	0	0	0	0	0	0	0	0	0	0	0	0	0	0	0.692473	0	0	0	0	0	0	0	0
MIR200C	1.11819	4.94111	2.67465	3.09981	0	0	0	1.72203	0	0	2.16469	0	0	0	2.32853	1.23815	0	0	0	0	0	0.492016	0	0.638152	0	0	0	0	1.76814	0	0.451835	0	0	0	0	0	0	0	0	0	0	0	0	0	0	0	0	0	0
CD5	2.89049	4.02527	0	1.4202	1.12324	3.51443	3.10893	2.21297	3.47674	0	1.43059	0	0	0	0.673096	0	0	0.472133	1.32455	1.13635	0	1.7021	0.634193	1.01145	0.799794	0.53061	0	0	0	0	0	0	0.834742	0	0	0.544469	0.776987	0.944419	1.3136	1.71792	0	1.03663	0.462158	0.502693	0	0.479683	0	0	0.437581
SPHK1	4.36866	5.43201	5.34931	2.51552	0	0	0	3.44405	0	0	3.11283	0	0	0	2.01929	1.81386	0	2.74184	0	1.81099	0	2.56313	0	0	0.799794	0	0	0	1.76814	1.84665	0	2.55106	0	1.19964	0	0	0	0.748435	0	0.819654	0	0	0	0	0	0	1.21258	0	0
CRBN	2.89049	2.24063	1.15191	0	0	0	0	1.33234	0	0	0.509588	0	0	0	0	0	1.4323	0	0	0	0.823523	0	0	0	0	0.53061	0	0	0	0	0	0	0	0	0	0	0	0	0	0	0	0	0	0	0	0	0	0.477463	0
IKZF3	1.77229	0	0	0	0	0	0	2.11171	1.005	0	1.01918	0	0	0	0	0	0	0.748313	0	0	0	0	0	0	0	0	0	0	0	0	0	0	0	0	0	0	0	0	0	0	0	0	0	0	0	0	0	0	0
PRDX5	0	0	0	3.31577	0	0	0	3.74036	0	0	0.807678	0	2.14549	0	0	2.70246	0	0	0	0.775678	0	0	0	0	0	0	0	0	0	0	0.716141	0	0	0.427319	0	0	0	0	0	0	0	0	0	0	0	0	0.606291	0	0
TXN	1.77229	4.96493	4.60764	4.21181	0	0	0	3.49602	5.23552	0	2.44977	0	0	2.00881	1.73993	1.23815	0	2.00559	0	2.0004	0	0	1.7804	1.2763	1.17168	0	0	0	0	0	0	0	0	0	0	0	0.490224	0	0	0	0.692473	0	1.29744	0	0	0	0	0	0
CKLF	0	0	0	0	0	0	0	1.05586	0	0	0	0	0	2.59635	0	0	0	0	0	0.489398	0	0	0	0	0	0	0	0	0	0	0	0	0	0	0	0	0	0	0	0	0	0	0	0	1.21525	0	0	0	0
GSTM1	9.59544	3.10742	0	3.21229	1.12324	3.23603	0	2.46513	1.59289	0	0	0	0	0	0	0	0	0	0	0	0	0	0	0	0	0	0.662674	0	0	0	0.451835	0	0	0	0	0	0	0	0	0	0	1.45509	0	0.502693	0	0	0.988818	0.954927	0
GSTT1	8.69371	2.01263	0	1.4202	1.12324	2.50373	0	2.53635	1.59289	0	0	0	0	0	0	0	0	0	0	0	0	0	0	0	0	0	0.662674	0	0	0	0.451835	0	0	0	0.569753	0	0	0	0	0	0	1.64301	0	0.502693	0	0	0.382527	0.954927	0
VTCN1	0	4.40978	0	2.68814	0	0	0	1.33234	0	0	2.59251	0	0	4.10547	0	0	0	0.748313	0	1.75447	0	0	2.27356	1.48174	0.504614	0	0	0	0	0	0	0	0	0.677284	0	0	0	0	0	0	0	0	0	0	0	0	0	0	0
USP7	1.11819	4.07431	1.15191	0.896046	0	0	0	1.87018	0	0	0	0	0	0	1.88962	0	0	0	0	0	0	0.779827	0	0	0.799794	0.840996	0	0	0	0	0	0.776153	0	0	1.70926	0	0	0	0	0	0	0	0	0	0.686098	0	0	0	0
MSH2	8.22716	2.24063	4.26258	2.9766	4.59122	0	0	2.11171	1.59289	3.76773	0	0	1.46452	7.46737	0	2.70246	0.903678	0.748313	0	1.13635	0.823523	0	0.634193	0	0	0.53061	0	0.773449	0	0	0	0	0	0.677284	1.47279	0	0	0	0	0.517144	0	0	1.38647	0	0	0	0	0	0
LYVE1	0	1.37384	0	1.79209	0	0	0	0	3.18579	0	1.18323	0	0	0	1.06683	0	0	1.09626	0	0	0	1.76386	0	0	0.799794	0	0	0	0	0	1.26846	0	0	0	0	0	0	0	0	0	0	0	0	0	0	0	0	0	0
WNT6	0	0	0	0	0	0	0	0	0	0	0	0	0	0	0	0	0	0	0	0	0	0	0	0	0	0	0	0	0	0	0	0	0	0	0	0	0	0	0	0	0	0	0	0	0	0	0	0	0
PTHLH	1.77229	4.07431	0	0	0	0	0	0	0	0	2.50049	0	0	0	0	0	0	0.472133	0	0	0	0	0	0	0	0	0	0	0	0	0.451835	0	0	0	0	0	0	0	0	0	0	0	0	0	0	0.479683	0.606291	0	0
PIGF	0	1.37384	1.15191	0	0	0	0	0	1.005	0	0	0	0	0	0	1.23815	0	0.472133	0	0	0	0	0	0	0	0	0	0	0	0	0	0	0	0	0	0	0	0	0	0	0	0	0	0	0	0	0	0.477463	0
EFNA1	1.77229	0	0	0.896046	0	0	0	0.666171	0	0	2.84603	0	0	0	0	0	0	0	0	0.489398	0	2.05167	0	0	0	0	0	0	0	0	0	0	0	0	0	0	0	0	0	0	0	0	0	0	0	0	0	0	0
CCL15	0	0	0	0	0	0	0	0	0	0	1.43059	0	0	0	0	0	0	0	0	1.26508	0	0	0	0	0.504614	0.840996	0	0	0	0	0	0	0	0	0	0	1.13827	0	0	0	0	0	0	0	0	0	0	0	0
ASPH	2.23639	4.02527	0	0	0	0	0	1.33234	0	0	0	0	0	0	1.88962	0	0	0.748313	0	0	0	0	0	0	0	0	0	0	0.700608	0	0	0	0	0	0	0	0	0	0	0	0	0	0	0	0	0	0	0	0
CPA1	3.35458	1.37384	0	0	0	0	0	1.33234	0	0	0	0	0	0	0	0	0	0.472133	0	0	0	0	0	0	0	0	0	0	1.02637	0	0	0	0	1.19964	0	0	0	0	0	0	0	0	0.732503	0	0	0	0	0	0
CPB1	3.35458	2.99862	0	0	0	0	0	1.05586	0	0	0	0	0	0	0	0	0	0	0	0	0	0	0	0	0	0	0	0	0.884069	0	0	0	0	1.28196	0	0	0	0	0	0	0	0	1.0731	0	0	0.479683	0	0.477463	0
PRSS1	3.71456	0	0	0	1.12324	0	0	0	0	0	0	0	0	0	0	0	0	1.4164	0	0	0	0	0	0	0	0	0	0	0	0	0	0	0	1.53192	0	0	0	0	0	0	0	0	0	0	0	0	0	0	0
SPINK1	6.24506	4.37245	0	1.4202	0	0	0	0	0	0	0	0	0	0	0	0	0	0	0	0	0	0	0	0	0	0	0	0	1.24095	0	0	0	2.10665	1.81522	0	0	0	0	0	0	0	0	0	0	0	0	0	0	0
QSOX1	0	3.54299	0	1.4202	0	0	0	0	0	0	0	0	0	0	2.13366	0	0	0.472133	0	0.489398	0	0.492016	0	0	0	0	0	0	0	0	0	0	0	0	0	0	0	0	0	0	0	0	0	0	0	0	0	0	0
MIR454	0	4.40978	0	0	0	0	0	0	0	0	0	0	0	0	0	0	0.903678	0	0	0	0	0	0	0	0	0	0	0	0	0	0	0	0	0	0	0	0	0	0	0	0	0	0	0	0	0	0	0	0
LGR5	0	5.41567	0	1.4202	0	0	0	2.21297	3.01501	0	2.84603	0	1.46452	4.41166	0	1.81386	0	0.944266	0	0.489398	0	2.28485	0	0	0	0	0	0	0	0	0	0	0	0.992204	0	0	0	0	0	0	0	0	1.84863	0	0	0	0	0	0
ATOH1	0	0.866794	0	0	0	0	0	0	0	0	1.61536	0	0	0	0	0	0	0.472133	0	0.489398	0	0	0	0	0	0	0	0	0	0	0	0	0	0	0	0	0	0	0	0	0	0	0	0	0	0	0	0	0
STK38	0	0	0	0	0	0	0	0	0	0	0	0	0	0	0	0	0	0	0	0	0	0	0	0	0	0	0	0	0	0	0	0	0	0	0	0	0	0	0	0	0	0	0	0	0	0	0	0	0
EP300	4.25736	4.16699	3.82656	2.51552	1.12324	0	4.09795	3.23625	3.82641	0	2.71199	0	0	0	3.16385	0	0	2.16471	1.6714	1.95759	0.823523	2.0111	1.26839	0	0.504614	0	0	1.79589	1.40122	0.881076	0.451835	1.55231	0	1.47828	0	1.08894	0.776987	0.47221	0	0	0	0	0	0	0	0	0.606291	0	0
HOXB7	0	3.86541	1.82573	1.4202	0	0	0	0	0	0	2.12494	0	0	0	0	0	0	0	0	0	0	2.0111	0	0	0.504614	0	0	0	0	0	0	0	0	0	0	0	1.62849	0	0	0	0	0	0	0	0	0	0	0	0
GAS5	5.73553	4.21087	0	2.08056	0	0	0	1.72203	0	0	2.16469	0	0	0	0	0	0	0	2.3461	0	0	0	0	0	0	0	0	0	0	0	0	0	0	0	0	0	0.490224	0.944419	0	0	0	0	0	0	0	0	0	0.477463	0
CRNDE	0	5.55562	2.30382	0.896046	0	0	0	0	0	0	2.16469	0	0	0	0	0	0	1.09626	0	1.37391	0	1.47605	0	0	0	0	0	0	0.442035	0	0	0	0	0	0	0	0	0	0	0	0	0	0	0	0	0	0	0	0
H19	7.24112	5.09904	0	1.4202	2.24649	1.25187	0	1.87018	0	0	2.5246	0	0	0	1.88962	0	0	0.944266	0	1.13635	0	1.47605	0	0	0	0	0	0	0	0	0	1.75555	0	1.41952	0	0.544469	0.490224	0	0	0	0.873804	0	0	0	0	0	0	0	0
TUG1	1.11819	5.75886	0	1.79209	0	5.49859	0	0	0	0	2.5246	0	0	0	0	0	0	0	3.09245	0	0	1.55965	0	0	0	0	0	0	0	0	0	0	0	0	0	0	0	0	0	0	0.692473	0	0	0	0	0	0	0	0
SNORD87	0	1.37384	0	0	0	0	0	2.66468	0	0	0	0	0	0	0	1.23815	0	0	0	0	0	1.63444	0	0	0	0.840996	0	0	0	0	0	0	0	0.427319	0	0	0	0	0	0	0	0	0	0	0	0	0	0	0
DGCR8	3.54459	0	0	0	0	0	0	0	0	0	0.807678	0	0	0	0	0	0	0	0	0	0	0	0	0	0	0	0	0	0	0	0	0	0	0	0	0	0	0	0	0	0	0	0	0	0	0	0	0	0
ARHGAP26	1.11819	0	0	0	0	0	0	0.666171	0	0	0	0	0	0	0	0	0	0	0	0	0	0	0	0	0	0	0	0	0.700608	0	0	0	0	0	0	0	0	0	0	0	0	0	0	0	0	0	0	0	0
CD40LG	0	0.866794	0	0.896046	2.24649	1.25187	0	1.5468	0	0	1.18323	0	0	0	0.673096	0	0	1.49663	0.835698	2.14959	1.64705	0	0	0	0	1.06122	0	0	0	0	0	0	0	0	0	0	0	0	0	0	0	0	0	0	0	0.479683	0	0	0
LGR4	0	3.921	3.82656	2.08056	0	0	0	0	0	0	0	0	0	0	0	0	0	0	0	0	0	0	0	0	0	0	0	0	0	0	0	0	0	0	0	0	0	0	0	0	0	0	0	0	0	0	0	0	0
THBS1	4.00868	4.91683	2.97765	1.79209	4.1565	0	0	1.99851	0	0	1.94018	0	0	0	0.673096	0	0	2.19252	0	2.24387	0	3.41003	0	0	1.59959	0	0	0	2.05275	0	0	0	0	0	0	0	0	0	0	0	0	0	0	0	0	0.479683	0	0	0
TXK	2.59636	0	6.98759	1.4202	0	0	0	1.5468	1.59289	0	1.18323	0	0	0	1.88962	0	0	0	1.32455	0	0	0	0	0	0.504614	0	1.86036	0	0	0	0	0	0	0	0	0	0	0	0	0	0	0	0	0.796749	0	0	0	0	0
GAS6	1.11819	3.61447	1.15191	0	1.12324	0	1.75522	1.05586	0	0	2.23827	0	0	0	0	0	0	2.16471	0	2.30039	0	0	0	0	0	0	0	0	0.700608	0	1.26846	0	0	1.28196	0	0	0	0.47221	0	0	0	0	0	0	0	0	0	0	0
TUBB3	4.25736	3.30019	1.15191	0	0	0	0	1.5468	0	0	0	0	2.92905	0	0	0	0	0	0	0	0	0	0	0	0	0	0	0	0	0	0	0	0	0.992204	0	0	0	0	0	0	0	0	0	0	0	0.479683	0	0.477463	0
TOP2A	3.86831	3.20752	1.82573	0	1.7803	0	0	1.87018	3.6029	0	0.807678	0	2.38853	0	0	1.81386	0	0	0.835698	0	0	0	2.19395	0	0	1.23204	0	0	0	0	0	0	0	0.677284	0	0	0	0	0	0	0	0	0.924316	0	0	0.479683	0	0	0
CXCL5	0	3.86541	0	0.896046	0	0	0	0	0	0	1.82685	0	0	0	0	0	0	0.944266	0	1.26508	0	0.492016	1.00517	0	1.00923	0	0	0	0.442035	0	0	0	0	0.427319	0	0	0	0	0	0	0	0	0	0	0	0	0	0	0
SLCO1A2	0	0	0	0	0	0	0	2.3882	0	0	1.82685	0	0	0	0	0	0	0	0	0	0	0	0	0	0	0	0	0	0	0	0	0	0	1.19964	0	0	0	0	0	0	0	0	0	0	0	0	0.8882	0	0
SLC5A1	1.11819	0	0	0	0	0	0	0	0	0	0.509588	0	0	0	0	0	0	0	0	0	0	0	0	0	0.504614	0	0	0	0	0	0	0	0	0	0	0	0	0	0	0	0	0	0	0	0	0	0	0	0
SLC5A2	0	2.01263	0	1.79209	0	0	0	1.05586	0	0	0.807678	0	0	0	0	0	0	0.472133	0	0	0	0	0	0	0.504614	0	0	0	0.442035	0	1.04913	0	0	0.992204	0	0	0	0	0	0	0	0	0	0	0	0	0	0	0
SOX11	0	4.51552	1.15191	0.896046	0	0	4.52655	1.33234	1.005	0	2.03835	1.06127	0	0	0	0	0	0.472133	0	0.489398	0	0	0	0	0	0	0	0	0	0	0	0	0	0	0	0	0	0.748435	0	0	0	0	0.462158	0	0	0	0	0	0
CRLF2	2.23639	2.4334	0	0	2.90355	1.98416	3.10893	1.05586	3.92644	0	0	1.06127	0	0	0.673096	0	0	0	1.32455	0	0	0	0	0	0	0	0	0	0	0	0	0	1.47853	0	0	0	0	0.47221	0	0	0	0	0	0.796749	1.00512	0	0	0	0
P2RY8	1.11819	0.866794	0	0	1.12324	1.25187	1.75522	0	1.59289	0	0	1.06127	0	0	0.673096	0	0	0	0	0	0	0	0	0	0	0	0	0	0	0	0	0	0.834742	0	0	0	0	0.47221	0	0	0	0	0	0	0	0	0	0	0
ERVK-20	0	0	0	0	0	0	0	3.01347	0	0	1.43059	0	0	0	0	0	0	0	0	0	0	0	0	0	2.52307	0	0	0	0	0	0	0	0	0	0	0	0	0	0	0	1.51143	0	0	0	0	0	0.8882	0	0
GLI3	1.11819	2.24063	0	0	2.60809	0	0	0	2.01001	0	0.807678	0	0	0	0	0	0	0	0	0	0	0	0.634193	0	0	0	0	0	0.884069	0	0	0	0	0	0	0	1.13827	0	0	0	0	0	0	0	0	0	0	0	0
BCL2A1	0	0	0	0	0	0	3.83105	1.33234	0	0	0	0	0	0	0	0	0	0.748313	0	0.775678	0	0.492016	0	0	0.504614	0	0	0	0	0	0	0	0	0	0	0	0	0	0	0	0	0	0	0	0	0	0	0	0.693549
BCL2L2	0	0.866794	0	2.8404	0	0	0	0	0	0	0.509588	0	0	0	0	0	0	0.748313	0	0	0	0	0	0	0	0	0	0	0	0	0	0	0	0	0	0	0	0	0	0	0	0	0	0	0	0	0	0	0
MRGPRF	0	0	0	0	0	0	0	0	0	0	0	0	0	0	0	0	0	0	0	0	0	0	0	0	1.17168	0	0	0	0	0	0.716141	0	0	0	0	0	0	0	0	2.19679	0	1.45509	0	0	0	0	0	0	0
RFWD2	0	0	0	0	0	0	0	0	0	0	0.509588	0	0	0	0	0	0	0	0	0	0	0	0	0	0	0	0	0	0	0	0	0	0	0	0	0	0	0	0	0	0	0	0	0	0	0	0	0	0
KRIT1	0	0.866794	1.82573	0	3.5606	0	0	0	0	3.11624	1.31727	0	0	0	0	0	0	0.748313	0	0.775678	0	0.779827	0	0	0	0	0	0	0	0	0	0	0	0	0	0	0	0	0	0	0	0	0	0	0	0	0	0	0
NQO1	5.86819	2.87943	0	2.31625	3.15335	1.98416	2.86265	3.33085	0	0	1.8857	0	0	0	1.06683	0	0	1.7471	0	1.86331	0	1.92225	0	0.638152	0.504614	1.48961	0	0	0	0	0	1.55231	0	1.41952	0	0	0	0	1.17993	0	0	0.821506	0	0	0	0	0	0	0
ABCB4	3.71456	0.866794	0	0	0	0	0	1.05586	0	0	0.807678	0	0	0	0	0	0	0	0	0.775678	0	0	0	0	0	0	0	0	1.76814	0	0	0	0	0	0	0	0	0	0	0	0	0	0	0	0	0	0	0	0
ABCB11	3.35458	1.73359	0	0	0	0	0	2.11171	0	0	0	0	0	0	0	0	0	0.748313	0	0	0	0	0	0	0	0	0	0	0	0	0	0	0	0	0	0	0	0	0	0	0	0	0	0	0	0	0	0	0
FAM3C	0	4.6439	0	0	0	0	0	0	0	0	0	0	0	0	0	0	0	0	0	0	0	0	0	0	0	0	0	0	0	0	0	0	0	0	0	0	0	0	0	0	0	0	0	0	0	0	0	0	0
VSIR	0	2.24063	0	1.4202	0	0	0	0	0	0	1.01918	0	0	0	0.673096	2.01933	0	1.09626	0	0	0	0	0	0	0	0	0	0	0	0.555897	0	0	0	0	0	0	0	0	0	0	0	0	0.924316	0	0	0	0	0	0
CCL14	0	0	1.15191	0	0	0	0	0.666171	2.01001	0	0	0	0	0	0	0	0	0	0	0.489398	0	0	0	0	0	0	0	0	0.700608	0	0	0	0	0	0	0	0	0	0	0	0	0	0	0	0	0	0	0	0
MIR34B	4.9865	2.60038	0	0	0	0	0	0	3.18579	0	1.01918	3.8046	0	2.00881	0	0	0	0	0	0	0	1.7021	0	0	0	0	0	0	0	0.555897	0	0	0	0	0	0	0	0	0	0	0	0	0.462158	0	0	0	0	0	0
MIR193B	1.11819	4.58136	0	1.79209	0	0	0	2.11171	1.59289	0	0	0	0	0	0	0.781185	0	0	0	0	0	1.92225	0	0	0	0	0	0	0	0	0	0	0.526663	0	0	0	0	0	0	0	0	0	0	0	0	0	0	0	0
BMP1	3.54459	4.9883	2.97765	4.10834	2.60809	0	0	1.5468	0	0	2.42303	0	0	0	0	2.89073	0	1.69258	0	1.13635	0	0.779827	0	1.01145	1.30441	0	0	0	0.700608	0	0.716141	0	0	0	0	0	0	0.47221	0	0	0	0	0	0	0	0	0	0	0
SLC39A4	0	4.02527	0	0	0	0	0	0	0	0	1.43059	0	0	0	0	0	0	0	0	0	0	0	0	0	0	0	0	0	0	0	0	0	0	1.53192	0	0	0	0	0	0	0	0	0	0	0	0	0	0	0.437581
NPC1	4.36866	0.866794	0	0	0	0	0	0	3.71896	0	1.52876	0	0	0	0	0	0	1.09626	0	0	0	0	0	0	1.74568	0	0	0	0	0	0	0	0	0.427319	0	0	0	0	0	1.45181	0	0.518313	0	0	0	0	0	0	0
PIK3R2	1.11819	1.37384	0	1.79209	0	0	0	1.33234	0	1.34209	1.18323	0	0	0	0	0	0	0.944266	0	0	0	0	0	0	0.799794	0.53061	0	0	0	0	0	0	0	0	0	0	0	0	0	0	0	0	0	0	0	0	0	0	0
SSTR2	1.11819	3.68208	0	1.4202	0	1.98416	0	1.5468	0	0	1.76289	0	0	0	0	0	0	0.472133	1.32455	0	0	0	0	0	0	1.06122	0	0	0	0	0.451835	0	0	1.19964	0	0	0	0	0	0	0	0	0	0	0	0	0	0	0
CISH	2.23639	1.37384	1.82573	2.51552	0	0	0	0	0	0	0	0	0	0	0	1.23815	0	2.16471	0	1.91202	0	0	2.78558	0	0	0	0	0	0	0	0	0	0	0	0	0	0	0	0	0	0	0	0.924316	0	0	0	0	0	0
LTB	0	0	0	0	0	0	1.10742	0	0	0	0	0	0	0	0	0	0	0	0	0	0	0	0	0	0	0	0	0	0	0	0	0	0	0	0	0	0	0	0	0	0	0	0	0	0	0	0	0	0
CCL3	1.11819	4.12151	1.15191	0.896046	0	0	0	0.666171	0	0	2.03835	0	0	0	1.06683	0	0	2.04053	0	1.75447	0	0	0.634193	0	1.00923	1.23204	0	0	0.700608	0	0	0	0	0.427319	0	0	0	0.748435	1.61086	2.33933	0	2.07325	0	0	0	0.760279	0.382527	0	0
CCND2	2.59636	2.74767	2.30382	1.4202	0	1.25187	5.0095	0	0	0	1.31727	1.06127	0	1.0044	0	0	0.903678	0	1.94043	0	0	0	0	0	0	0.840996	1.05031	0	0	0	0	0	0	0	0	0.862962	0	0	0	0	1.01445	2.02499	0	0	0	0	0	0	0
EZR	0	4.67403	0	0	0	0	0	0	0	0	1.69282	0	0	0	0	0	0	0	0	0	0	0	2.19395	1.2763	0	0	0	0	0	0	0	0.489698	0	1.35457	0	0	0	0	0	0	0	0	0	0	0	0	0	0	0
VCAN	0	3.86541	3.65147	0.896046	3.73134	0	1.10742	0	0	0	1.18323	0	0	0	0	0	0	1.63331	0	0	0	2.25587	0	0	0	0	0	0	1.40122	0	0	0	0	0	2.22596	0	0	0	0	0	0	0	0	0	0	0	0	0	0
MIR143	4.83275	4.37245	0	1.79209	0	1.25187	0	1.33234	1.005	0	0	1.06127	0	0	0	0	0	0	0	0	0.823523	0	0	0	0	0	0	0	0	0	0	0	0	0	0	0	0	0	0	0	0	0	0	0	0	0	0	0	0
MIR144	0	4.58136	0	0	0	0	0	0	0	0	0	0	0	0	1.34619	2.4763	0	1.63331	0	0.489398	0	0	0	0	0	0	0	0	0	0	0	1.13704	0	0	0	0	0	1.32566	0	0	0	0	0	0	0	0	0	0	0
MIR203A	0	4.96493	1.15191	2.31625	2.24649	0	0	0	0	0	1.01918	0	0	0	0.673096	0	0	0	0	0.775678	0	2.16109	2.82814	0	1.00923	0.53061	0	0	0.700608	0	0	0	0	0	0	0	0.980448	0	0	0	0	0	0	0	0	0	0	0	0
DAP	0	0	0	2.68814	0	0	0	0	0	0	0	0	0	0	0	0	0	0	0	0.978796	0	0	0	0	0	0	0	0	0	0	0	0	0	0	0	0	0	0	0	0	0	0	0	0	0	0	0	0	0
DVL3	1.77229	1.37384	0	0	0	0	0	0	1.005	0	2.23827	0	0	2.33216	0	0	0	0	0	0	0	0	0	0	0	0	0	0	0	0	0	0	0	0	0	0	0	0	0	0	0.436902	0	0	0	0	0	0	0	0
PDCD1LG2	3.13916	2.87943	2.30382	1.79209	2.60809	6.20199	2.86265	1.72203	1.59289	0	0.807678	0	0	2.33216	1.06683	1.23815	0	0.944266	0	0.978796	0	1.38126	0.634193	0	0	0.53061	0	0	0	0	0.451835	0	0	0	0	0.544469	0	0	0	1.85394	0	0.821506	0	0.502693	0.86576	0	0	0	0
UCN3	0	0	1.15191	0	0	0	0	0.666171	0	0	1.01918	0	0	0	0	2.19306	0	0	0	0	1.30525	0	0	0	0	0.840996	0	0	0	0	0	0	0	0	0	0	1.37623	0	0	0	0	0	0	0	0	0.760279	0	0	0
MIR185	0	0	0	0	0	0	0	0	0	0	1.43059	0	0	0	0	0	0	1.09626	0	0	0	0.984032	0	0	0	0	0	0	0	0	0	0	0	0	0	0	0	0	0	0	0	0	0	0	0	0	0	0	0
MIR29A	4.36866	3.10742	0	0.896046	0	0	1.10742	1.87018	4.10792	0	0.807678	0	0	0	0	0	0	0.944266	0	1.69304	0	1.14243	2.4146	0	0.504614	1.59183	0	0	0.884069	0	0	0	1.66948	0	0	0	0	0	0	0.517144	0	0	0	0	0	0	1.27073	0	0
COL1A1	3.71456	3.61447	0	0.896046	1.12324	0	3.10893	0	1.005	0	1.31727	0	0	0	2.49075	0	0	1.09626	0	0.978796	0	0	0	0	0.504614	0.53061	0	0	0	0	0	0	0	0	0	0	0	0	0	0	0	0	0	0	0	0	0	0	0
DNMT3B	6.17641	2.60038	0	0	3.15335	1.25187	0	0.666171	0	1.34209	1.31727	1.06127	0	0	0	0.781185	3.12621	1.49663	0	0.489398	0	1.82068	0	0	0	0	0	0	0	0	0.716141	0	0	0	1.32293	0	0	0	0	0	1.22654	0	0	0	0.43288	0	0.606291	0	0
AKT2	3.13916	3.68208	2.30382	0	0	1.25187	0	0.666171	0	0	0	0	0	0	0	2.19306	0	1.49663	0	0	0	1.55965	1.7804	0	0.504614	0	0	0	0.700608	0	0	0	0	1.19964	0	0	0	0	0	0	0	0	0	0	0	0	0	0	0
COX4I1	0	0	0	0	0	0	0	0	0	0	0	0	0	0	0	0	0	0	0	0	0	0	0	0	0	0	0	0	0	0	0	0	0	0	0	0	0	0	0	0	0	0	0	0	0	0	0	0	0
FUS	3.71456	4.02527	0	1.79209	0	2.50373	5.53711	1.05586	2.8214	0	2.54794	0	0	0	0	0	1.4323	0	0	0	0	1.38126	0	0	1.00923	0	0	0	0	0	0	0	0.526663	0	0	0.544469	0	0	0	0	0	0	0	0	0.43288	0	0	0.477463	0
YBX1	0	4.94111	0	0.896046	0	0	0	2.53635	0	0	2.2024	0	0	0	1.34619	0	1.4323	0.748313	0	0	0	1.38126	0	0	0	0	0	0	0	0	0	0	0	0	0	0	0	0.944419	0	0	0	0	0	0	0	0	0	0	0
APC	5.12687	3.10742	1.15191	1.79209	4.02679	0	0	1.05586	0	1.34209	2.63453	1.68207	3.0695	3.33656	0	0	0	0	0	0	0	0	1.90258	0	0	0	0	0.773449	0	0	0	0	0	0.427319	0.903038	0	0	0	0.50817	0	0	0	0	0	0	0	0	0	0
PKHD1	0	2.01263	0	0	1.12324	1.25187	0	0	0	0	2.2024	0	0	0	0	0	0	0	0	0	0	0	0	0	0	0	0	0	0.884069	0	1.7203	0	0	0	0	0	0	0	0	0	0	0	0	0	0	0	0	0	0
MORC3	0	2.01263	0	0	2.24649	0	0	0	0	0	0	0	0	0	0	0	0	0	0	0.978796	0	0	0	0	0	0.840996	0	0	0	0	0	0	0	0	0	0	0	0	0	0	0	0	0	0	0	0	0	0	0.693549
DNAH8	0	4.02527	1.15191	0.896046	0	0	0	1.33234	1.005	0	0.509588	0	0	1.0044	0	0	0	0	0	0	0	0	0	0	0	0	0	0	0	0	0.451835	0.489698	0	0	0	0	0	0	0	0	0	0	0	0	0	0	0	0	0
GNAQ	4.83275	0.866794	0	0.896046	2.24649	3.96832	0	0	0	2.12717	0	2.46418	1.84802	1.0044	0	0	0	0	0	0	0.823523	0	0.634193	1.01145	0	0.53061	0	0	0	0	0	0	0	0	0	0	0	0	0	0	0	0	0	0	0	0	0	0	0
SPN	0	1.37384	0	0	0	1.25187	1.10742	0.666171	1.59289	0	0	0	0	0	0	0	0	0.472133	0	0	0	0	0	0.638152	0.504614	0.53061	0	0	0	0.555897	0	0	0.526663	0	0	0	0	0	0	0	0	0	0	0	0	0	0	0	0.437581
ITGAE	0	2.24063	1.15191	0	0	0	0	2.21297	0	0	0.509588	0	0	0	0	1.23815	0	1.4164	0	0	0	0	0.634193	0	1.00923	0	0	0	0	0	0	0	0	0	0	0	0	0	0	0	0	0	0	0	0.43288	0	0.382527	0	0.693549
MAP2K5	5.31688	0	1.82573	0	0	0	0	1.05586	0	0	0	0	0	0	0	0	0	0	0	0	0	0	0	0	0	0	0	0	0	0	0	0	0	0	0	0	0	0	0	0	0	0	0	0	0	0	0	0	0
MAPK7	1.77229	2.4334	2.67465	0	0	0	0	2.11171	0	0	2.39529	0	3.19655	0	1.34619	0	0	1.22045	0	0.489398	2.47057	2.52369	0	0	0.504614	0	0	0	0	0	0	0.979396	0	0.427319	0	0	0	0	0	0	0	0	0	0	0	0	0	0	0
APOBEC3H	1.77229	0	0	0	0	0	0	0	0	0	1.52876	0	0	0	0	0	0	0	0	0	0	0	0	0	0	0	0	0	0	0	0	0	0	0	0	0	0	0	0	0	0	0	0	0	0	0	0	0	0
RNASE1	0	0	0	0	0	0	0	0	0	0	0	0	0	0	0	0	0	0	0	0.489398	0	0	0	0	0	0	0	0	0	0	0	0	0	0	0	0	0	0	0	0	0	0.518313	0	0	0	0	0	0	0
MDK	0	3.86541	0	0	0	0	0	1.99851	2.01001	0	1.01918	0	0	0	0	0	0	1.79758	0	0	0	1.7021	0	0	0.799794	0	0	0	1.3261	0.555897	0	0	0	0	0	0	0	0	0	0	0	0	0	0	0	0	0	0	0
MIR505	0	0	0	0	0	0	0	2.21297	0	0	0	0	0	0	0	0	0	0	0	0	0	0	0	0	0	0	0	0	0	0	0	0	0	0	0	0	0	0	0	0	0	0	0	0	0	0	0	0	0
NEAT1	1.77229	6.20614	0	0.896046	0	1.25187	0	0	0	0	0	0	0	0	1.34619	1.23815	0	0	0	0	0	0	0	0	0	0	0	0	0	0	0	0	0	0	0	0	0.490224	0	0	0	0	0	0	0	0	0	0.382527	0	0
E2F3	1.11819	4.16699	0	0	0	0	0	0	0	0	0	0	0	0	0	0	0	0	0	0	0	0	0	0	0	0	0	0	0	0	0	0.489698	0	0.427319	0	0	0	0	0	0	0	0	0	0	0	0	0	0	0
MIR429	0	1.73359	0	2.51552	0	0	0	0	0	0	0	0	0	0	0	0	0	0	0	0.489398	0	0	0	0	0	0	0	0	0.442035	0	0	0	0	0	0	0	0	0	0	0	0	0	0	0	0	0	0	0	0
GOT1	3.86831	0.866794	0	0	0	1.25187	0	0	0	0	0.807678	0	0	0	0	0	0	0	0	0	0	0	0	0	0	0	0	0	0	0	0	0.776153	0	0.677284	0	0	0	0	0	0	0	0	0	0	0	0	0	0	0
GPT	3.54459	3.74622	1.15191	2.31625	0	0	0	2.82985	3.01501	0	0.807678	0	0	0	0.673096	0	0.903678	0.748313	0	1.26508	0	0.779827	0	0	1.51384	0	0	0	1.84325	0	0.716141	0	0	0	0	0.544469	0.490224	0	1.88045	0	0	0	0	0	0	1.77504	1.07389	1.65175	0
PBRM1	3.71456	4.33397	3.98496	2.31625	1.12324	3.51443	1.10742	0	0	0	1.18323	4.24506	0	1.0044	2.62971	0	0	0	0	0	4.62384	1.38126	0	0	0	1.37161	0	0	0	0.555897	0	2.21518	0	0	0	0	0	0	0	0	0	0	0	0	0	0	0	0	0
SETD2	3.86831	0	3.23382	0.896046	3.36973	3.7556	1.10742	0	1.005	0	1.8857	2.97935	4.44205	0	0	0	0	0	1.32455	0	3.36612	0	1.7804	0	0	0.840996	1.32535	0.773449	0	0	1.26846	0	0.526663	0.427319	0	0	0	0	0	0	0	0	0	0.502693	0	0	0	0	0
KDM5C	2.59636	0	0	0.896046	0	2.50373	1.10742	0	1.005	0	1.52876	0	0	0	0	0	0	0	0	0	3.21741	0	1.7804	0	0.504614	0	0	0	0	0	0.716141	0	0	0	0	0	0	0	0	0	0	0	0	0	0	0	0	0	0
CD1D	0	2.24063	3.23382	0	1.12324	0	0	2.21297	0	0	2.33644	0	0	0	1.06683	0	0	0.944266	0	0.775678	0	0	0	0	1.17168	0	0	0	0	0	0	0	0.526663	0	0	0	0.490224	0	0	0	0	0	0	0	0	0	0	0	0
TNFRSF9	0	3.38647	0	1.4202	0	0	0	3.70031	1.005	0	1.76289	0	0	0	0	0	0	0.472133	1.94043	0.489398	0	0	1.00517	0	0	1.76265	0	0	0	0	0	0	0	0	0	0	0	0	0	0	0	0	0	0	0	0	0	0	0
CD58	2.59636	1.73359	0	0	0	0	0	0.666171	3.33855	1.34209	0	0	0	0	0	0	0.903678	0.472133	0	0.489398	0	0	0	0	0.504614	0	0	0	0	0	0	0	0.526663	0	0	0	0	0	0	0	0	0	0	0	0	0	0	0	0
SDHA	5.43216	1.73359	0	0	2.24649	0	0	0	0	0	0	0	0	0	1.06683	0	0	0	0	0	1.91216	0	0	0	0	0	0	0	0	0	0	0.489698	0	0	0	0	0	0	0	0	0	0	0	0	0	0	0.382527	0	0
SDHD	4.57057	0.866794	0	0	3.5606	0	0	0	0	0	0	0	0	0	0	0	0	0	0	0	2.84892	0	0	0	0	0	0	0	0	0	0.451835	0	0	0	0	0	0	0	0	0	0	0	0	0	0	0	0	0	0
GPM6A	0	4.58136	0	2.68814	0	0	0	0	0	0	0	0	0	0	0	0	0	0	0	0	0	0	0	0	0	0.840996	0	0	0	0	0	0	0	0	0	0.544469	0	0	0	0	0	0	0	0	0	0	0.765054	0	0
RARA	1.11819	2.60038	0	2.8404	0	0	5.07749	0	3.33855	0	0	1.06127	0	0	0	0	0	0	0	0	0	0	0	0	0	0.53061	0.662674	0	0	0	1.04913	0	0	0.427319	0	0	0	0	0	0	0	0	0	0	0	0	0	0	0
RBFOX1	3.35458	0.866794	0	0.896046	0	0	0	0.666171	0	0	0	0	0	0	0	0	0	0	0	0	0	0	0	0	0	0	0	0	0	0	0	0	0	0	0	0	0	0	0	0	0	0	0	0	0	0	0	0	0
SFPQ	4.57057	0	0	0	0	0	4.70425	0.666171	0	0	0	0	0	0	0	0	0	0	0	0	0	0	0	0	0	0	0	0	0	0	0	0	0	0	0	0	0	0	0	0	0	0	0	0	0	0	0.382527	0	0
AADAC	3.35458	2.01263	1.15191	0	0	4.8909	1.10742	3.05437	4.10792	0	1.18323	0	0	0	0	0	0	0	0	0	0	0	0	0	0	0	0	0	0	0	0	0	1.22287	0	0	0	0	0.47221	0	0	0	0	0	0	0	0	0	0	0
MSH3	2.23639	0	0	0	0	0	0	1.5468	0	0	0	0	0.924011	3.82412	0	0	0	0	0	0	0	0	0	0	0	0	0	0	0	0	0	0	0	0	0	0	0	0	0	0	0	0	0	0	0	0	0	0	0
MKNK1	0	0	1.82573	0	0	0	0	0	0	0	0	0	0	0	0	0	0	0	0	0	0	0	0	0	0	0	0	0	0	0	0	0	0	0	0	0	0	0	0	0	0	0	0	0	0	0	1.21258	0	0
NODAL	1.11819	2.4334	0	1.4202	1.7803	0	0	0	0	0	0	0	0	0	0	0	0	0	1.6714	0	0	0	1.00517	0	0	0	0	0	0	0	0	0	0	0	0	0	0	0	0	0	0	0	0	0	0	0	0	0	0
HGF	2.59636	5.78362	6.28878	2.68814	0	3.51443	1.75522	2.3882	0	0	2.86119	0	0	4.26664	2.69238	2.89073	0	1.32545	0.835698	1.81099	0.823523	3.46595	0	0	0.799794	0.840996	0	0	0	0	0	1.55231	0	0.427319	0	0	1.75744	0.748435	0	0	0	0	0	0	0	0.760279	0.606291	0.477463	0.693549
GAA	0	0	0	0	1.7803	0	1.10742	1.05586	0	0	0	1.06127	3.51804	0	0	0	0	0	0	0	0	0	2.34679	0	0	0	0	0	0	0	0	0	0	0	0	0	0	0	0	0	0	0	0	0	0	0	0	0	0
NLRP3	5.12687	4.67403	0	4.10834	2.90355	0	0	2.30457	0	0	2.74786	0	0	0	0.673096	0	1.80736	2.88404	0	3.25149	0	0	1.26839	0	1.80902	0	0	0	0.442035	1.11179	0.716141	0	1.3614	0	0	0	0.490224	0.748435	0	1.20077	0	0	0.732503	0	0	0.760279	0.988818	0	0
GCG	1.77229	2.99862	0	3.09981	0	0	0	1.87018	0	0	0.509588	0	0	0	0	1.81386	0	1.49663	0	1.91202	0	0	0	2.36144	0	0	0	0	0.442035	0	0	0	0	1.74665	0	0	0	0	0	0	0	0	0	0	0	0	1.59511	0	0
IL11	1.77229	3.10742	0	0.896046	0	0	0	0	0	0	1.94018	0	0	0	3.08612	0	0	1.22045	0	1.26508	0	1.14243	0	0	0.799794	0	0	0	0	0	0	0	0	0	0	0	0	0	0	0	0.436902	0	0	0	0	0	0	0	0
DUSP22	1.11819	0	0	0	0	0	0	0	0	0	0	0	0	0	0	0	0	0	0	0	0	0	0	0	0	0	0	0	0	0	0	0	0	0	0.569753	0	0	0	0	0	0	0	0	0	0	0	0	0	0
U2AF1	2.23639	2.4334	0	0	0	2.50373	0	0	0	2.68419	0	0	0.924011	0	0	0	0	0.748313	0.835698	0.978796	0	0	0	0	0	0	1.32535	0	1.02637	0.555897	0	0	0.526663	0	0	0	0	0.47221	1.17993	0	0	0	0	0.502693	0	0	0	0	0
CDK16	0	3.20752	0	0	0	0	0	0	0	0	0	0	0	0	0	0	0	0	0	0	0	0	0	0	0	0	0	0	0	0	0	0	0	0	0	0	0	0	0	0	0	0	0	0	0	0	0	0	0
PTPRC	1.11819	3.54299	0	2.08056	1.12324	1.98416	3.10893	2.53635	1.59289	0	2.39529	0	0.924011	1.59194	0.673096	0	0	0.748313	0	1.37391	0	1.38126	0	0	1.30441	1.06122	0	0	0.442035	1.11179	0	0	1.22287	0.677284	0	0	0	1.22064	1.01634	1.45181	0.873804	0	0.462158	0	0.86576	0	0	0	0.437581
TERC	5.19273	2.74767	0	0.896046	0	1.25187	0	0	0	0	0	0	0.924011	0	0	1.23815	0	0.944266	0	0	0	0	2.34679	0	0	0	0	0	0	0	0.451835	0	0	0	0	0.544469	0	0	0	0	0	0	1.0731	0	0	0	0	0	0
ERCC2	8.59499	0	0	2.8404	3.73134	3.7556	0	2.21297	0	0	0.509588	0	1.46452	0	0	0	0	0.472133	0	0	0	0	0	0	0	0	0	0	0	0	1.04913	0	0	0	0	0	0	0	0	0	0	0	0	0	0	0	0.382527	0	0
ERCC4	6.63171	0.866794	0	0	2.60809	0	0	2.77788	0	0	2.30515	0	3.0695	0	0	0.781185	0	0	0	0	0	0	0	0	0	0	0	1.5469	0	0	0	0	0	0	0.569753	0	0	0	0	0	0	0	0	0	1.3722	0	0	0	0
POLQ	1.77229	0	0	0	0	0	0	0	0	0	0	0	0	0	0	0	0	0	0	0	0	0	0	0	0	0	0	0	0	0	0	0	0	0	0	0	0	0	0	0	0	0	0	0	0.86576	0	0	0	0
LATS2	0	3.921	1.82573	0.896046	0	0	0	0	0	0	1.61536	0	0	0	2.01929	2.4763	0	0	0	0	0	0	0	0	0	0	0	0	0	0	0	0	0	0	0	0	0	0	0	0	0	0	0	0	0	0	0	0	0
KRT17	1.11819	4.78779	0	0.896046	1.12324	0	0	1.5468	0	0	2.2024	0	0	1.0044	0	0	0	0	0	2.07893	1.30525	0	2.78558	2.55261	0.799794	0.840996	0	0	0	0	0	0	0	0	0	0	0	0	0	0	0	0	0	0	0	0	0	0	0
LASP1	0	4.89206	0	0	0	0	0	0	0	0	0	0	0	0	0	0	0	0	0	0	0	0	0	0	0.504614	0	0	0	0	0	0	0.489698	0	0	0	0	0	0	0	0	0	0	0	0	0	0	0	0	0
MIR126	1.11819	3.54299	1.82573	0	0	0	0	2.53635	0	0	0	0	0	0	0	0.781185	0	0.944266	0	0.489398	1.91216	2.61847	0	0	1.17168	0	0	0	1.02637	1.29075	0	0	0	0	0	0	0	0	0	0	0	0	0	0	0	0	0	0	0
REXO2	0	0	0	0	0	0	0	1.05586	0	0	0.509588	0	0	0	0	0	0	0	0	0	0	0	0	0	0	0	0	0	0	0	0	0	0	0.677284	0	0	0	0	0	0	0	0	0	0	0	0	0	0	0
EGR1	3.13916	3.68208	2.67465	0.896046	1.12324	0	1.10742	1.05586	0	0	1.18323	0	0	2.81972	1.34619	0.781185	0	1.49663	0	0.775678	0	1.96806	0	0	0	1.06122	0	0	1.14264	0	0	0.489698	0	0	0	0	0	1.22064	0	0	0	0	1.29744	0	0	0	0	0	0
KLF5	4.36866	2.60038	2.67465	2.08056	0	0	0	0	1.005	0	1.82685	0	0	0	3.04479	0	0	1.4164	0	0	0	0	0	0	0	0	0	0	0	0	0	0	0	0	0	0	0	0	0	0	0	0	0	0	0	0	0	0	0
FSCN1	4.36866	4.76031	0	1.4202	0	0	0	0	0	0	2.08292	0	0	0	0	0	0	0	0	1.81099	0	0	0	0	0	0	0	0	0	0	0	0	0	0	0	0	1.81404	0	0	1.85394	0	1.55494	0	0	0	0	0	0	0
PTTG1IP	0	0	0	1.4202	0	0	0	0	0	0	2.03835	0	0	0	0	0	0	0	0	0	0	0	0	1.79152	1.00923	0	0	0	0	0	0	0	0	0	0	0	0	0	0	0	0	0	0	0	0	0	0	0	0
BMPR1B	0	0	0	0	0	0	0	0	0	0	0	0	0	0	0	1.81386	0	0	0	0	0	0	0	0	0	0	0	0	0	0	0	0	0	0	0	0	0	0	0	0	0	0	0	0	0	0	0	0	0
BMP4	3.35458	4.25326	0	2.08056	0	0	0	0	0	0	2.65468	0	0	0	1.06683	1.23815	1.4323	0	0	0.489398	0	0.492016	0	0	0	0	0	0	0.442035	0.555897	0	0	0	0	0	0	0	0	1.17993	0	0	0	0	0	0	0	0	0	0
BMP2	3.71456	1.37384	3.23382	0	2.24649	0	0	1.33234	0	0	1.01918	0	0	0	2.56272	0	0	1.32545	0	1.95759	0	2.70208	0	0	1.30441	1.48961	0	0	0	0	0	1.8121	0	0	0	0	0	0.748435	0	0	0	0	0	0	0.686098	0	0	0	0
TWIST1	4.36866	5.31283	4.26258	3.66256	1.7803	0	0	3.26883	2.5979	0	2.78206	0	0	3.18389	3.04479	2.89073	0	1.63331	0	1.81099	0	2.8315	0	0	0	0.53061	0	0	0.700608	0	0.716141	0.489698	0	0.677284	0	0	0	0	0	0	1.01445	0	0	0	0	0.959366	0	0	0.693549
FASN	4.00868	2.24063	2.67465	2.31625	0	1.25187	0	3.65851	0	0	2.57056	0	0	1.0044	2.01929	1.81386	0	1.32545	0	0.978796	0	2.22566	0	1.48174	1.67629	0	0	0	0	0	0	0.776153	0	0	0	0	0	0	0	0	0	0	0	0	0	0	1.27073	0	0
NPDC1	0	0	0	0	1.7803	0	0	1.05586	0	0	0.509588	0	0	0	0	0	0	0	0	0	0	0	0	0	0	0	0	0	0.884069	0	0	0	0	0	0	0	0	0	0	0	0	0	0	0	0	0	0	0	0
XRCC3	6.8766	2.4334	0	0.896046	1.7803	0	0	1.33234	0	0	0	0	0	0	0	0	0	0	0	0.489398	0	0	1.00517	0	0	0	0	0	0	0	0	0	0	0	0	0	0	0	0	0	0	0	0	0	0	0	0	0	0
TPO	5.31688	1.37384	0	0	0	0	0	0.666171	0	0	1.01918	1.06127	0	0	0	0	0	0	0	0.489398	0	0	0	1.48174	0	0	0	0	0	0	0	0	0	0	0	0	1.13827	0	0	0	0	0	0	0.502693	0	0	0	0	0
KCNMA1	0	0	0	0	0	0	0	0.666171	0	0	0	0	0	0	0	0	0	0	0	0	0	0	0	0	0	0	0	0	0	0	0	0	0	0	0	0	0	0	0	0	0	0	1.0731	0	0	0	0	0	0
RDX	0	0	2.30382	0	0	0	0	1.87018	0	0	0	0	0	0	0	0	0	0	0	0	0	0	0	0	0	0	0	0	0	0	0	0	0	0	0	0	0	0	0	0	0	0	0	0	0	0	0	0	0
CABIN1	0	0	0	0.896046	0	0	0	1.05586	1.005	0	0	0	0	0	0	0	0	0	0	0	0	0.779827	0	0	0	0	0	0	0	0	0.716141	0	0	0	0	0	0	0.47221	0	0	0	0	0	0	0	0	0	0	0
HAS3	1.77229	2.60038	0	0	0	0	0	0	0	0	0	0	0	0	0	0	0	0.748313	0	0	0	0	0	0	0	0	0	0	0	0	0	0	0	0	0	0	0	0	0	0	0	0	0	0	0	0	0	0	0
PLCE1	6.49374	0	0	2.08056	2.60809	0	0	0	0	0	0	0	0	0	0	0	0	1.7471	0	0	0	0	0	0	0	0	0	0	0	0	0	0	0	0	0	0	0	0	0	0	0	0	0	0	0	0	0	0	0
PRKCA	3.13916	1.37384	0	3.41157	1.7803	0	0	1.72203	0	0	1.18323	0	0	0	0	0	0	1.22045	0	0	0	0	0	0.638152	0	0.840996	0	0	0.700608	0	0	0	0	0	0	0	0	0	0	0	0.692473	0	0	0	0	0	0	0	0
BCAR4	0	4.37245	0	0	0	0	0	0	0	0	0	0	0	0	0	0	0	0	0	0	0	0	0	0	0	0	0	0	0	0	0	0	0	0	0	0	0	0	0	0	0	0	0	0	0	0	0	0	0
MLH3	3.71456	0	0	0	0	1.25187	0	0.666171	0	0	0	0	1.84802	2.59635	0	0	0	0	0	0	0	0	0	0	0	0	0	0	0	0	0	0	0	0	0	0	0	0	0	0	0	0	0	0	0	0	0	0	0
FRZB	1.11819	0	0	2.08056	0	0	0	0	1.005	0	0	0	0	1.59194	0	0	0	0	0	0	0	0	0	0	0	0	0	0	0	0	0	0	0	0	0	0	0	0	0	0	0	0	0	0	0	0	0	0	0
GRIN1	1.11819	0	0	0	0	0	0	0	0	0	0.509588	0	0	0	0	0	0	1.32545	0	0	0	0	0	0	0	0	0	0	0	0	0.451835	0	0	0	0	0	0	0	0	0	0	0	0	0	0	0	0	0	0
MIR370	1.11819	3.46718	0	1.4202	0	0	0	0	0	0	1.76289	0	0	0	0	0	0	0	0	0	0	0	0	0	0	0	0	0	0	0	0	0	0	0	0	0	0	0	0	0	0	0	0	0	0	0	0	0	0
ISG15	5.05821	0	0	0	0	0	0	0	0	0	1.18323	0	0	0	0	0	0	0	0	0	0	0.779827	0	0	1.59959	0	0	0	0	0	0	0	0	0	0	0	0	0	0	0	0	0	0	0	0	0	0	0	0
CDC27	1.77229	0	0	1.79209	0	0	0	0	0	0	0	0	0	0	0	0	0	0	0	0	0	0	0	0	0	0	0	0	0	0	0	0	0	0	1.97102	0	0	0	0	0	0	0	0	0	0	0	0	0	0
MASTL	0	4.16699	0	2.08056	0	0	0	0	0	0	0	0	0	0	0	0	0	0	0	0	0	0	0	0	0	0	0	0	0	0	0	0	0	0	1.89268	0	0	0	0	0	0	0	0	0	0	0	0	0	0
GSK3A	1.11819	0	0	0	0	0	0	0	0	0	0	0	0	0	0	0	0	0.472133	0	0	0	0	0	0	0	0	0	0	0	0	0	0	0	0	0	0	0	0	0	0	0	0	0	0	0	0	0	0	0
DIABLO	1.11819	1.37384	5.53764	4.2606	0	0	0	2.92603	1.005	0	2.27247	0	0	0	0	0	0	0.472133	0	0	0	0	0	0	0	1.83561	0	0	0	0	0	1.37476	0	0	0	0	0	0	0	0	0	0	0	0	0	0	0	0	0
BCL3	1.77229	4.51552	0	0	0	0	0	0	0	0	0	0	0	0	0	0	0	1.69258	0	1.81099	0	0	0	0	0	0	0	0	1.24095	0	0	0	0	0	0	0	0	0	0	0	0	0	0	0	0	0	0	0	0
HNF4A	1.77229	2.74767	0	2.08056	0	0	0	2.60266	0	0	1.82685	0	0	0	2.13366	0	0	0.472133	0	0.489398	0	0.779827	0	0	0	0.53061	0	0	0.884069	0.555897	0	0	1.05333	1.74665	0	0	0.490224	0	0.50817	0	0	0	0	0	0	0	0.606291	0.477463	0
ASCL2	1.11819	2.60038	0	0	1.12324	0	0	0	0	0	1.18323	0	0	0	2.32853	0	0	0	0	0	0	0	0	0	0	0	0	0	0	0	0	0	0	0	0	0	0	0	0	0	0	0	0	0	0	0	0	0	0
MMP14	0	5.52585	0	0.896046	0	0	0	0.666171	1.59289	0	3.66385	0	0	0	2.49075	0	0	2.21923	0	2.21382	0	1.27184	0	0	0	0	0	0	1.3261	0	0	0	0	0	0	0	0	0	0	0	0	0	0	0	0	0	0	0	0
TNFRSF19	2.89049	0	0	0	0	0	0	0	0	0	0	0	0	0	0	0	0	0	0	0	0	0	0	0	0	1.23204	0	0	0	0	0	0	0	0	0	0	0	0	0	0	0	0	0	0	0	0	0	0	0
MUC5AC	2.23639	3.54299	3.23382	0.896046	0	0	0	0.666171	1.005	0	0.509588	0	0	1.59194	0	0.781185	0	0.944266	0	0.978796	0.823523	0	0.634193	1.48174	0.799794	0.840996	0	0	0	0	0	0	0	1.47828	0	0	0	0	0	0.517144	0	0.518313	1.71019	0	0	0	0	0	0
TRPM8	1.77229	3.10742	0	0	0	0	0	0	0	0	0.509588	0	0	0	0	0	0	0	0	0	0	0	0	0	0	1.06122	0	0	0	0	1.26846	0	0	1.41952	0	0	0	0	0	0	0	0	0	0	1.21525	0	0	0	0
ITGA2	3.71456	2.60038	1.15191	0	0	0	0	0	0	0	0	0	0	0	0	0	0	0.472133	0	0	0	0	0	0	0	0	0	0	0	0	0	0	0	0	0	0	0	0	0	0	0	0	0	0	0	0	0	0	0
ATF6	2.23639	2.74767	0	2.31625	2.60809	0	1.10742	0	0	0	0.807678	0	0.924011	0	1.34619	0	0	0.748313	0	0.978796	0	0.779827	0	0	0	0	0	0	0	0	0	0	0	0.427319	0	0	0	0	0	0	0	0	1.5988	0	0	0	0	0	0
PIN1	4.83275	4.02527	1.82573	2.51552	1.7803	0	0	2.11171	0	0	2.57056	0	2.38853	0	0.673096	2.19306	0	1.4164	0	0	0	2.0111	0	0	0	0	0	0	0	0	0	0	0	0	0	0	0	0	0	0	0	0	0	0	0	0	0	0	0
CCAT1	5.19273	2.87943	0	2.08056	0	0	1.75522	0	0	0	0	0	0	0	0	0	0	0	0	0	0	0	0	0	0	0	0	0	0	0	0	0	0	0	0	0	0	0	0	0	0	0	0	0	0	0	0	0	0
ATP4A	2.23639	3.80724	0	0	0	0	0	1.5468	1.59289	0	1.01918	0	0	0	0	0	0	0	0	0	0	0	0	0	0	0	0	0	1.8068	0	0.90367	0	0	0	0	0	0	0	0.80543	0	0	0	0.462158	0	0	0	0	0	0
NCL	0	3.54299	0	0	0	0	0	3.49602	0	0	2.47557	0	0	0	0.673096	2.19306	0	0	2.3461	0	0	1.63444	0	0	1.41663	0.840996	0	0	0	0	0	0	0	0	0	0	0	0	0	0	0	0	0	0	0	0	0	0	0
SERPINE2	1.77229	4.25326	0	1.79209	1.7803	0	0	1.5468	0	0	0	1.06127	0	1.0044	0	0	0	0.472133	0	1.26508	0	0.984032	0	0	0	0	0	0	0	0	0	0	0	0.427319	0	0	0	0	0	0	0	0	0	0	0	0	0	0	0
AGR2	1.11819	3.38647	0	0.896046	0	0	0	0	0	0	2.16469	0	0	0	0	0.781185	0	0	0	0	0	2.3902	0	0	0	0	0	0	0	0	0	0	0	1.19964	0	0	0	0	0	0	0	0	0	0	0	0	0	0	0
EEF2	0	3.20752	0	2.08056	0	0	0	0	0	0	1.52876	0	0	0	0	0	0	0	0	0	0	0	0	0	0	0.53061	0	0	0	0	0	0	0	0	0	0	0	0	0	0	0	0	0	0	0.43288	0	0	0	0
MYCBP2	2.59636	0	0	0	0	0	0	0.666171	0	0	0	0	0	0	0	0	0	0	0	0	0	0	1.26839	0	1.41663	0	0	0	0	0	0.90367	0	0	0	0	0	0	0	0	0	0	0	0	0	0	0	0	0	0
PAWR	0	0	1.15191	0	0	0	0	0	0	0	0	0	0	0	0	0	0	0	0	0	0	0	0	0	0	0	0	0	0	0	0	0	0	0	0	0	0	0	0	0	0	0	0	0	0	0	0	0	0
PPP1R12A	0	3.54299	3.23382	0	0	0	0	0	0	0	1.8857	0	0	0	0	0	0	0	0	0	0	1.82068	0	0	0	0	0	0	0	0	0	0	0	0	0	0	0	0	0	0	0	0	0	0	0	0	0	0	0
RANBP2	2.23639	0	0	1.4202	0	0	0	0	0	0	0	0	0	0	0	0	0	0	0	0.775678	0	0	0	0	0	0	0	0	0	0	0	0	0	0	0	0	0	0	0	0	0	0	0	0	0	0	0	0	0
SEPT9	2.23639	0	0	0	1.7803	0	0	0	0	0	0	0	0	3.18389	0.673096	0	0	0	0	0	0	0	0	0	0	0	0	0	0.442035	0	0	0	0	0	0	0	0	0	0	0	0	0	0.732503	0	0	0	0	0	0
CYP3A5	3.86831	0.866794	0	0	0	0	0	2.46513	2.5979	0	0	0	0	0	0.673096	0	0	0	0	0.489398	0	0	0	0	0	0	0	0	0	0	1.16798	0	0	0.427319	0	0	0	0	0	0	0	0	0	0	0	0	0	0.477463	0
MAGEC2	0	0.866794	0	0	0	0	0	0	0	0	2.2024	0	0	0	0	0	0	0	0	0.489398	0	2.36529	0	0	0	0	0	0	0	0	0	0	0	0	0	0	0	0	0	0	0	0	0	0	0	0	0	0	0
GRPR	1.11819	0	2.67465	0	0	0	0	1.05586	4.60791	0	1.94018	0	0	0	0	0	0	0	0	0	0	0	0	0	0	0	0	0	0	0	0	0	0	1.41952	0	0	0	0	0	0	0.873804	0	0	0	0	0	0	0	0
ACE	7.53826	2.4334	0	2.08056	0	0	0	1.33234	1.59289	0	1.99091	0	0	0	1.06683	0	0	1.09626	0	1.62575	0	1.47605	0	0	0	1.37161	0	0	0.700608	0.881076	0	0	0	0.992204	0	0	1.9609	0	0	0	0	0	1.19466	0	0	0	0	0	0
IL17B	0	1.37384	0	0.896046	0	0	0	0	0	0	0.807678	0	0	0	0	0	0	0.748313	0	1.26508	0	0.984032	0	0	0	0	0	0	0	0	0	0	0	0	0	0	0	0	0	0	0	0	0	0	0	0	0	0	0
PPIA	5.53975	5.23925	0	0	0	0	0	0	0	0	0	0	0	0	0	0	0	0	0	0	0	0	0	0	2.06259	0	0	0	0.700608	0	0	0	0	0	0	0	0	0	0	0	0	2.49171	0	0	0	0	0	0	0
CD27	2.89049	0	0	0	3.15335	1.25187	0	2.21297	1.59289	0	0	0	0	0	0	0	0	0.944266	0	1.55136	0	0	0	0	1.74568	0.53061	0	0	0.442035	0.555897	0	0	0	0	0	0	0	0	0	1.96895	0.873804	1.03663	0	0	0	0	0	0	0.437581
CD81	0	1.37384	0	0	0	0	0	0.666171	0	0	1.31727	0	0	0	0	0	0	0	0.835698	0	0	0	0	0	0	0	0	0	0	0	0	0	0	0	0	0	0	0	0	0	0.436902	0	0	0	0	0	0	0	0
KCNIP3	0	0	0	0	0	0	0	0.666171	0	0	0	0	0	0	0	0	0	0.944266	0	0	0	0	0	0	0	0	0	0	0	0	0	0	0	0	0	0.862962	0	0	0	0	0	0	0	0	0	0	0	0	0
MUC1	5.99078	6.0379	2.97765	3.50075	0	0	1.10742	3.91885	4.48175	2.12717	2.93262	0	0	0	2.01929	3.48364	0.903678	2.29361	2.3461	2.53015	0.823523	2.22566	0.634193	1.91446	1.92124	2.16885	0	0	0.884069	0	0	0.489698	0	2.03185	0	1.52852	0.980448	0	1.93478	0	1.01445	0	1.71019	0	0	0	0	0	0
SELL	0	2.01263	0	0	0	0	0	1.33234	1.005	0	0	0	0	0	0	0	0	0.944266	0	1.55136	0	0	0.634193	0	0.504614	1.06122	0	0	0	0	0	0	0	0	0	0	0	0	0	0	0	0	0	0	0	0	0	0	0
MAP3K1	5.256	0.866794	0	0.896046	0	0	0	0	0	0	0	0	0	1.59194	0	0	0	0	0	0	0	0	0	0	0.504614	0	0	0	0	0	0	0	0	0	0	0	0	0	0	0.517144	0	0.518313	0	0	0	0	0	0	0
CYP2B6	4.83275	0	0	0.896046	0	4.33074	0	2.11171	0	0	0.807678	0	0	0	0.673096	0	1.80736	0	0	0	0	0	0	0	0	0	0	0	0	0	0	0	0	0	0	0	0	0	0	0	0	0	0	0	0	0	0	1.10864	0
TOX3	5.95094	0	0	0	1.12324	0	0	0	0	0	0	0	0	0	0	0	0	0.472133	0	0	0	0	0	0	0	0	0	0	0	0	0	0	0	0	0	0	0	0	0	0	0	0	0	0	0	0	0	0	0
COMT	7.8399	2.01263	0	0	3.15335	0	0	1.33234	0	0	0	0	0	0	0.673096	0	0	0	0	0	0.823523	0.492016	0	0	0	0	0	0	0	0	0.716141	0	0	0	0	0	0.776987	0	0	0	0	0	0	0	0	1.34664	1.21258	0	0
CYP2C19	4.47277	0	0	0.896046	0	0	0	1.99851	1.59289	0	0	0	0	0	0	0	0	0.472133	0	0.489398	0	0	0	0	0	0	0	0	0	0	0.451835	0	0	0	0	0.862962	0	0	0	0	0	0	0	0	0	0	0	0.477463	0
CYP2D6	4.1378	0	0	0	0	0	0	1.72203	4.34356	0	0	0	0	0	0	0	0	0	0	0	0	0	0	0	0	0	0	0	0	0	0	0	1.05333	0	0	0	0	0	0	0	0	0	0	0	0	0.479683	0.382527	0.477463	0
ALDH3A1	1.77229	0	0	0	0	0	0	0	0	0	0.509588	0	0	0	0	0	0	0.472133	0	0	0	0	0	0	0	0	0	0	0	0	0	0	0	0	0	0	0	0	0	0	0	0	0	0	0	0	0	0	0
MAGEA1	0	0.866794	0	0.896046	0	0	0	1.05586	0	0	0	0	0	0	0	2.19306	0	0	0	0	0	0	0	0	0	0	0	0	0	0	0	0	0	0	0	0	0	0.47221	0	0	0	0	0	0	0	0	0	0	0
HULC	2.89049	3.86541	0	1.79209	0	0	0	0	4.19079	0	1.76289	0	0	0	0.673096	2.19306	0	0.944266	0	1.13635	0	0	0	0	0	0	0	0	0	0	0	0	0	0	0	0	0	0	0	0	0	0	0	0	0	0	0	0	0
UCA1	1.11819	5.88936	0	2.08056	0	2.90674	0	1.87018	0	0	2.59251	0	0	2.00881	1.56288	1.81386	0	0	2.3461	0	0	0	0	0	0	0	0	0	0	0	1.26846	1.69408	0	0.427319	0	0	0	1.49687	0	0	0	0	0	0	0	0	0	0	0
MEG3	4.75	4.6439	0	0	1.7803	0	0	2.3882	0	0	2.16469	0	0	0	0	0	0	0	2.3461	0	0	0	0	0	1.00923	0	0	0	0	0	0	0	0	0.854638	0	0.544469	0.490224	0	0	0	0	0	0	0	0	0	0	0	0
CUL3	0	3.54299	2.67465	0.896046	0	0	0	0	0	0	1.43059	0	0	0	0	0	0	0	0	0.978796	0	0	0	0	0	0	0	0	0.442035	0	0	0	0	0	0	0	0	0	0	0	0	0	0	0	0	0	0	0	0
GADD45A	3.13916	0.866794	0	2.08056	0	1.25187	0	1.5468	0	0	1.94018	0	0	0	0.673096	0	0	0	0	0	0	0.779827	2.59224	0	0	0.53061	0	0	0	0	0	0	0	0.427319	0	0.544469	0	0	0.50817	0	0	0	0	0	0	0	0	0	0
HNRNPA1	3.35458	2.4334	3.23382	2.08056	0	1.25187	0	0	0	0	0	0	0	0	0	0	0	0.748313	0	0	0	0	1.47255	0	0.799794	0	0	0	0	0	0	0.489698	0	0	0	0	0	0	0	0	0	0	0	0	0	0	0	0	0
SLC34A2	0	2.74767	0	0	1.7803	0	0	0	0	0	1.76289	0	0	0	0	0	0	0	0	0	1.30525	0	0	0	0	0	0	0	0	0	0	0	0	0	0	0	0	0	0	0	0	0	0	0	0	0	0	0	0
SMAD5	1.77229	0	0	0	0	0	0	0	0	0	0	0	0	0	0	0	0	0	0	0	0	0	0	0	0.504614	0	0	0	0	0	0	0	0	0	0	0	0	0	0	0	0	0	0	0	0	0	0	0	0
IRAK4	0	0	1.82573	0	0	0	0	0	0	0	0	0	0	0	0	0	0	1.79758	0	1.69304	0	0	0	0	0	0	0	0	1.24095	0	0	0	0	0	0	0	0	0.47221	0	0	0	1.03663	0	0	0	0	0	0	0
NGFR	1.11819	2.99862	0	2.9766	0	0	0	1.99851	0	0	3.09121	0	0	0	0.673096	0	0	0	0	0	0	0	1.7804	0	0	1.23204	0	0	0.700608	0.555897	0	0	0	0	0	0	0	0	0	0	0	0	0.924316	0	0	0	0	0	0
NTSR1	0	0	0	2.68814	0	0	0	0	0	0	0	0	0	0	0	0	0	1.09626	0	0	0	0	0	0	0	1.23204	0	0	0	0	1.04913	0	0	1.58127	0	0	0	0	0	0	0	0	0	0	0	0	0	0	0
ALLC	0	0	0	0	0	0	0	0	2.8214	0	0	0	0	0	0	0	0	0.472133	0	0	0	0	0	0	0	0	0	0	0	0	0	0	0	0	0	0	0	0	0	0	0	0	0	0	0	0	0	0	0
CBLB	0	2.60038	1.82573	0	0	1.25187	0	0.666171	0	0	1.61536	1.06127	0	0	0	0	0	0	0	0	0	0	0	0	0	0	0	0	0	0	0	0	0	0	0	0	0	0	0	0	0	0	0	0	0	0	0	0	0
MAPK8IP1	0	0.866794	0	2.31625	0	0	0	1.99851	3.01501	0	0	0	0	0	0	2.59504	0	0	0.835698	0	0	0	1.00517	0	0	0	0	0	0	0	0	0	0	0	0	0	0	0	0.50817	0	0.436902	0	0	0	0	0	0	0.477463	0
WT1	6.02965	4.54887	3.65147	1.79209	2.24649	6.61661	5.26567	2.72295	6.2008	1.34209	2.23827	3.8046	0.924011	1.0044	1.88962	2.34356	1.4323	0.472133	2.3461	0	0.823523	1.47605	0	0	0	1.48961	2.20136	0	0	1.76215	1.88412	1.55231	2.00519	1.35457	0	1.40743	0	1.32566	1.01634	0	0	0	0	1.50808	1.3722	0	0	0.477463	0.693549
ELL	0	0	0	0	1.7803	0	3.32227	0	1.005	0	0	0	0	0	0	0.781185	0	0	0	0	0	0	0	0	0	0	0	0	0	0	0	0	1.3614	0	0	0	0	0	0	0	0.436902	0	0	0	0.686098	0	0	0	0
AFDN	0	0	0	0	0	0	2.86265	0	1.005	0	0	0	0	0	0	0	0	0	0	0	0	0	0	0	0	0	0	0	0	0	0	0	0	0	0	0	0	0	0	0	0	0	0	0	0	0	0	0	0
INSR	5.43216	4.84101	2.97765	0.896046	0	0	0	0	0	0	2.79858	0	0	0	2.13366	0	0	1.49663	0	0	0	2.09005	0	1.01145	0.504614	0	0	0	0	0	0	2.0802	0	1.19964	0	0	0	0	0	0	0	0	0	0	0	0	1.32333	0	0
UBASH3B	0	0	0	0	0	0	0	0	0	1.34209	0	0	0	0	0	0	0	0.472133	0	0.775678	0	0	0	0	0	0.53061	0	0	0	0	0	0	0	0	0	0	0	0	0	0	0	0	0	0	0	0	0	0	0
B2M	4.47277	3.20752	1.82573	0.896046	1.7803	2.50373	1.75522	0.666171	2.33355	0	0	1.06127	0	4.01762	0	0	0	0	0	0.775678	0	0	0	0	1.00923	0	0	0	0	0.881076	1.16798	0.489698	0	0	0	0.862962	0	1.49687	0.50817	0.517144	0	0	0	0	0	0	0	0	0
IRF1	4.47277	0.866794	0	0	0	1.25187	0	0	1.005	0	0.509588	0	0	0	0	0	0	1.09626	0	1.26508	0	0	1.00517	0	1.74568	1.06122	0	0	0	0	0.451835	0	0	0	0	0	0	0	0	1.45181	0	0	0	0	0	0	0	0	0
CCL2	6.78306	5.90058	0	2.68814	0	0	0	3.05437	2.33355	0	2.5246	0	0	0	2.01929	0	0	3.06502	1.32455	3.31878	2.73568	3.25454	1.47255	0	1.86729	2.07303	1.05031	0	1.68298	0.555897	1.7203	1.69408	1.22287	0.677284	0	0.544469	0.776987	0.748435	1.88045	0.517144	0.436902	0.518313	0	0	0.86576	1.11379	0	0	0
RPS6KA1	0	4.51552	1.15191	0.896046	0	0	0	0	0	0	2.23827	0	0	0	0	0	0	0.944266	0	0	0	0	0	0	0.799794	0	0	0	0	0	1.26846	0	0	0	0	0	0	0	0	0	0.436902	0	0	0	0	0	0	0	0
SLC9A3R1	3.71456	5.12006	3.65147	0	0	0	0	1.05586	0	0	0	0	0	0	1.88962	0	0	1.49663	0	0.775678	0	0	1.63936	1.01145	0	0	0	0	0.700608	0	0	0	0	0	1.13951	0	0.776987	0	0	0	0	0	0	0	0	0	0	0	0
SAMHD1	1.77229	2.24063	0	0	0	1.25187	0	1.87018	0	0	2.47557	0	0	0	0	0	0	1.09626	0	2.21382	0	0	0	0	1.67629	0	0	0	0	0	0	0	2.23723	0	0	0	0	0.944419	0	0	0.436902	0	0	0	0.86576	0	0	0	0
TRAF2	1.11819	0.866794	1.15191	2.08056	0	1.25187	0	1.33234	1.005	0	2.23827	0	0	0	0	0	0	1.88853	0	1.13635	0	0	0	0	0	0.53061	0	0	0	0	0	0	0	0	0	0	0	0	0	0	0	0	0	0	0	0	0	0	0
MIR141	1.11819	4.6439	0	2.08056	0	0	0	0	0	0	1.82685	0	0	0	0	0	0	0	0	0	0	1.63444	0	0	0.799794	0	0	0	0.442035	0	0.451835	0	0	0	0	0	0	0	0	0	0	0	0	0	0	0	0	0	0
LILRB2	1.77229	4.37245	0	0	0	1.25187	0	0	0	0	0.509588	0	0	0	0	0	0	0	0	0.489398	0	0	0	0	0	0	0	0	0	0	0	0	0	0	0	0	0	0	0	0	0	0	0	0	0	0	0	0	0
CD55	4.47277	1.73359	1.82573	0	0	0	0	0.666171	0	0	0	0	0	0	0	0	0.903678	0	0	0	0	0	2.10674	0	0	0	0	0	0	0	0	0	0.526663	0	0	0	0	0	0.50817	0	0.692473	0	0	0	0.686098	0	0	0	0
XBP1	1.11819	4.16699	1.82573	2.51552	1.7803	0	0	2.72295	0	0	1.94018	0	0	0	1.73993	1.23815	0	0.472133	0.835698	0.978796	0.823523	1.38126	1.47255	0	0	0	0	0	0	0	0	0	0	1.19964	0	0	0	0	0	0	0	0.518313	0	0	0	0	0.382527	0	0
TLN1	1.11819	3.68208	0	0	2.60809	0	0	0	0	0	0	0	0	0	0	0	0	0	0	0	0	0	0	1.2763	0	0	0	0	1.52919	0	0	0	0	0	0	0	0	0	0	0	0	0	0	0	0	0	0	0	0
CALD1	0	0	0	0	0	0	2.57136	0	0	0	0	0	0	0	0	0	0	0	0	0	0	0.492016	0	0	0	0	0	0.773449	0	0	0	0	0	0	0	0	0	0	0	0	0	0	0	0	0	0	0	0	0
SPOP	0	4.7322	0	0	0	0	0	0	0	1.34209	0	0	2.92905	0	0	0	0.903678	1.09626	0	1.13635	0	0	0	0	0	0	0	1.5469	0	0	0	0	0	0	0	0	1.13827	0	0	0	0	0	0	0	0	0	0	0	0
BAG3	0	4.12151	0	3.80634	0	0	0	1.87018	0	0	0	0	0	0	1.56288	0	0	0	0	0	0	0	0	0	0	0	0	0	0	0	0	0	0	0	0	0	0	0	0	0	0	0	0	0	0	0	0	0	0
HSF1	4.66278	3.74622	5.4772	2.9766	0	0	0	3.23625	0	0	2.74786	0	3.19655	0	0	0	0	1.22045	0	0.489398	0	0	0	0	0	0	0	0	0	0	0	0.489698	0	0	0	0	0	0	0	0	0	0	0	0	0	0	0	0	0
MIR10B	3.35458	4.02527	0	1.79209	0	0	0	0	0	0	2.59251	0	0	1.0044	0	0	0	0	0	0	0	0	2.34679	0	0	0	0	0	0	0.555897	1.26846	0	0	0.992204	0	0	0	0	0	0	0	0	1.29744	0	0	0	1.07389	0	0
MIR448	0	4.70345	0	0	0	0	0	0	0	0	0	0	0	0	0	0	0	0	0	0	0	0	0	0	0	0	0	0	0	0	0	0	0	0	0	0	0	0	0	0	0	0	0	0	0	0	0	0	0
MAP3K8	0	3.61447	1.82573	0	0	0	0	1.87018	0	0	2.5246	0	0	0	1.56288	0	0	0.472133	0	1.13635	0	0	0	0	0	0	0	0	0	0	0	1.13704	0	0	0	0	0	0	0	0	0	0	0	0	0	0	0.382527	0	0
EPAS1	3.86831	3.38647	1.15191	0	0	0	0	1.33234	0	0	1.01918	0	0	0	4.77054	0	0	1.09626	1.32455	0	4.15418	2.36529	0	0	0	0	0	0	0	0	0.451835	3.09583	0	0	0	0	0	0	0	0	0	0	0	0	0	0	0.8882	0	0
NEDD8	0	4.29427	1.82573	2.9766	0	0	0	1.05586	0	0	0.807678	0	0.924011	0	0	0	0	0	0	0	0	0	0	0.638152	0	0	0	0	0	0	0	0	0	0	0	0	0	0	0	0	0	0	0	0	0.43288	0	0	0	0
DLL1	2.23639	3.54299	1.15191	0	0	0	0	2.72295	2.8214	0	1.43059	0	0	0	0	0	0	0	0	0.489398	0	1.63444	0	0	0	0	0	0	0	0.555897	0	0	0	0	0	0	0	0	0.80543	0	0	0	0	0	0	0.959366	0	0.477463	0
NOTCH2	3.71456	3.61447	0	0	0	3.7556	0	1.99851	0	1.34209	0	1.68207	0	0	0	0	1.4323	0.748313	0.835698	0	0	0.492016	1.00517	0	0	0	0	0	0	0	0	0	0	0	0	0	1.47067	0	0	0	0.436902	0	0	0	0	0	0	0	0
CCL20	1.77229	4.44603	0	1.79209	0	0	0	1.87018	0	0	1.69282	0	0	0	0	0	0	1.96876	0	1.91202	0	0	0	0	0	1.48961	0	0	0	0	0	0	0	0.427319	0	0	0	0	0	0.517144	0	0	0	0	0.43288	0	0	0	0.437581
USP14	0	3.54299	0	0	0	0	0	2.77788	0	0	0.509588	0	0	0	0	0	0	0.944266	0	1.37391	0	0	0	0	0	0	0	0	0	0	0.451835	0	0	0	0	0	0	0	0	0	0	0	0	0	0	0	0	0	0
ATP2C1	0	0.866794	1.82573	0	0	0	0	1.72203	0	0	0	0	0	0	0	0	0	0	0	0	0	0	0	0	0	0	0	0	0	0	0	0	0	0	0	0	0	0	0	0	0	0	0	0	0	0	0	0	0
IGHD	0	0	0	0	0	2.90674	6.00917	0	0	3.11624	1.76289	0	0	0	0	0	0	0	0	0	0	0	0	0	0	0	0	0	0	0	0	0	0	0	0	0.862962	0	0	0	1.20077	0	0	0	0	0	0	0	0	0
GLUD1	1.11819	0	0	0	0	0	0	0	0	0	0	0	0	0	2.13366	0	0	0	0	0	0	0	0	0	0	0	0	0	0	0	0	0	0	0	0	0	0	0	0	0	0	0	0	0	0	0	0	0	0
ERVW-1	0	0	0	0	0	0	0	1.87018	0	0	0	0	0	0	0	0	0	0	0	0	0	0	0	0	0.504614	0	0	0	0	0	0	0	0	0	0	0	0	0	0	0	0	0	0	0	0	0	0	0	0
TNFSF13	0	0	0	1.4202	0	0	0	1.5468	0	0	0	0	0	0	0	0	0	0	0	0	0	0	0	0	0	2.25399	0	0	0	0	0	0	0	0	0	0	0	0	0	0	0	0	0	0	0	0	0	0	0
MIR494	2.89049	4.7322	0	0	0	0	0	1.87018	0	0	1.8857	0	0	0	0	0	0	0	0	0	0	0	0	0	0	0	0	0	0.442035	0	0	0	0	0.677284	0	0	0	0	0	0	0	0	0	0	0	0	0	0	0
ODC1	0	2.01263	0	0	0	0	0	0	0	0	0	0	0	0	2.49075	0	1.4323	0	0	0	0	0	0	0	0	0	0	0	0	0	0	0	0	0	0	0	0	0	0	0	1.01445	0	0	0	0	0	0	0	0
NTRK3	4.75	2.4334	0	0	3.36973	1.25187	4.70425	1.33234	0	0	0.807678	0	0	1.59194	1.73993	0	0	0	0	0	0	0	0	0	0	0.840996	0	0	0	0	0	1.26585	0	0	0	0	0	0	0	0	0	0	0	0	0	0	0	0	0
CDKN1C	0	2.24063	1.15191	0	2.60809	1.25187	0	0	1.59289	0	1.18323	0	0	0	0	0	0	0	0	0	0	0	0	0	0	0	0	0	0	0	0	0	0	0	0	0	0	0	0	0	0	0	0	0	0	0	0	0	0
DNAJB7	0	2.01263	1.15191	0.896046	0	0	0	2.21297	0	0	1.61536	0	0	0	0.673096	0	0	0	0	0	0	0.779827	0	0	0	0.53061	0	0	0	0	0.451835	0.489698	0	0	0	0	0	0	0	0	0	0	0	0	0	0	0	0	0
FST	0	3.80724	0	0	0	0	0	1.05586	0	0	0	0	0	0	0	0	0	1.32545	0	0	0	0	0	0	0	0	0	0	0	0	0	0	2.23723	0	0	0	0	0	0	0	0	0	0	0	0	0	0	0	0
KLK6	1.77229	0	0	0	0	0	0	0	0	0	0	1.06127	0	0	0	0	0	0.472133	0	0	0	0.492016	0	0	0	0	0	0	0	0	0	0	0	0	0	0	0	0	0	0	0	0	0	0	0	0	0	0	0
AGPS	0	1.73359	0	0.896046	0	0	0	1.33234	0	0	0	0	0	0	0	0	0	0	0	0	0	0	0	0	0	0	0	0	0	0	0	0	0	0	0	0	0	0	0	0	0	0	0	0	0.686098	0	0	0	0
VEGFD	0	0.866794	0	0	1.12324	0	0	0	0	0	0.509588	0	0	0	0.673096	0	0	1.09626	0	0	0	2.19411	0	0	0	0	0	0	0	0	0.451835	0	0	0	0	0	0	0	0	0	0.436902	0	0	0	0	0	0	0	0
MTDH	0	5.68148	0	0.896046	0	0	0	1.33234	0	0	1.82685	0	0	0	3.47986	2.4763	0	2.31671	0	0	0	2.65311	0	1.01145	0.504614	1.37161	0	0	0	0	0	2.72007	0	1.19964	0	0	0	0	0	0	0	0	0	0	0	0	0	0	0
MIR216B	0	0	0	0	0	0	0	0.666171	0	0	0	0	0	0	0	0	0	0	0	0	0	0	0	0	0	0	0	0	0	0	0	0	0	0	0	0	0	0	0	0	0	0	0	0	0	0	0	0	0
LRP2	1.11819	0	0	0	1.12324	0	0	0	0	0	0	0	0	0	0	0	0	0	0	0	0	0	0	0	0.504614	0	0	0	0	0	0.451835	0	0	0	0	0	0	0	0	0	0	0	0	0	0	0	0	0	0
RHOA	4.66278	4.48126	3.98496	1.79209	1.7803	0	2.21485	1.5468	1.005	0	2.44977	0	0	1.0044	2.13366	0	0	1.4164	1.32455	0.489398	0	2.25587	0	0	0.504614	0	0.662674	0	1.14264	0.555897	0.451835	1.26585	0.834742	0.427319	1.47279	0	0	0	0	0.517144	0	0	0	0	0	0	0	0	0
TYMS	6.24506	4.21087	3.23382	3.80634	0	0	1.10742	4.60915	3.18579	3.76773	2.16469	0	1.46452	5.34537	0	1.23815	0	0	1.32455	0	0	0.492016	0	0	0	0	0	0	0	0	0	0	0	0.992204	0	0.544469	0	0	0	0	0	0	0	0	0	0	0	0	0
PSEN1	1.77229	2.24063	0	0	0	0	0	1.33234	0	0	1.18323	0	0	1.0044	0	0	0	0	0	0	0	0	0	0	0	0	0	0.773449	0.442035	0.555897	0	0	0	0.427319	0	0	0	0	0.50817	0	0	0	0	0	0	0	0	0.477463	0
ITGA6	1.11819	3.54299	1.15191	0.896046	0	0	0	0	0	0	0.807678	0	0	0	1.34619	0.781185	0	0	0	0	0	0	0	0	0.799794	0	0	0	0	1.11179	0	0	0	0	0	0	0	0	0	0	0	0	0	0	0	0	0	0	0
CCR5	3.13916	4.89206	0	0.896046	0	0	0	1.87018	1.005	0	2.71199	0	0	0	1.34619	2.19306	0	2.16471	0	0.978796	0	1.63444	1.47255	0	2.06259	0	0	0	0	0	0.90367	0.489698	0.526663	0	0	0	0	0.47221	0	0	0.873804	0	0	0	0	0	0.765054	0	0
ARNT	0	2.99862	0	0	0	0	0	1.5468	0	0	0	0	0	0	3.87359	0	0	0	0	0.775678	0	1.7021	0	0	0	0.840996	0	0	0	0	0	0.776153	0	0	0	0	0	0	0	0	0	0	0	0	0	0	0.382527	0	0
MMP3	4.75	3.10742	0	1.4202	1.12324	0	0	0	0	0	0.509588	0	1.46452	0	0	0	0	0.748313	0	0.978796	0	0.779827	0	0.638152	1.86729	0	0	0	0	0	0	0	0	0	0	0	0.490224	0	0	0	0	0	0	0	0	0	0	0	0
AGT	4.9865	4.81469	0	0	0	0	0	0	0	0	1.43059	0	0	0	1.34619	0	0	1.88853	0	0	0	1.7021	0	0.638152	0	0.840996	1.53868	0	1.3261	0	1.61981	0	0	0	0	0	0	0	0	0	0	0	0.924316	0	0	0	0.606291	0	0
EPOR	1.77229	4.02527	0	1.4202	0	0	1.75522	0	0	0	0	0	0	0	1.88962	0	0	0	0	0	0	1.87328	0	0	0	1.23204	2.70866	0	0	1.66769	0	0	0	0	0	0	0	0	1.75798	0	0	0	0	1.41124	1.29864	0	0	0	0
MMP7	8.28513	5.23925	3.82656	0	0	0	0	1.33234	0	0	1.43059	0	0	0	1.06683	3.12474	0	2.4217	0	0.775678	0	0.492016	2.01034	0	1.41663	1.06122	0	0	0	0	0	0	0	0.677284	0	0	0	0	0	0	0	0	0	0	0	0	0	0	0
TNKS	1.77229	0	0	0	3.15335	0	0	2.30457	0	0	0	0	1.46452	0	0	1.23815	0	0	0	0	0	0	0	0	0	0	0	0	1.02637	0	0	0	0	0.427319	0	0	0	0	0	0	0	0	0	0	0	1.11379	0.765054	0	0.693549
TERF1	1.11819	3.97422	0	0	0	0	0	0	0	0	0	0	0.924011	0	0	0.781185	0	0	0	0.489398	0	0	0	0	0	0	0	0	0.442035	0	0.451835	0	0	0	1.13951	0	0	0	0	0.517144	0	0.518313	0	0	0	0	0.382527	0	0
NUMA1	4.1378	1.73359	1.15191	0	0	0	4.93848	0.666171	0	0	0.509588	0	0	0	0	0	0	0	0	0	0	0	0	0	0	0	2.95515	0	0.700608	0	0	0	0	0	0	0	0	0	0	0	0	0	0	1.41124	0	0	0.606291	0	0
QKI	1.77229	0	1.15191	0	0	0	0	0	0	0	0	0	0	0	1.06683	0	0	0	0	0	0	0	0	0	0	0	0	0	0	0	0	0	0	0	0	0	0	0	0	0	0	0	0	0	0	0	0	0	0
MIAT	0	0	0	0	0	0	0	0	0	0	2.36645	0	0	0	0.673096	0	0	0	0	0	0	0	0	0	0	0	0	0	0	0	0	0	0	0	0	0	0	0	0	0	0	0	0	0	0	0	0	0	0
PLIN1	0	0.866794	0	0	0	0	0	0	0	0	0	0	0	0	2.01929	0	0	0	0	0	0	0	0	0	0	0	0	0	0	0	0	0.489698	1.22287	0.992204	0	0	0	0	0	0	0	0	0	0	0	0	0	0	0
MIR186	0	2.74767	3.23382	0.896046	0	0	0	0	0	0	1.8857	0	0	0	0.673096	0	0	1.09626	0	0	0	1.27184	0	0	0	0	0	0	0	0	0	0	0	0	0	0	0	0	0	0	0	0	0	0	0	0	0	0	0
G6PD	2.59636	4.6439	1.82573	0	1.7803	0	0	2.30457	4.4143	0	0	0	0	0	1.56288	0.781185	0	1.32545	2.3461	0.489398	0	0	0	0	1.17168	0	0	0	0.700608	0	1.76527	0	2.38239	0	0	0	0	0	1.61086	0.517144	0	0	0	0	0	0	0	1.65175	0
APOA1	2.23639	0.866794	1.15191	0	0	0	0	1.5468	0	0	0.807678	0	0	0	1.56288	1.56237	0	2.31671	0	1.37391	0	0	0	0	0	0	0	0	0.884069	0	0	0	0	0	0	0	0	0	0	0	0	0	0	0	0	0	0	0	0
MAP3K4	0	0	0	0	0	0	0	0.666171	0	0	0	0	0	1.0044	0	0	0	0	0	0	0	0	0	0	0	0.840996	0	0	0	0	0	0	0	0	0	0	0	0	0.50817	0	0	0	0	0	0	0	0	0	0
AIM2	0	4.54887	0	2.9766	0	0	0	0.666171	0	0	1.82685	0	0	0	0.673096	0	0	2.04053	0	1.46819	0	0	0	0	0	0	0	0	0	0	0	0	1.82196	0	0	0	0	0	0	0	0	0	0	0	0	0	0.382527	0	0
EHD1	0	0	0	0	0	0	0	1.87018	0	0	0	0	0	0	0	0	0	0	0	0	0	1.76386	0	0	0	0	0	0	0	0	0	0	0	0	0	0	0	0	0	0	0	0	0	0	0	0	0	0	0
NAB2	1.11819	2.87943	0	0	0	0	0	0	0	0	0	0	0	0	0	0	0	0	0	0	0	0	0	0	0	0.840996	0	0	0	0	0	0	0	0	0	0	0	0	0	0	0	0	0	0	0	0	0	0	0
MIR451A	1.77229	4.29427	0	0	0	0	0	1.05586	0	0	1.52876	0	0	0	0	0	0	0	0	0	0	2.16109	0	0	0	0	0	0	0	0	0	0	0	0	0	0	0	0	1.01634	0	0	0	0	0	0	0	0	0	0
MIR30C1	1.11819	3.921	0	0	0	0	0	0	0	0	0	0	0	0	0.673096	0	0	0	0	0	0	1.14243	0	0	0	0	0	0	0	0	0	1.37476	0.526663	0	0	0	0	0	0	0	0	0	0	0	0	0	0	0	0
PIEZO1	0	0	0	1.4202	0	0	0	0	0	0	0	0	0	0	0	0	0	0	0	0	0	0	0	0	0	0	0	0	0	0	0	0	0	0	0	0	0	0	0	0	0	0	0	0	0	0	0	0	0
MAPRE1	1.11819	3.86541	0	0	0	0	0	1.5468	4.4143	0	0	0	0	0	0	0	0	0	0	0	0	0	0	2.02289	0	0	0	0	0	0	0	0	0	0	0	0	0	0	0	0	0	0	1.46501	0	0	0	0	0	0
NCOR2	1.11819	2.60038	0	0.896046	0	0	0	0	0	0	0	0	0	0	0.673096	0	0	0	0	0	0	0	1.90258	0	0	0	0	0	0	0	0	0	0	0	0	0	0	0	0	0	0	0	0	0	0	0	0	0	0
GFI1B	4.1378	0	0	0	0	0	0	0	0	0	0	0	0	0	0	0	0	0.748313	0	0	0	0	0	0	0	0	0.662674	0	0	0.881076	0.451835	0	0	0	0	0	0	0	0	0	0	0	0	0	0	0	0	0	0
USP8	0	3.38647	2.67465	0	1.7803	0	0	0	0	0	0	0	0	0	0	0	0	0	0	0	0	0	0	0	0	1.48961	0	0	0	0	0	0	0	0	0	0	0	0	0	0	0	0	0	0	0	0	0	0	0
USP48	0	0	0	0	1.12324	0	0	0	0	0	0	0	0	0	0	0	0	0.748313	0	0	0	0	0	0	0	0	0	0	0	0	0	0	0	0	1.47279	0	0	0	0	0	0	0	0	0	0	0	0	0	0
CRH	0	0	0	0	0	0	0	0	1.005	0	0	0	0	0	0	0	0	1.09626	0	0.775678	0	2.33948	0	0	0	0	0	0	0	0	0	0	0.526663	0	0	0	0	0	0	0	0	0	0	0	0.43288	0	0	0	0
CD69	0	0	0	0	0	0	0	2.11171	0	0	1.01918	0	0	0	0	0	0	0.944266	0	0.775678	0	0	0.634193	0	1.30441	0	0	0	0	0.555897	0	0	1.05333	0	0	0	0	0	0	0.517144	0	0	0	0	0	0	0	0	0
ISG20	0	0	0	0	0	0	1.10742	1.05586	0	0	0	0	0	0	0	0	0	0	0	0.489398	0	2.09005	0	0	0	0	0	0	0	0	0	0	0	0	0	0	0	0	0	0	0	0	0	0	0	0	0	0	0.437581
ITGAL	0	0	0	0	0	0	0	3.05437	0	0	1.43059	0	0	0	0	0	0	0.472133	0	0	0	0.492016	0	0	0.504614	0	0	0	0	0	0	0	0.526663	0	0	0	0	0	0	0	0	0	0	0	0	0	0	0	0
CD2	1.77229	2.24063	0	0	0	2.50373	1.75522	1.33234	1.59289	0	0	0	0	0	0	0	1.80736	0	0	0	0	0	0	0	1.17168	0.53061	0	0	0	0	0	0	0.526663	0	0	0	0.490224	0	0	1.45181	0	0.518313	0	0.502693	0	0	0	0	0.875161
HOXA1	0	1.73359	1.15191	0	0	0	2.86265	0	0	0	0	0	0	0	0	0	0	0	0	0	0	0	0	0	0	0	0	0	0	0	0	0	0	0	0	0	0	0	0	0	0	0	0	0	0	0	0	0	0
APOB	3.54459	0.866794	0	0	1.12324	0	0	1.05586	0	0	0	0	0	0	0	0	0	1.49663	0	1.55136	0	0	0.634193	0.638152	0	0	0	0	1.52919	0	0	0	0	0	0	0	0	0	0	0	0	0	0	0	0	0	0.606291	0	0
MIR122	3.71456	4.9883	0	2.08056	0	0	1.75522	1.33234	0	0	0.807678	0	0	0	0	0	0	1.56839	0	2.30039	0	0.779827	1.00517	0	0.504614	0.53061	0	0	2.18993	0	0	0	0	0	0	0	0	0	0	0	0	0	0	0	0	0	0	0	0
POLI	0	0	0	0	0	0	0	1.05586	0	0	0.509588	0	1.46452	0	0	0	0	0	0	0	0	0	0.634193	0	0	0	0	0	0	0	0	0	0	0	0	0	0	0	0.50817	0	0	0	0	0	0	0	0	0	0
UBTF	0	0	0	0	0	0	0	0	0	0	0.807678	0	2.14549	0	0	0	1.4323	0	0	0	0	0	0	0	0.799794	0	0	0	0	0	0	0	0	0	0	0	0	0	0	0	0	0	0	0	0	0	0	0	0
MGAT3	0	0.866794	0	0	0	0	0	0	0	0	0	0	0	0	0.673096	0	0	0	0	0	0	0	0	0	0	0	0	0	0	0	0	0.776153	0	0	0	0	0	0	0	0	0	0	0	0	0	0	0	0	0
PTPRVP	1.11819	0	0	0.896046	0	0	0	0	0	0	0	0	0	0	0	0	0	0	0	0	0	0	1.00517	0	0.799794	0	0	0	0	0	0	0	0	0	0	0	0	0	0	0	0	0	0	0	0	0	0	0	0
WWTR1	0	2.4334	0	0	1.7803	0	2.57136	1.05586	0	0	0.807678	0	0	0	0.673096	0	0	0	0	0	0	0	0	0	0	0	0	0	0	0	0.451835	0.489698	0	0	0	0	0	0	0	0	0	0	0	0	0	0	0	0	0
PAX8	5.73553	3.54299	1.82573	0.896046	0	1.25187	4.21635	0	0	0	1.69282	0	0	2.00881	0	4.38613	0	0	0	0	0	0	0	1.2763	0	0.840996	0	0	0.884069	0	0.716141	0	0	0.854638	0	0	0	0	0	0.517144	0	0.518313	0	0	0	0	0	0	0
PADI1	0	0	0	0	0	0	0	1.72203	0	0	0	0	0	0	0	0	0	0	0	0	0	0	0	0	0	0	0	0	0	0	0	0	0	0	0	0	0	0	0	0	0	0	0	0	0	0	0	0	0
MIR137	1.77229	2.01263	0	0	2.24649	0	0	1.5468	0	0	0	0	0	0	0	0	0	0	1.6714	0	0	1.55965	0	0	0	0	0	0	0.884069	0	0	0	0	0	1.89268	0	0	0	0	0	0	0	0	0	0	0	0	0	0
CACNA1H	2.23639	2.24063	0	0	1.7803	0	0	0	0	0	0	0	0	0	0.673096	0	0	0.748313	0	0.489398	0	0	0	0	0	0	0	0	0	0	0	0	0	0	0	0	0	0	0	0	0	0	0	0	0	0	0	0	0
CXCL11	0	1.37384	0	0.896046	0	0	0	0	0	0	0	0	0	0	0	0	0	0.944266	0	0.978796	0	0.779827	0	0	0	0.840996	0.662674	0	0	0	0	0	0	0.427319	0	0	0.490224	0	0	0	0	0	0	0	0	0	0	0	0
CSF1	3.13916	5.29483	0	0	0	2.50373	0	1.05586	0	0	2.86119	0	0	0	1.56288	1.81386	0	2.13572	0	2.14959	0	3.00549	0	0	1.41663	0.840996	0	0	0	0.555897	0.451835	0	0	0	0	0	1.13827	0	0	0	0	0	0	0	0	0	0	0	0
NT5C1A	0	0.866794	0	1.4202	0	0	0	0	0	0	2.30515	0	0	0	0	0	0	0	0	0	0	0	0	0	0.799794	0	0	0	0	0	0	0	0	0	0	0	0	0	0.50817	0	0	0	0	0	0	0	0	0	0
SDC4	0	0	0	0	0	0	0	0	0	0	0	0	0	0	0.673096	0	0	0	0	0	0	0	0	0	0	0	0	0	0	0	0	0	0	0	0	0	0	0	0	0	0	0	0	0	0	0	0	0	0
HHEX	3.54459	0	0	0	0	0	4.86415	1.99851	1.005	0	0	0	0	0	0	0	0	0	0	0	0	1.47605	0	0	0	0	0	0	0	1.5606	0	0.489698	0	0	0	0	0	1.09644	0	0	0	0	0	0	0	0	0	0	0
NOTCH4	1.11819	0.866794	0	0	0	0	0	0.666171	0	0	0	0	0	0	0	0	0	0.748313	0	0	0	0	0	0	0	0	0	0.773449	0	0	0	0	0	0	0	0	0	0	0	0	0	0	0	0	0	0	0	0	0
DANCR	0	3.10742	0	0	0	0	0	0	0	0	0	0	0	0	0	0	0	0	0	0	0	0	0	0	0	0	0	0	0.700608	0	0	0	0	0	0	0	0	0	0	0	0	0	0	0	0	0	0	0	0
ACSS2	0	1.37384	0	0	0	0	0	0	0	0	0	0	0	0	1.34619	0	0	0	0	0	0	0	0	0	0.799794	0	0	0	0	0	0	0.776153	0	0	0	0	0	0	0	0	0	0	0	0	0	0	0.765054	0	0
TFEB	1.11819	0.866794	0	2.8404	0	1.98416	6.4312	2.46513	0	0	0.509588	0	0	0	2.32853	0	0	0	0	0.489398	0.823523	0	0	0	0.799794	0.840996	0	0	0	0	0.451835	0.489698	0	0	0	0	0	0	0	0	0	0	0	0	0	0	0	0	0
LAMB3	0	3.921	0	0	0	0	0	2.46513	0	0	0	0	0	0	0	0	0	0	0	0	0	0	0	0	0	0	0	0	0	0	0	0	0	0	0	0	0	0	0	0	0	0	0	0	0	0	0	0.477463	0
TFPI	0	0	0	0.896046	0	0	0	1.05586	0	0	0	0	0	0	0	0	0	1.56839	0	0	0	0	0	0	0	0	0	0	0	0	1.26846	0	1.66948	1.35457	0	0	0	0	0	0	0	0	0	0	0	0	0	0	0
KDM4A	0	4.81469	0	1.4202	0	0	0	0.666171	0	0	2.87604	0	0	0	2.41302	0	0	1.32545	0	0	0	0	0.634193	0	0	0	0	0	0	0	0	0	0	0.677284	0	0	0	0	0	0	0	0	0	0	0	0	0	0	0
CD22	1.11819	0.866794	0	0	0	1.98416	2.21485	2.82985	3.92644	0	1.01918	0	0	0	0	0	0	0	0	0	0	0	0	0	0.504614	0	0	0	0	0	0	0	1.3614	0	0	0	0	0.748435	0	0.517144	0.436902	0	0	0	0	0	0	0	0
CD52	0	2.01263	0	0	0	1.25187	0	1.05586	1.005	0	0	1.06127	0	0	0	0	0	0	0	0	0	0	0	0	0.504614	0.53061	0	0	0	0	0	0	0.834742	0	0	0.862962	0	1.09644	0.50817	0	0	0	0	0	0.686098	0	0	0.477463	0
CHEK2	8.80746	4.37245	2.67465	3.09981	2.90355	3.23603	0	2.21297	0	2.68419	1.43059	0	4.17982	0	0	1.56237	2.33597	0.472133	0	0	1.30525	0	0.634193	0	0.799794	0.53061	0.662674	0	0	0	0	0	0.526663	0.854638	3.18205	0	0	0.47221	1.01634	0	0	0	0	0	0.43288	0	0	0	0
TCF12	0	0.866794	0	1.4202	0	0	0	0	1.59289	0	1.76289	0	0	0	0	0	0	0	0	0	0	2.0111	0	0	0	0	0	0	0	0	0	0	0	0	0	0	0	0	0	0	0	0	0	0	0	0	0	0	0
RSPO2	0	0	0	0	0	1.98416	0	0	0	0	0	0	0	0	0	0	0	0	0	0	0	0	0	0.638152	0	0	0	0	0	0	0	0	0	0.427319	0	0	0	0	0	0	0	0	0	0	0	0	0	0	0
MIR182	1.11819	4.25326	2.67465	2.08056	0	0	0	1.99851	1.005	0	0.807678	0	0	1.0044	0	0	0	0	0	0	0	0.492016	0	0	0	0	0	0	1.3261	0	0	0	0	0	0	0	0	0	0	0	0	0	0	0	0	0	0	0	0
NR0B2	0	4.89206	1.15191	2.51552	0	0	0	0.666171	2.5979	0	1.61536	0	0	0	0	0	0	0	0	0.775678	0	0	0	0	0	0	0	0	0	0	0	0	0	0	0	0	0	0.748435	0	0	0	0	0	0	0	0	0.606291	0	0
NR1H4	3.54459	3.10742	0	0	0	0	0	2.82985	1.59289	0	2.65468	0	0	0	1.06683	0	0	1.79758	0	1.13635	0	0	0	0	0	0.53061	0	0	1.3261	0	0	1.13704	0	1.35457	0	0	0	0	0	0	0.873804	0	0	0	0	0	1.59511	0	0
NR1H3	0	0	0	1.4202	0	0	0	0	0	0	0.509588	0	0	0	0	0	0	0	0	0	0	0.779827	0	0	0	0	0	0	0	0	0	0	0	0	0	0	0	0	0	0	0	0	0	0	0	0	0.606291	0	0
UBE2I	0	0	0	0	0	0	1.10742	0	0	0	0	0	0	0	0	0	0	0	0	0	0	0	2.19395	0	0	0	0	0	0	0	0	0	0	0	0	0	0	0	0	0	0	0	0	0	0	0	1.07389	0	0
SMUG1	0	0	0	0.896046	0	0	0	0	0	0	0	0	0	0	0	0	0	0	0	0	0	0	0	0	0	0	0	0	0	0	0	0	0	0	0	0	0	0.47221	0	0	0	0	0	0	0	0	0.765054	0	0
CD151	0	2.01263	0	0	0	0	0	0	0	2.12717	1.8857	0	0	0	0	0	0	0.748313	0	0	0	0	0	0	0	0	0	0	1.24095	0	0.716141	0	0	0	0	0	0	0	0	0	0	0	0	0	0	0	0	0	0
TBK1	0	2.01263	2.30382	0.896046	0	0	0	0	0	0	1.01918	0	0	0	0	0	0	1.56839	0	1.55136	1.64705	0	0	0	1.51384	0	0	0	0	0	0	0	0	0	0	0	0	0	0	0	0	0	0	0	0	0	0	0	0
MSH6	7.59747	3.68208	3.45573	1.79209	4.02679	0	0	0.666171	3.92644	2.68419	0	0	2.14549	7.04211	0	2.34356	0	0.472133	0	1.13635	0	0	0.634193	0	0	0.53061	0	0.773449	0	0	0	0	0	0.677284	0.903038	0	0	0	0	0.819654	0	0.518313	1.38647	0	0	0	0	0	0
SEMA4D	0	3.74622	0	0	0	0	0	1.05586	0	0	0	0	0	0	0	0	0	1.09626	0	0.489398	0	2.43754	0	0	0	0	0	0	0	0	0	0	0	0	0	0	0	0	0.80543	0	0	0	0	0	0.43288	0	0	0	0
CBX2	0	0	0	0	0	0	0	0	0	0	0	0	0	0	0	0	0	0	0	0	0	0	0	0	0	0	0	0	0	0	0	0	0	0	0	0	0	0	0	0	0	0	0	0	0	0	0	0	0
CBX4	1.11819	0	0	0	0	0	0	0	0	0	0	0	0	0	0	0	0	0	0	0	0	0	0	0	0	0	0	0	0	0	0	0	0	0	0	0	0	0	0	0	0	0	0	0	0	0	0	0	0
RNF4	0	0	0	0	0	0	0	0	0	0	0	0	0	0	0	0	0	0	0	0	0	0	0	0	0.504614	0	0	0	0	0	0	0	0	0	0	0	0	0	0	0	0	0	0	0	0.43288	0	0	0	0
SUMO2	0	2.01263	0	0	0	0	0	0	0	0	0.807678	0	0.924011	0	0	0	0	0	0	0	0	0	0	0	0	0	0	0	0	0	0	0.776153	0	0	0	0	0	0	0	0	0	0	0	0	0	0	0	0	0
CCM2	0	1.37384	0	0	0	0	0	0	0	2.12717	1.18323	0	0	0	0	0	0	0	0	0	0	0	0	0	0	0	0	0	0	0	0	0	0	0	0	0	0	0	0	0	0	0	0	0	0	0	0	0	0
PDCD10	0	0.866794	0	0	1.7803	0	0	0	0	3.11624	1.31727	0	0	0	0	0	0	0.748313	0	0.775678	0	0.779827	0	0	0	0	0	0	0	2.22359	0	0	0	0	0	0	0	0	0	0	0	0	0	0	0	0	0	2.09717	0
UGT2B7	4.9865	0	0	0	0	0	0	1.05586	0	0	0	0	0	0	0	0	0	0	0	0	0	0	0	0	0	0	0	0	0	0	0	0	0	0	0	0	0	0	0	0	0	0	0	0	0	0	0	0	0
MIRLET7B	0	3.68208	0	0	0	0	0	2.11171	0	0	0	0	0	1.0044	0	0	0	0.748313	0	1.91202	0	1.82068	0	0	0	0	0	0	0	0	0	0	0	0	0	0	0	0	0	0	0	0	0	0	0	0	0	0	0
MIRLET7C	0	1.73359	0	0	0	0	0	0	0	0	0	0	0	0	0	0	0	0	0	0.489398	0	0	0	0	0	0	0	0	0	0	0	0	0	0	0	0	0	0	0	0	0	0	0	0	0	0	0	0	0
FH	7.65458	3.30019	0	0	4.85458	0	0	1.5468	0	0	0	1.06127	0	0	0.673096	0	0	0	0	0	1.91216	0	0	0	0	1.23204	0	0	0	0	0	0	0	0	0	0	0	0	1.01634	0	0	1.20348	0	0	0	0	0	0	0
BRD1	4.91146	1.73359	0	0	0	0	0	0	0	0	0	0	0	0	0	0	0	0	0	0	0	0	0	0	0	0	0	0	0	0	0	0	0	0	0	0	0	0	0	0	0	0	0	0	0	0	0	0	0
KLF4	0	5.34806	3.98496	2.51552	0	1.25187	0	1.33234	0	0	2.61382	0	0.924011	0	0.673096	0	0	1.49663	1.32455	0.489398	0	0.779827	2.10674	2.55261	0	0	0	0	0	0	0	0.489698	0	1.98441	0.569753	0	0	0.47221	0	0	0	0	1.5988	0	0	0	0	0	0
NXF1	0	0.866794	0	0	0	0	0	0	0	0	1.01918	0	0	0	0	0	0	0.748313	0	0	0	0	0	0	0	0	0	0	0	0	0	0	0	0	0	0	0	0	0	0	0	0	0	0	0	0	0	0	0
MPO	7.20445	3.10742	1.15191	2.68814	4.1565	1.98416	3.32227	2.66468	4.4143	0	1.31727	0	0	0	1.06683	0	0	2.40196	0	2.89082	0	1.92225	1.00517	1.48174	1.41663	1.48961	1.71299	0	0	0.881076	0	0	2.05762	0	0	0	0	0.47221	0.80543	0	0	0	0	1.00539	0	0.479683	0	0.477463	0.693549
OGG1	8.10458	2.24063	0	0.896046	0	0	0	2.3882	2.5979	0	0	0	2.77203	0	0	0	0	0.748313	0	0	0	0	0	0	0	1.23204	0	0	0	0	0	0	0	0	0	0	0	0	0	0	0	0	0.462158	0	0	0	0	0	0.437581
UBE2S	0	0	0	0	0	0	0	0	0	0	0	0	0	0	0	0	0	0	0	0	2.31192	0	0	0	0	0	0	0	0	0	0	0	0	0	0	0	0	0	0	0	0	0	0	0	0	0	0	0	0
UBE2B	0	0	0	0	0	0	0	2.21297	0	0	0	0	0	0	0.673096	0	0	0.472133	0	0	0	0	0.634193	0	1.30441	0	0	0	0	0	0	0	0	0	0	0	0	0	0	0	0	0	0	0	0	0	0	0	0
TSPYL2	3.35458	3.20752	0	1.79209	1.12324	0	0	1.87018	3.01501	0	0	0	1.46452	0	0	0	0	1.09626	0	1.37391	0	0	0	0	1.00923	0	0	0	0	0	0	0	0	0.427319	0	0	0	0	0	1.3368	0.436902	0	0	0	0	0.479683	0	0	1.3871
PRKD1	1.11819	3.86541	0	3.09981	1.7803	0	1.10742	0	0	0	2.79858	0	0	0	2.95645	0	0	0.748313	0	0	0	2.05167	0	0	0	0	0	0	0	0	0	2.62358	0	0	0	0	0	0	0	0	0	0	0	0	0	0	1.21258	0	0
ABL2	0	0.866794	0	0	1.12324	0	2.21485	1.05586	0	0	0	0	0	0	0	0	0	0.748313	0	0	0	0.492016	0	0	0	0	0	0	0	0	0	0	0	0	0	0	0	0	0	0	0	0	0	0	0	0	0	0	0
TUBB2A	1.11819	0	0	0	0	0	0	0.666171	0	0	0	0	0	0	0	0	0	0	0	0	0	0	0	0	0	0	0	0	0	0	0	0	0	0	0	0	0	0	0	0	0	0	0	0	0	0	0	0	0
TUBB	1.11819	0	0	0	0	0	0	1.5468	0	0	0	0	0	0	0.673096	0	0	0	0	0	0	0	0	0	0	0	0	0	0	0	0	0	0	0	0	0	0	0	0	0	0	0	0	0	0	0	0	0	0
MIR300	1.11819	3.20752	0	0	0	0	0	0	0	0	0	0	0	0	0	0	0	0	0	0	0	0	0	0	0	0	0	0	0	0	0	0	0	0	0	0	0	0	0	0	0	0	0	0	0	0	0	0	0
RALA	1.11819	4.12151	4.97847	0	0	0	0	0	0	0	1.01918	0	0	0	0	0	0	0	0	0	0	0	0	0	0	0	0	0	0	0	0	0	0	0	0	0	0	0	0	0	0	0	0	0	0	0	0	0	0
KLF8	0	1.37384	0	0	0	0	0	0	0	0	0	0	0	0	0	0	0	0	0	0	0	0	0	0	0	0	0	0	0	0	0	0	0	0	0	0	0	0	0	0	0	0	0	0	0	0	0	0	0
TXNIP	3.13916	0	1.82573	0	0	0	0	1.05586	0	0	1.8857	0	0	0	0	0	0	0	0	0	0	0	0	0	0	0.840996	0	0	0	0	0	0	0	0.854638	0	0	0	0	0	0	0	0	0	0	0	0	0	0	0.693549
MLLT11	2.89049	3.54299	0	0	0	0	0	0	0	0	0	0	0	0	0	2.19306	0	0	0	0	0	0	0	0	0	0	0	0	0	0	0	0	0	0	0	0	0	0	0	0	1.22654	0	0	0	0	0	0	0	0
DAPK1	6.57793	3.38647	2.67465	2.68814	1.12324	3.23603	0	0	0	0	0.807678	0	0	0	0	0	0.903678	0	0.835698	0	0.823523	0	1.47255	1.6496	0	0	0	1.22589	0	0	0	0	0	0	0	0	0	0.47221	0	0	0	0	0	0	0	0	0	0	0
MIR376C	0	0.866794	0	0	0	0	0	0	0	0	0	0	0	0	0	0	0	0.472133	0	0	0	0	0	0	0	0	0	0	0	0	0	0	0	0	0	0	0	0	0	0	0	0	0	0	0	0	0	0	0
MTRR	5.73553	0	0	0	1.7803	0	0	1.33234	1.005	0	0	0	2.59403	0	0	0	0	0	0	0	0	0	0	0.638152	0	0	0	0	0	0	0	0	0	0	0	0.544469	0	0	0	0	0	0	0	0	0	0	0	0	0
DISC1	0	0	3.23382	0	0	0	3.51045	0	0	0	0	0	0	0	0	0	0	0	0	0	0	0	0.634193	0	0	0	0	0	0	0	0	0	0	0	0	0	0	0	0	0	0	0	0	0	0	0	0	0	0
EIF2AK2	0	2.01263	2.97765	0.896046	0	0	0	1.33234	0	0	1.76289	0	0	0	1.56288	0	0	1.79758	0	2.07893	0	0	0	0	2.86238	0	0	0	0.884069	0	0	1.13704	0	0	0	0	0	0	0	0	0	0	0	0	0	0	0.765054	0	0
CEACAM6	0	3.54299	0	0	0	0	0	0	0	0	0	0	0	1.0044	0	0	0	0	0	0	0	0	0	0	0	0	0	0	0	0	0	0	0	0	0	0	0	0	0.50817	0	0	0	1.8056	0	0	0.760279	0	0	0
HLTF	1.11819	3.68208	0	0	0	0	0	1.5468	0	0	0	0	2.14549	0	0	0	0	0	0	0	0	0	0	0	1.17168	0	0	0	0	0	0	0	0	0	0	0	0	0	0	0	0	0	0	0	0	0	0	0	0
PCK1	0	0	0	0	0	0	0	1.05586	0	0	1.01918	0	0	0	0	0	0	0.944266	0	0	0	0.492016	0	0	0	0	0	0	0	0	0	0	0	0	0	0	0	0	0	0	0	0	0	0	0	0	0.382527	0	0
CCT4	0	0.866794	1.15191	0.896046	0	0	0	3.47039	0	0	0.509588	0	0	0	0	1.23815	0	0	0	0	0	1.14243	0	0	0	0	0	0	0	0	0	0	0	0.677284	0	0	0	0	0	0	0	0	0	0	0	0	0	0	0
USP44	0	0	0	0.896046	1.12324	0	0	0	0	0	0	0	0	0	0	0	0	0	0	0	0	0	0	0	0	0	0	0	0	0	0	0	0	0	0	0	0	0	0	0	0	0	0	0	0	0	0	0	0
MMP11	4.9865	5.38232	0	2.31625	0	0	0	0	0	0	0	0	0	0	0	0	0	0.748313	0	0	0	1.14243	0	0	0	0	0	0	0	0	0	0	0	0	0	0	0	0	0	0	0	0	0	0	0	0	0.606291	0	0
DLC1	4.1378	0	0	0	0	0	0	0	0	0	1.18323	0	0	1.59194	0	0	0	0	0	0	0	0	0	0	0	0	0	0	0.442035	0	0	0	0	0	0	0	0	0	0	0	0	0	0	0	0	0	0	0	0
ARHGAP1	0	1.37384	1.82573	1.4202	0	0	0	0.666171	0	0	0	0	0	0	0	0	0	0	0	0	0	0	0	0	0	0	0	0	0	0	0	0	0	0	0	0	0	0	0	0	0	0	0	0	0	0	0	0	0
CASP2	0	2.74767	0	0.896046	0	0	0	1.87018	0	0	0	0	2.59403	0	0	0	0	0.472133	0	0	0	0	0	0	0	0	0	0	0	0	0	0	0	0	0	0	0	0	0	0	0	0	0	0	0	0	0	0	0
IL5	1.11819	2.74767	1.15191	0.896046	2.90355	0	0	1.05586	1.59289	0	1.31727	0	0	0	0	0	0	1.7471	0	1.95759	0	0	0.634193	0	1.00923	0.840996	0	0	0.700608	0	0	0	0.526663	0.427319	0	0	0.776987	0	0	0	0	0	0	0	0.43288	0	0	0	0
CBS	0	0	0	3.58419	3.15335	0	0	1.5468	1.005	0	1.18323	0	0	0	0	0	0	0	0	0	0	0	0	0	0	0	0	0	0	0	0.716141	0	0	0	0	0	0	0	0	0	0	0	0	0	0	0	0.382527	0	0
NR2C2	0	3.54299	0	0	0	0	0	0	0	0	0	0	0	0	0	0	0	0	0	0	0	0	0	0	0	0	0	0	0	0	0	0	0	0	0	0	0	0	0	0	0	0	0	0	0	0	0	0	0
XAF1	1.77229	0	1.15191	0	0	0	0	0	0	0	1.61536	0	0	0	0	0	0	0	0	0	0	1.55965	0	0	0	0	0	0	0	0	0	0	0	0	0	0	0	0	0	0	0	0	0	0	0	0	0	0	0
ISYNA1	0	1.37384	0	0	0	1.25187	0	0	0	0	0.509588	0	0	0	0.673096	0	0	1.32545	0	1.62575	0	0.779827	0	1.01145	0	0	0	0	0	0	0	0	0	0.854638	0	0	0	0	0	0	0	0	0	0	0	0	0	0	0
TLR4	7.66854	4.91683	4.89323	2.68814	1.7803	0	0	3.23625	2.01001	0	2.23827	0	0	0	1.88962	0	0	3.38987	0	3.39189	0	2.16109	2.27356	1.01145	1.92124	2.72165	2.29248	0	1.68298	0	0.716141	0.489698	2.47555	0	0	0	2.00377	0	0	0	0	0	0.924316	0.796749	0.43288	0	0	0	0.693549
RBMS3	1.77229	0	1.82573	0	0	0	0	0	0	0	0	0	0	1.0044	0	0.781185	0	0	0	0	0	1.92225	0	0	0	0	0	0	0	0	0	0	0	0	0	0	0	0	0	0	0	0	0	0	0	0	0	0	0
TTN	3.35458	0.866794	0	1.79209	0	0	0	0	0	0	0	0	0	0	0	0	0	0	0	0	0	0	0	0	0	0	0	0	0	0	0	0	0	0	0	0	0	0	0	0	0	0	0	0	0	0	0	0	0
PCSK1N	0	0	0	0	0	0	0	0.666171	0	0	1.18323	0	0	0	0	0	0	0	0	0	0	0	0.634193	0	0	0	0	0	0	0	0	0	0	0	0	0	0	0	0	0	0	0	0	0	0	0	0	0	0
CXCR3	3.86831	2.87943	1.15191	0.896046	0	0	0	1.05586	0	0	1.94018	0	0	0	0	0	0	2.26971	0	0.978796	0	0.779827	1.63936	0.638152	1.17168	0	0	0	0	0	0	0	0	0	0	0	0.980448	0	0	0	0	0	0	0	0	0	0	0	0.693549
ACKR3	2.23639	4.48126	2.30382	0.896046	0	2.50373	0	1.5468	0	0	1.8857	0	0	0	2.49075	1.23815	0	1.56839	0	0	0	3.0157	0	0	1.86729	0	0	0	0.700608	0	0	0	0	0.854638	0	0	0	0	0	0	0	0	0	0	0	0	0	0	0.875161
KMT2B	2.89049	2.01263	0	0	0	1.25187	0	0	1.005	0	0	0	0	0	0	0	0	0	0	0	0	0	0	0	0	0	0	0	0	0	0	0	0	0	0	0	0	0	0	0	0	0	0	0	0	0	0	0	0
HLA-A	4.91146	1.37384	1.15191	1.4202	1.12324	0	0	2.21297	2.5979	0	1.01918	0	0	0	0	0	0	0	1.32455	0	0	0	1.47255	0	0.799794	0	1.05031	0	0	0.881076	0	0	1.3614	0	0	0	0.490224	0	0	1.03429	0.692473	0	0	0.796749	0.686098	0	0	0	0
FOXF1	4.00868	2.01263	0	0	0	0	0	0	0	0	0	0	0	0	0	0	0	0	0	0	0	0	0	0	0	0	0	0	0	0	0	0	0	0	0	0	0	0	0	0	0	0	0	0	0	0	0	0	0
RCC1	2.59636	0	0	0	1.7803	1.25187	0	0	0	0	0	0	0	0	0	0	0	0	0	0	0	0	0	0	0	0	0	0	0	0	0	0	0	0	0	0	0	0	0	0	0	0.821506	0	0	0	0	0	0	0
ABO	5.12687	3.20752	2.30382	0	3.73134	2.90674	2.57136	0	3.6029	0	0	0	0	0	0	0	0	0	0	0	0	0	0	0	1.00923	0	0	0	1.40122	0	0	0	2.74363	1.62695	0	1.26422	0	0.748435	0.50817	2.06858	0	0	0	0	0.43288	0	0	0	0
SESN2	0	0.866794	2.97765	0	0	0	0	1.5468	0	0	2.27247	0	0	0	3.04479	0	0	0.748313	0	0	0	0	0	0	1.41663	0	0	0	0	0	0	0	0	0	0	0	0	0	0	0	0	0	0	0	0	0	1.07389	0	0
CA12	0	0	1.82573	0	0	0	0	2.46513	0	0	1.76289	0	0	0	2.95645	0	0	0	0	0	0	0.492016	0	0	0	0.53061	0	0	0	0	0	0.489698	0	0	0	0	0	0	0	0	0	0	0	0	0	0	0	0	0
CA2	3.54459	4.21087	0	2.31625	0	0	0	1.33234	0	0	0	0	0	0	0	0	0	0.748313	0	1.13635	0	0	2.01034	0	1.00923	0	0	0	0	0	1.26846	0	0	0.992204	0	0	0	0	0	0	0	0	0	0	0	0	1.32333	0	0
FOXP1	3.71456	3.20752	1.15191	0	0	0	2.86265	0	1.005	0	1.76289	1.06127	0	0	0	0.781185	0	1.4164	0	1.37391	0.823523	0	0	1.2763	0	0	1.98802	0	0	0	0	0	0	0	0	0	0	0.47221	0	1.45181	0	0	0.924316	0.796749	0	0	0	0	0
BRD3	1.11819	0	1.15191	0	0	0	1.10742	0.666171	0	0	0	0	0	0	0	0	0	1.09626	0	0.978796	0	0	0	0	0	0	0	0	0.442035	0	0	0	0	0	0	0	0	0	0	0	0	0	0	0	0	0	0.765054	0	0
MYOD1	1.11819	2.24063	0	0	1.7803	0	1.10742	0	0	0	1.01918	0	0	0	0	0	0	0	0	0.775678	0	0	1.00517	0	0	0.53061	0	0	1.14264	0	0	0	0	0	0	0	0	0	0	0	0	0	0.462158	0	0	0	0	0	0
BRD2	0	0	1.82573	0	0	0	0	0.666171	0	0	0.509588	0	0	0	0	0	0	1.09626	0	0.775678	0	0	0	0	0	0	0	0	0.442035	0	0	0	0.526663	0	0	0	0.490224	0	0	0	0	0	0	0	0	0	0.765054	0	0
MYOG	1.77229	0	0	0	0	0	0	0	1.005	0	0.807678	0	0	0	0	0	0	0	0	0.489398	0	0	0	0	0	0.53061	0	0	0	0	0	0	0	0	0	0	0	0	0	0	0	0	0	0	0	0	0	0	0
POU3F3	0	0	0	0	0	0	0	0	0	0	0	0	0	0	0	0	0	0	0	0	0	1.55965	0	0	0	0	0	0	0	0	0	0	0	0	0	0	0	0	0	0	0	0	0	0	0	0	0	0	0
CCL5	3.54459	5.20077	0	2.9766	1.7803	0	0	1.87018	0	0	2.95936	0	0	0	1.06683	2.70246	0	1.96876	0	2.24387	0	2.22566	0.634193	0	1.00923	0.840996	0	0	1.02637	0	0	1.13704	0	0	0	0	0	0	0	1.55143	0.873804	0	0	0	0	0.479683	1.14758	0	0
CCL27	0	0	0	0	0	0	0	0.666171	0	0	1.61536	0	0	0	0	0	0	1.09626	0	1.81099	0	0	0	0	0	0.840996	0	0	0	0	0	0	0	0.427319	0	0	0	0	0	1.85394	0	1.03663	0	0	0	0	0	0	0
CCL11	0	2.01263	0	0	0	0	0	0	0	0	0.509588	0	0	0	0	0	0	0.472133	0	1.13635	0	0.492016	0	0	0.504614	1.06122	0	0	0	0	0	0	0	0	0	0	0	0	0	0	0	0	0	0	1.00512	0.479683	0	0	0
PSIP1	0	0.866794	0	0	0	0	0	0	0	0	1.01918	0	0	0	0	0	0	1.49663	0	0	0.823523	0.492016	0	0	0.504614	0	0	0	0	0	0	0	0.526663	0	0	0	0	0	0	0	0	0	0	0	0	0	0	0	0
CD276	0	4.84101	1.15191	2.08056	0	0	0	2.66468	1.005	0	1.31727	0	0	0	0	2.4763	0	0	0	0.489398	0	2.43754	0	0	0	0	0	0	1.52919	0	0	0	0	0	0	0	0	0	0	0	1.22654	0	0	0	0	0	0	0	0
MAPK9	1.77229	2.01263	1.15191	2.51552	0	0	0	0	0	0	0	1.06127	0	0	1.56288	0.781185	0	0	0	0.489398	0	0	0	0	0.799794	0	0	0	0	0	0	0	0	0	0	0	0	0	0	0	0	0	0	0	0	0	0	0	0
PAEP	0	0	0	0	0	0	0	2.11171	0	0	0	0	0	0	0	0	0	0	0	0	0	0	0	0	0	0	0.662674	0	0	0	0	0	0	0.854638	0	0	0	0	0	0	0	0	0	0.502693	0	0	0	0	0
PSMD4	0	0	0	0	0	0	0	0	0	0	0	0	0	0	0	0	0	0	0	0	0	0	0	0	0	0	0	0	0	0	0	0	0	0	0	0	0	0	0	0	0	0	0	0	0	0	0	0	0
SMURF1	0	1.37384	0	0	0	0	0	0	0	0	1.82685	0	0	0	0	0	0	1.09626	0	0	0	0	0	0	0	0	0	0	0	0	0	0	0	0	0	0	0	0	0	0	0	0	0	0	0	0	0	0	0
INPP5D	0	0	0	1.4202	0	2.50373	0	2.21297	0	0	0.509588	0	0.924011	0	0	0	0	0	0	0.489398	0	0.492016	0	0	0	0	0	0	0	0	0	0	0	0.854638	0	0	0	0	0	0	0	0	0	0.502693	0	0	0	0	0
KRT18	0	2.24063	0	2.51552	0	1.25187	0	0.666171	0	0	0.509588	0	0	0	0.673096	0	0	0	0	0	0	0	0	0	0	1.59183	0	0	0.700608	0	0	0	0	0	0.569753	0	0	0	0	0	0	0	0	0	0	0.479683	0	0.477463	0
JDP2	1.11819	0.866794	0	0	0	0	0	0	0	0	1.61536	0	0	0	0	0	0	0	0	0	0	0	0	0	0	0	0	0	0	0	0	0	0	0	0	0	0	0	0	0	0	0	0	0	0	0	0	0	0
CRKL	0	0	2.67465	0	0	0	0	0	0	0	1.18323	3.1838	0	0	0	0	0	0	1.94043	0	0	0	0	0	0	0	0	0.773449	0	0	0.716141	0	0	0.427319	0	0	0.776987	0	0	0	0	0	0	0	0	0	0	0	0
WFDC2	0	4.21087	4.50039	2.51552	0	0	0	0	3.01501	2.12717	1.43059	0	0	0	2.13366	5.15575	0	0.748313	1.6714	0.775678	0	0.984032	0	0	0	0	0	0	1.40122	0	1.80734	0	0	1.47828	0	0	0	0	1.01634	0	0	0	0	0	0	0	0	0	0
DUSP6	5.05821	4.21087	3.82656	0	0	0	1.10742	0	0	0	1.01918	0	0	0	0	0	0	0	0	0	0	0	0	0.638152	0	0	0	0	0	0	0	0	0	0	0	0	0	0	0	0	0	0	0	0	0	0	0	0	0
DMPK	0	2.01263	0	3.99586	3.5606	0	0	1.5468	1.005	0	2.23827	0	0	0	0	0	0	0	0	0	0	0	0	0	0	0	0	0	0	0	0	0	0	0	0	0	0	0	0	0	0	0	0	0	0	0	0	0	0
MFAP5	0	4.12151	0	0	0	0	0	0	0	0	0	0	0	0	0	0	0	0	0	0	0	0.779827	0	0	0	0	0	0	0	0	0	0	0	0	0	0	0	0	0	0	0	0	0	0	0	0	0.606291	0	0
EPHB4	0	1.73359	1.15191	0	0	0	0	1.33234	1.005	0	0.509588	0	0	0	1.34619	0	0	0	0	0	0.823523	2.3902	0	0	0.504614	0	0	0	0.884069	0	0	0.979396	0	0	0	0	0	0	0	0	0	0	0	0	0	0	0	0	0
EFNB2	1.77229	4.07431	3.23382	0	0	0	0	0	0	0	1.18323	0	0	0	1.88962	0	0	0	0	0	0.823523	2.56313	0	0	0	0	0	0	0.884069	0	0	0	0	1.70928	0	0	0	0	0	0	0	0	0	0	0	0	0	0	0
TNC	4.75	4.51552	3.82656	2.51552	2.60809	0	0	0	1.005	0	1.99091	0	0	0	1.06683	0	0	2.07376	0	1.81099	0	2.88222	0	1.48174	0	0	0	0	1.58468	0	0.716141	0	1.66948	1.41952	0	0	0	0	0	0	0	0	0	0	0	0	0	0	0
UBE2C	0	3.68208	0	0	0	0	0	0	0	0	0	0	0	0	0	0	0	0	0	0	0	0	0	0	0	0	0	0	0	0	0	0	0	0	0	0	0	0	0	0	0	0	0	0	0	0	0	0	0
BTG2	0	0	0	0	0	0	0	1.72203	0	0	1.76289	0	0	0	2.01929	0	0	0	0	0.489398	0	0.492016	0	0	0	0	0	0	0	0	0	1.37476	0	0	0	0	0	0	0	0	0	0	0	0	0.43288	0	0	0	0
PER3	1.77229	0	0	0	0	0	0	0	0	0	0	0	0	0	0	0	0	0	0	0	0	0	0	0	0	0	0	0	0	0	0	0	0	0	0	0	0	0	0	0	0	0	0	0	0	0	0	0	0
TRIB2	0	0	0	0	0	3.23603	0	0	0	0	0	0	0	0	0	0	0	0	0	0	0	0	0	0	0	0	0	0	0	0	0	0	0	0	0	0	0	0	0	0	0	0	0	0	0	0	0	0	0
MAP2K1	5.05821	3.68208	2.97765	1.4202	1.12324	0	1.10742	2.11171	2.33355	3.46926	1.76289	0	0	1.0044	0.673096	0	0	0.472133	0.835698	0.489398	0.823523	0.984032	0.634193	1.01145	0	0	0	1.99934	0	0	0	0	0	0	0	0.544469	0	0	0	0	0	0	0	1.00539	0.43288	0	0	0	0.437581
DCR	0	1.37384	0	0	0	0	0	0	1.005	0	0	0	0	0	0	0.781185	0.903678	0	0	0	0	0	1.00517	0	0	0	0	0	0	0	0	0	1.05333	0	0	0	0	0	0	0	0	0	0.462158	0	0	0	0	0	0
PRKACA	3.71456	2.60038	2.67465	0	1.7803	0	0	0	0	1.34209	0	0	0	0	0	0	0	0.748313	0	0	0	0	0	1.79152	0	0	0	0	0.884069	0	0	0	0	0	0	0	0	0	0	0	0	0	0	0	0	0	0	0	0
NCF1	2.23639	0	0	0	0	0	0	0	0	0	0	0	0	0	0	0	0	0	0	0	0	0	0	0	1.17168	0	0	0	0	0	0.451835	0	0	0	0	0	0	0	0	0	0	0	0	0	0	0	0	0	0
DSC3	0	0	0	0	0	0	0	0	0	0	0	0	0	0	0.673096	0	0	0	0	0	0	0	0	0	0	0	0	0	0	0	0	0	0	0	0	0	0	0	0	0	0	0	0	0	0	0	0	0	0
SLC7A1	0	0	0	2.8404	0	0	0	0	0	0	0	0	0	0	0	0.781185	0	0	2.6491	0	0	1.55965	0	0	0	0	0	0	0	0	0	0	0	0	0	0	0	0	0	0	0	0	0	0	0	0	0.606291	0	0
TGFBR1	3.71456	3.30019	1.82573	0	0	0	0	2.21297	0	0	1.69282	0	0	2.81972	0	0	0	0	0	1.26508	0	0.492016	0	0	0	0.53061	0	0	0.442035	0	0	0	0	0	0	0	0	0	0	0	0	0	0	0	0	0	0	0	0.437581
IGF2R	5.05821	0.866794	0	0	0	0	0	0	0	0	1.76289	0	0	1.0044	0	0	0	0.748313	0	0.489398	0	0	0	0	0	0	0	0	1.63572	0	0	0	0	0	0	0	0	0	0	0	0	0	0	0	0	0	0	0	0
WAPL	0	0.866794	0	0.896046	0	0	0	0	0	0	0	0	0	0	0	0	0	0.472133	0	0	0	0	0	0	0	0	0	0	0	0	0	0	0	0	0	0	0	0	0	0	0	0	0	0	0	0.479683	0.382527	0	0
BLM	3.54459	0	2.30382	0	4.59122	0	0	0	0	0	0	0	4.23656	0	0	0	0	0	0	0	0	0	0	0	0	0	0	0	0	0	0	0	0	0	0	0	0	0	0	0	0	0	0	0	1.00512	0	0	0	0
VDAC1	2.59636	2.01263	4.12956	3.31577	0	0	0	2.11171	0	0	1.61536	0	0	0	2.01929	0	0	0	0	0	0	0	1.63936	0	0	0	0	0	0	0	0	0	0	0	0	0	0	0	0	0	0.436902	0	0	0	0	0	0	0	0
ME1	0	3.54299	0	0	0	0	0	0	0	0	0	0	0	0	0.673096	0	0	0	0	0	0.823523	0	0	0	0	0	0	0	0	0	0	0	0	0	0	0	0	0	0	0	0	0	0	0	0	0	0	0	0
BASP1	2.59636	0	0	0	0	0	4.09795	0	0	0	0	0	0	0	0	0	0	0	0	0	0	0	0	0	0	0	0	0	0	0	0	0	0	0	0	0	0	0	0	0	0	0	0	0	0	0	0	0	0
SAA@	4.75	3.97422	0	0	0	0	0	0.666171	0	0	0	0	0	0	0	2.19306	0	2.40196	0	2.42457	0	0	0	0	1.51384	0	0	0	0	0	0	0	0	0.854638	0	0	0	0	0	1.55143	0	1.45509	0	0	1.00512	0	0	0	0
TGFBI	0	4.29427	0	0	0	0	0	0	0	0	1.01918	0	0	0	1.06683	0	0	0	0	1.26508	0	0	1.7804	0	0	1.76265	0	0	0	0	0	0	0	0	0	0	0	0	0	0	0	0	0	0	0	0	0	0	0
CHRM3	4.36866	0	0	2.08056	0	0	0	1.33234	0	0	0.509588	0	0	0	0	0	0	0	0	0	0	2.0111	0	0	0	0	0	0	0	0	0	0	0	0.427319	0	0	0	0	0	0	0	0	0	0	0	0	0	0	0
PUM3	1.77229	2.99862	0	2.9766	0	0	0	1.87018	0	0	1.94018	0	0	0	0	0	0	1.69258	0	1.26508	0	0	0	0	0	0	0	0	0	0	0	0	0	0	0	0	0.776987	0	0	0	0.436902	0	0	0	0.43288	0	0.988818	0	0
RPL10	0	0	0	0	0	0	0	0	0	0	0	0	0	0	0	0	0	0	0	0	0	0	0	0	0	0	0	0	0	0	0	0	0	0	0	0	0	0	0.50817	0	0	0	0	0	0	0	0	0	0
MIR1295A	0	5.23925	0	1.79209	0	0	0	1.05586	0	0	0	0	0	0	0	0	0	0	0	0	0	0	0	0	0	0	0	0	0	0	0	0	0	0	0	0	0	0	0	0	0	0	0	0	0	0	0	0	0
MIR483	0	0.866794	0	0	0	0	0	0	0	0	0	0	0	0	0	0	0	0	0	0	0	0	0	0	0	0	0	0	0	0	0	0	0	0	0	0	0	0	0	0	0	0	0	0	0	0	0	0	0
MIR33B	0	0	0	0	0	0	0	0	0	0	0	0	0	0	1.88962	0	0	0	0	0	0	0	0	0	0	0	0	0	0	0	0	0	0	0	0	0	0	0	0	0	0	0	0	0	0	0	0	0	0
HK2	1.77229	5.49535	1.15191	2.51552	0	0	0	3.26883	0	0	2.50049	0	0	0	3.77924	0	1.4323	1.56839	0	0	0.823523	1.27184	1.47255	0	1.67629	0	0	0	0.442035	0	0.716141	2.27409	0	0	0	0	0	0	0	0	0	0	0	0.796749	0	0	1.56357	0	0
AGTR1	4.83275	4.96493	0	1.79209	1.12324	0	0	1.5468	0	0	0.509588	0	0	0	0	0	0	0.472133	0	0.489398	0	2.66981	0	0	0	0	0	0	0.442035	0	0	0	0	0	0	0	0	0	0	0	0	0	1.29744	0	0	0	0	0	0
TCF3	2.23639	3.80724	0	0	0	1.98416	5.58628	1.05586	4.02002	0	0	0	0	0	0	0	2.09827	0	0.835698	0	0	0.779827	0	0	0.504614	0	0	0	0	0	0	0	1.22287	0	0	0	0	0.47221	0	0.819654	0	0.518313	0	0	0	0	0	0	0
MLLT1	0	0	0	0	0	0	3.67878	0	0	0	0	0	0	0	0	0	0	0	0	0	0	0	0	0	0	0	0	0	0	1.92309	0	0	0	0	0	0	0	0	0	0	0.692473	0	0	0	0	0	0	0	0
RTN4R	0	2.99862	0	0	0	0	0	2.21297	0	0	0	0	0	0	0	0	0	0	0	0	0	2.16109	0	0	0	0	0	0	0	0	0	0	0	0	0	0	0	0	0	0	0	0	0	0	0	0	0	0.954927	0
TTR	0	0	0	2.31625	0	0	0	0	3.01501	0	0	0	0	0	0	0	0	0.472133	0	0	0	0	0	0	0	0	0	0	0.442035	0	0	0.776153	0	0	0	0	0	0	0	0	0	0	0	0	0	0	0	0	0
MIR215	2.23639	4.25326	0	0	3.15335	0	0	0	0	0	1.76289	0	0	0	2.32853	2.19306	0	0.472133	0	0.978796	2.31192	0	2.4146	0	0.504614	0	0	0	1.02637	0	0.451835	0	0	0	0	0	0	0	0	0	0	0	0	0	0	0	0	0	0
SYP	2.23639	2.60038	0	0	1.12324	1.25187	1.75522	0	0	2.12717	0	0	0	1.0044	0	0	0	0	0	0	0	0	0	0.638152	0	1.76265	0	0	0	0	0.451835	0	0	0.854638	0	0	0	0	0.50817	0	0	0	0	0	0	0	0	0	0
SLC18A2	4.57057	0	0	2.08056	0	0	0	0	0	0	1.99091	0	0	0	0	0	0	0	0	0	0	0	0	0	0.799794	0	0	0	0	0	0	0	0	0	0	0	0	0	0	0	0	0	0	0	0	0	0	0	0
NCOR1	2.23639	4.54887	1.15191	0	0	0	1.10742	0	0	0	2.65468	1.68207	0	0	1.06683	0	0	0	0	0	0	0	2.47772	0	0	0	0	0	0	0	0	0	0.526663	0	0	0	0	0	1.17993	0	0	0	0	0	0	0	0	0	0
HSPB8	0	0	2.67465	1.4202	1.12324	0	0	0	0	0	0.509588	0	0	0	0	0	0	1.32545	0	0	0	0	0	0	0	0	0	0	0	0	0	0	0	0	0	0	0	0	0	0	0	0	0	0	0	0	0	0	0
RARG	1.77229	0	0	2.08056	1.12324	0	2.86265	0	0	0	0	0	0	0	0	0	0	0.748313	0	0	0	0	0	0	0	0.53061	0	0	0	0	0	0	0	0	0	0	0	0	0	0	0	0	0	0	0	0	0	0	0
SLC28A3	1.77229	0	0	0	0	0	0	0	0	0	0	1.06127	0	0	0	0	0	0	0	0	0	0	0	0	0	0	0	0	0	0	0	0	0	0	0	0	0	0	0	0	0	0	0	0	0	0	0	0	0
UGT1A6	2.59636	0	0	0	0	0	0	1.87018	0	0	0	0	0	0	0	0	0	0	0	0	0	0	0	0	0	0	0	0	0	0	0	0	0	0	0	0	0	0	0	0	0	0	0	0	0	0	0	1.34041	0
ABCC2	2.59636	3.54299	2.30382	0	0	0	0	3.56905	0	0	1.43059	0	0	0	1.34619	0	0	0.472133	0	0	0	0	1.26839	0	0	0	0	0	0.700608	0	0	1.46909	0	0	0	0	0	0.47221	0	0	0	0	0	0	0	0.479683	0	0.756762	0
ABCC5	1.11819	0	0	0	0	0	1.10742	0.666171	0	0	0	0	0	0	0	0	0	0	0	0	0	0	0	0	0	0	0	0	0	0	0	0	0	0	0	0	0	0	0	0	0	0	0	0	0	0	0	0.477463	0
CBR3	1.77229	0	0	0	0	0	0	0.666171	0	0	0	0	0	0	0	0	0	0	0	0	0	0	0	0	0	0	0	0	0	0	0	0	0	0	0	0	0	0	0	0	0	0	0	0	0	0	0	0	0
RAC2	1.77229	0	0	0	0	0	0	1.33234	0	0	0	0	0	0	0	0	0	0	0	0	0	0	0	0	0	0	0	0	0	0	0	0	0	0	0	0	0	0	0	0	0	0	0	0	0	0	0	0	0
NCF4	1.11819	0	0	0.896046	0	0	0	1.05586	0	0	0	0	0	0	0	0	0	0.472133	0	0	0	0	0	0	0	0	0	0	0.442035	0	0	0	0	0	0	0	0	0	0	0	0	0	0	0	0	0	0	0	0
CYBA	3.13916	0	0	0	0	0	0	1.33234	0	0	0.509588	0	0	0	1.56288	0	0	0	0	0	0	0	0	0	0	0	0	0	0	0	0.716141	0	0	0	0	0	0	0	0	0	0	0	0	0	0	0	0	0	0
HFE	4.00868	0	1.82573	0	2.24649	0	0	1.5468	0	0	0	0	0	0	0	0	0	0	0	0	0	0	0	0	0	0	0	0	0.700608	0	0.716141	0	0	0	0	0	0	0	0	0	0	0	0	0	0	0	0.606291	0	0
POLA1	0	0.866794	0	1.79209	0	0	0	0	0	0	0	0	0.924011	0	0	0	0	0	0	0	0	0	0	0	0	0	0	0	0	0	0	0	0	0	0	0	0	0	0	0	0.873804	0	0	0	0	0	0	0	0
ST6GAL1	0	2.87943	0	2.08056	0	0	0	1.33234	0	0	0	0	0	0	1.88962	2.01933	0	0	0	0.489398	0	0	0	0	0	0	0	0	0	0	0	0	0	0	0	0	0	0	0	0	0	0	0	0	0	0	0	0	0
TSPAN8	0	4.02527	0	0	1.12324	0	0	1.5468	0	0	2.27247	0	0	0	0	1.81386	0	0	0	0	0	0	0	0	0	0	0	0	0	0	1.26846	0	0	0.854638	0	0	0	0	0	0	0	0	0	0	0	0	0	0	0
SLC2A4	0	0.866794	2.67465	0	0	0	0	0	0	0	1.31727	0	0	0	0	0	0	0	0	0	0.823523	0	0	0.638152	0	0	0	0	0	0	0	0.489698	0	0	0	0	0	0	0	0	0	0	0	0	0	0	0.606291	0	0
HTRA1	0	0.866794	0	3.99586	0	0	0	0	0	0	0	0	0	0	0	0	0	1.09626	0	0	0	0	2.86881	0	0	0	0	0	0	0	0	0	0	0	0	0	0	0	0	0	0	0	0.732503	0	0	0	0	0	0
ME2	0	0	0	0	0	0	0	0.666171	3.01501	0	0	0	0	0	0	0	0	0	0	0	0	0	0	0	0	0	0	0	0	0	0	0	0	0	0	0	0	0	0	0	0	0	0	0	0	0	0	0	0
MIR345	0	0	0	0	0	0	0	0	0	0	0	0	0	0	0	0	0	0	0	0	0	0	0	0	0	0	0	0	0	0	0	0	0	0	0	0	0	0	0	0	0	0	0	0	0	0	0	0	0
SAMD9L	0	0	1.15191	0	0	4.63245	0	0	0	0	0	2.74333	0	0	0	0	0	0	0	0	0	0	0	0	0	0	0	0	0	1.5606	0	0	0	0	0	1.63341	0	0.47221	0	0	0.436902	0	0	0	0	0	0	0	0
ACTA1	0	1.37384	0	0	1.7803	0	0	0	0	0	0.807678	0	0	0	0.673096	0	0	0	0	0.775678	0	1.76386	0	0	0	0	0	0	1.02637	0	0	0	0.834742	0	0	0	0	0	0	0	0	0	1.0731	0	0	0	0	0	0
CR1	4.66278	1.37384	1.82573	0	0	4.48789	1.10742	1.87018	6.25999	0	0	0	0	0	0.673096	0	0	1.4164	1.32455	0.775678	0	0	0	0	0.504614	0	0	0	0	0	0	0	2.05762	0	0	0	0.776987	0.748435	0	0	0	0	0	0.502693	0	0.959366	0	0	0
GPC3	2.23639	5.95519	0	3.58419	0	0	0	3.33085	0	0	2.57056	0	0	1.0044	0	0.781185	0	0	0	0	0.823523	0.779827	0	0	0	0.840996	0	0	1.99957	0	0.451835	0	0	1.19964	0	0	0	0	0	0	0	0	1.29744	0	0	0	0	0	0
FABP5	1.77229	3.30019	1.82573	0	0	0	0	0	0	0	1.18323	0	0	0	0	0	0	1.49663	0	0	0	2.22566	0	0	0	0	0	0	0	0	0	0	0	0	0	0	0	0	0	0	0	0	0	0	0	0	0	0	0
SGK1	1.11819	1.37384	4.60764	0.896046	0	0	0	0.666171	0	0	2.63453	0	0	0	3.30281	0	0	1.63331	0	1.26508	0	0	0	0	1.41663	0	0	0	1.24095	0	0	1.55231	1.66948	0	0	0	1.55397	0	0	0	0	0	0	0	0	0	0.606291	0	0
SLC7A11	3.13916	3.61447	0	0.896046	0	0	0	2.3882	0	0	2.27247	0	0	0	0.673096	0	0	0.472133	0	0	0	1.55965	0	0	0.504614	0.840996	0	0	0	0	0	0	0	0	0	0	0	0	0	0	0	0	0	0	0	0	0	0	0
CLEC4D	2.89049	0.866794	0	0.896046	0	0	0	0.666171	1.59289	0	0	0	0	0	0	1.23815	0	0	0	0	0	0	0	0	0	0	0	0	0	0	0	0	0	0	0	0	0	0	0	0	0	0	0	0	0	0	0	0	0
SERPINE1	7.49238	4.07431	2.67465	2.8404	0	0	0	0.666171	3.47674	0	2.44977	0	0	0	1.73993	0	0	2.31671	0	2.63899	1.30525	2.22566	0	0	0	0	0	0	1.72698	0.555897	0.716141	1.13704	0	0	0	0	0.490224	0	0	0	0	0	1.96321	0	0	0	0.382527	0	0.437581
TRNG	3.13916	0	0	0	2.24649	0	0	0	0	0	0	0	0	0	0	0	0	0	0	0	0	0	0	0	0	0	0	0	0	0	0	0	0	0	0	0	0	0	0	0	0	0	0	0	0	0	0	0	0
CD7	1.11819	1.73359	0	0	0	1.25187	2.57136	0	2.5979	0	0.509588	0	0	0	0	0	1.4323	0.748313	0	0.489398	0	0	0	0.638152	0	0	0	0	0	0	0	0	1.82196	0.427319	0	0	0.490224	1.09644	0.50817	0	0	0.518313	0.732503	0	0	0.479683	0	0	0.875161
RNANC	0	2.87943	0	0.896046	2.24649	0	0	0	0	2.12717	0	0	0	0	0	0	0	0	0	0	0	0	0	0	0	0	0	0	0.700608	0	0	0	0	0	0	0	0	0	0	0	0	0	0	0	0	0	0	0	0
PTP4A3	0	4.12151	0	3.50075	0	0	0	1.33234	0	0	0	0	0	0	0	1.23815	0	0	0	0	0	0	0	0	0	0	0	0	0	0	0	0	0	0	0	0	0	0	0	0	0	0	0	0	0	0	0	0	0
IRF8	1.77229	3.68208	2.67465	0	0	0	0	0	0	0	0.509588	0	0.924011	0	0	0	0	1.96876	0	2.07893	0	0	0	0	0	0	0	0	0	1.66769	0	0	0	0	0	0	0.776987	0	0	2.77063	1.61673	2.77689	0	0	0	0	0	0	0
CTHRC1	0	5.73359	0	2.08056	0	0	0	0	0	0	3.15426	0	0	0	0	2.19306	0	0.748313	0	1.69304	0	0.779827	0	0	0	0	0	0	1.02637	0	0	0	0	0	0	0	0	0	0	0	0	0	0	0	0	0	0	0	0
NR5A2	2.23639	0.866794	0	2.08056	0	0	0	0	0	0	0.509588	0	0	0	0	0	0	0	0	0	0	0	0	0	0	0	0	0	0	0	0	0	0	0	0	0	0	0	0	0	0	0	0	0	0	0	0	0	0
CD80	1.11819	0	1.82573	0.896046	0	0	0	2.21297	1.005	0	1.01918	0	0	0	0	0	0	0	0	0.775678	0	0	0.634193	0	0	0.53061	0	0	0	0	0	0	0	0	0	0	0	0	0	0	0	0	0	0	0	0	0	0	0
CD86	3.13916	0	0	0.896046	0	0	0	2.3882	3.92644	0	1.31727	0	0	0	0	0	0	0.748313	1.6714	1.13635	0	0	0.634193	0	0	0	0	0	0.442035	0	0	0.489698	1.47853	0	0	0	0	0	0	0	0	0.821506	0	0	0	0	0	0	0
AIF1	0	1.37384	0	0.896046	0	0	0	0	0	0	0.509588	1.06127	0	0	0	0	0	0.472133	0	0.489398	0	0	0	0	0	0.53061	0	0	0	0	0	0	0.526663	0	0	0	0	0	0	0	0	0	0	0	0	0	0	0	0
MSR1	2.23639	2.99862	0	0	0	0	0	0	0	0	0.509588	0	0	0	0.673096	0	0	0.944266	0	0.775678	0	2.05167	1.26839	0	1.41663	0	0	0	0	0	0	0.979396	0	0	0	0	0	0	0	0	0	0	0	0	0	0	0	0	0
MECP2	1.77229	4.02527	0	0	0	0	0	0	0	0	0	0	0	0	0	0	0	0	0	0	0	0	0	0	0	0	0	0	0	0	1.56309	0	0	0	0	0	0	0	0	0	0	0	0	0	0	0	0	0	0
GANAB	0	0.866794	0	0	1.12324	0	0	0	0	0	0	0	0	0	0	0	0	0	0	0	0	0	0	0	0	0	0	0	0	0	0	0	0	0	0	0	0	0	0	0	0	0	0	0	0	0	0	0	0
DNAJB1P1	0	0	1.15191	0	0	0	0	0.666171	0	0	0	0	0	0	0	0	0	0	0	0	0	0	0	0	0	0	0	0	0	0	0	0	0	0	0	0	0	0	0	0	0	0	0	0	0	0	0	0	0
TSG101	0	0	0	1.79209	0	0	0	0	0	0	0	0	0	0	0	0	0	0	0	0	0	0.779827	0	0	0	0	0	0	0	0	0	0.489698	0	0	0	0	0	0	0	0	0	0	0	0	0	0	0	0	0
PAK2	0	0	1.15191	0	0	0	0	0	0	0	0	0	0	0	0	0	0	0	0	0	0	1.63444	0	0	0.504614	0	0	0	0	0	0	0	0	0	0	1.08894	0	0	0.50817	0	0	0	0	0	0	0	0	0	0
RIEG2	0	0	0	0	0	0	0	0	0	0	0	0	0.924011	0	0	0	0	0.748313	0	0	0	0	0	0	0	0	0	0	0	0	0	0	0	0	0	0	0	0	0	0	0	0	0	0	0	0.479683	0	0	0
SPR	0	0	0	0	0	0	0	0	0	0	0	0	0	0	0	0	0	0	0	0.489398	0	0	0	0	0	0	0	0	0	0	0	0	0	0.427319	0	0	0	0	0	0	0	0	0	0	0	0	0	0	0
GLYAT	2.23639	0	0	1.4202	0	0	0	0	0	0	0	0	0	0	0	0	0	0	0	0	0	0	0	0	0	0	0	0	0	0	0	0	0	0	0	0	0	0	0	0	0	0	0	0	0	0	0	0	0
IQGAP1	3.35458	3.68208	0	0	1.12324	0	0	0	0	0	1.76289	0	0	0	1.88962	0	0	0	0	0	0	0	0	0	0	0	1.98802	0	0	0	0	0	0	0	0	0	0	0	0	0	1.22654	0	1.29744	0.502693	0	0	0	0	0
SLC29A1	1.77229	0.866794	3.23382	1.4202	0	0	0	3.01347	2.8214	0	0.807678	0	0	0	0.673096	0	0	0	0.835698	0	0	0	0	0	0	0	0	0	0	0	0	0	0	1.35457	0	0	0	0	0	0	0	0	0	0	0	0	0	0	0
SEMA3E	0	0.866794	0	0	0	0	0	0	0	0	2.73015	0	0	0	0	1.23815	0	1.69258	0	0	0	0	0	0	0	0	0	0	0	0	0	0	0	0.427319	0	0	0	0	0	0	0	0	0	0	1.64813	0	0	0	0
PXN	0	4.70345	0	1.4202	0	0	0	2.3882	0	0	1.61536	0	0	0	0	0	0	1.32545	0	0	0	1.63444	0	0.638152	0	0	0	0	0	0	0	0	0	0	0	0	0	0	0	0	0	0	0	0	0	0	0	0	0
VCL	0	0	0	3.31577	0	0	1.10742	0	0	0	0	0	0	0	0.673096	0	0	0	0	0	0	0.492016	0	0	0	0	0	0	0	0	0	0.489698	0	0	0	0	0	0	0	0	0	0	0	0	0	0	0	0	0
FEZF1	2.59636	3.54299	0	0	0	0	0	0	0	0	0	0	0	0	0	0	0	0	0	0	0	0	0	0	0	0	0	0	0	0	0	0	0	0	0	0	0	0	0	0	0	0	0	0	0	0	0	0	0
AKT3	1.11819	2.87943	1.15191	0	0	1.25187	0	0.666171	0	0	0	0	0	0	0.673096	0	0	0	0	0	0	0.779827	1.47255	0	0	0.840996	0	0	0	0	0	0	0	0	0	0	0	0	0	0	0	0	0	0	0	0	0	0	0
ARID1A	5.37555	4.37245	2.97765	0	1.12324	4.33074	1.10742	1.33234	2.01001	0	2.12494	2.12253	1.46452	4.10547	2.01929	3.71445	0	0.944266	0	0	1.91216	0.779827	0	1.91446	1.51384	0	0	0	0.884069	0	0	0	0	1.1046	0	0	0	0.47221	0	2.37109	0	1.79307	0.732503	0	0	0	0	0	0
TRBV20OR9-2	4.36866	3.68208	0	2.68814	3.15335	0	0	4.13656	5.38436	5.24341	2.84603	0	2.77203	0	1.06683	2.19306	2.86459	1.56839	0	0	0	0	0	0	2.49996	1.48961	0	0	0.442035	0	0.451835	0	0	0	0	0	0	1.41663	0.80543	1.20077	1.38495	1.45509	0	0	1.73152	0	0	1.10864	0
INSRR	0	0	0	2.08056	1.7803	0	0	1.5468	2.01001	0	0	0	0	0	0	0	0	0	0	0	0	0	1.00517	0	1.30441	0	0	0	0.700608	0	0	0	0	0	0	0	0	0.944419	0	0	0	0.518313	0.462158	0	0	1.11379	0	0	0
IQGAP3	0	0.866794	0	0	0	0	0	0	0	0	0	0	0	0	0	0	0	0	0	0	0	0	1.00517	0	0.799794	0	0	0	0	0	0	0	0	0	0	0	0	1.09644	0	0	0	0	0	0	0	0	0	0	0
GRHL2	0	0	0	0.896046	0	0	0	0	0	0	1.99091	0	0	0	0	0	0	0	0	0	0.823523	0	2.47772	0	0	0	0	0	0	0	0	0	0	0	0	0	0	0	0	0	0	0	0	0	0	0	0	0.477463	0
MBP	4.1378	0	1.82573	0	0	1.25187	0	0.666171	0	0	2.47557	0	0.924011	0	0	0	0	0	0	0	0	0	0	0	0	0.53061	0	0	0	0	0	0	0	0.854638	0	0	0	0	0	0	0	0	0	0	0	0	0	0	0
CNP	1.77229	0	0	0	0	0	0	0.666171	0	0	0	0	0	0	0	0	0	0	0	0	0	0	0	0	0	0	0	0	0	0	0	0	0	0	0	0	0	0	0	0	0	0	0	0	0	0	0	0	0
MOG	1.77229	4.37245	1.15191	0	0	0	0	0	0	0	0.807678	0	0	0	0	0	0	0.748313	0	0	0	0	0	0	1.00923	0	0	0	0	0	0	0	1.94889	0	0	0	0	0	0	0	0	0	0	0	0	0	0	0	0
ID4	0	2.99862	0	0	0	0	0	0	0	0	0	0	0	0	0	0	0	0	0	0	0	2.05167	0	0	0	0	0	0	0	0	0	0	0	0	0	0	0	0	0	0	0	0	0	0	0	0	0	0	0
PROK1	0	3.80724	0	0	0	0	0	1.05586	0	0	1.99091	0	0	0	3.26989	0	0	0.472133	0	0.978796	0	0.779827	0	0	0	0	0	0	0	1.11179	0	0	0	0	0	0	0	0	0	0	0	0	0	0	0	0	0	0	0
KCNJ5	4.25736	0	0	0	0	0	0	0	0	1.34209	0	0	0	0	0	0	1.4323	0	0	0	0	0	0	1.48174	0	0	0	0	0	0	0	0	0	0	0	0	0	0	0	0	0	0	0	0	0	0	0	0	0
CYP11B2	4.00868	0	0	0	0	0	0	0	1.005	3.76773	0	0	0	0	0	0	0	0	0	0	0	0	0	2.60842	0	0	0	0	0	0	0	0	0	0	0	0	0	0	0	0	0	0	0	0	0	0	0	0	0
CYP11B1	0	0	0	0	0	0	0	0	1.005	0	0	0	0	0	0	0	0	0	0	0	0	0	0	0	0	0	0	0	0	0	0	0	0	0	0	0	0	0	0	0	0	0	0	0	0	0	0	0	0
IGKV1-27	3.13916	0	0	0	0	0	0	0	0	0	0	0	0	0	0	0	0	1.22045	0	0	0	0	0	0	0.504614	0	0	0	0	1.11179	0	0	0	0	0	0	0	0	0	0	0	0	0	0	0	0	0	0	0
NME2	2.59636	0	0	0	0	0	0	0.666171	0	0	0	0	0	0	0	0.781185	0	0	0	0	0	0	0	0	0.799794	0	0	0	0	0	0	0	0	0	0	0	0	0	0	0	0	0	0	0	0	0	0	0	0
CLU	1.77229	2.24063	0	1.79209	0	0	0	3.36043	0	0	0	0	0	0	0	0	0	0.472133	0	0.489398	0	0	0	1.48174	0	2.12244	0	0	0.884069	0	0.716141	0	0	0	0	0	0	0	0	0	0	0	0	0	0	0	0	0	0
SARS2	0	2.01263	0	0	0	0	0	0	0	0	1.31727	0	0	0	0.673096	0	0	0	0	0	0	0	0	0	0	0	0	0	0	0	0	0	0	0	0	0	0	0	0	0	0	0	0	0	0	0	0	0	0
CCR7	2.89049	4.07431	0	2.51552	1.12324	0	0	1.05586	2.33355	0	1.52876	0	0	0	0.673096	0	0	1.49663	0	0	0	1.14243	0	0	0.504614	0	0	0	0	0	0	0	0.526663	0	0	0	0	0	0	1.55143	1.22654	1.55494	0	0	0	0	0	0	0
CCL21	0	2.74767	0	0	0	0	0	1.72203	0	0	2.03835	0	0	0	0.673096	0	0	1.09626	0	0.489398	0	0.492016	2.01034	0	0	0.840996	0	0	0	0	0.451835	0	0	0.427319	0	0	0	0	0	1.3368	0	1.33982	0	0	0	0.479683	0	0	0
GAB1	0	1.37384	2.67465	2.08056	0	0	0	1.33234	0	0	1.43059	0	0	0	0	1.23815	0	0	0	0	0	0	0	0	0	0	0	0	0	0	0	0	0	0	0	0	0	0	0	0	0	0	0	0.796749	0	0	0	0	0
NUAK1	0	0.866794	0	1.79209	0	0	0	0	0	0	0	0	0	0	1.88962	0	0	0	0	0	0	0	0	0	0	0	0	0	0	0	0	0	0	0	0	0	0	0	0	0	0	0	0	0	0	0	0	0	0
MSRA	1.77229	0.866794	0	0	0	0	0	0	0	0	0	0	0	0	0	0	0	0	0	0	0	0	0	0	0	0	0	0	0	0	0	0	0	0	0	0	0	0	0	0	0	0	0	0	0	0	0	0	0
ITGA5	0	1.73359	0	0.896046	0	0	0	0	0	0	0	0	0	0	1.06683	0	0	0	0	0	0	1.38126	0	0	0	0	0	0	0	0	0	0	0	0	0	0	0	0	0	0	0	0	0	0	0	0	0	0	0
TPX2	1.77229	0.866794	0	0	0	0	0	0	0	0	0	0	0	0	0	0.781185	0	0	0	0	0	0	0	0	0	0	0	0	0	0	0	0	0	0	0	0.544469	0	0.47221	0	0	0	0	0.462158	0	0	0	0	0	0
TRIM37	0	1.73359	0	0	1.12324	0	0	0	0	0	0	0	0	0	0	0	0	0	0	1.46819	0	0	1.00517	0	0.504614	0	0	0	0	0	0	0	1.47853	0	0	0	0	0	0	0.517144	0	0	0	0	0	0.479683	0	0.477463	0
F8	0	0	2.67465	1.79209	0	0	0	0	1.005	0	2.54794	0	0	0	0	0	0	0	0	0	0	0.984032	0	0	0	0	0	0	0	0	0	0	1.22287	0	0	0.862962	0	0	0	0	0	0	0	0	0	0	0	0	0
F10	0	0	1.15191	0	1.12324	0	0	0.666171	2.01001	0	0	0	0	0	0	0	0	0	0	1.69304	0	0	0	0	0	0	0	0	1.24095	0	0	0	0.526663	0.854638	0	0	0	0	0	0	0	0	0	0	0	0	0	0	0
RGN	0	0	0	0	0	0	0	0	0	0	0	0	0	0	0	0	0	0	0	0	0	0	0	0	0	1.48961	0	0	0	0	0	0	0	0	0	0	0	0	0	0	0	0	0	0	0	0	0	0	0
IGFBP6	0	0	0	1.4202	0	0	0	0	0	0	0	0	0	0	0	0	0	0	0	0	0	0	0	0	0	1.23204	0	0	0	0	0	0	0	0	0	0	0	0	0	0	0	0	0	0	0	0	1.21258	0	0
IGFBP2	0	3.97422	1.15191	2.51552	2.60809	2.90674	0	0	0	0	0.509588	0	0	0	0	0	0	0	0	0	0	2.05167	0	0	0	0	0	0	0	0	0	0	0	0.677284	0	0	0	0	0	0	0	0	0	0	0	0.479683	1.27073	0	0
MEF2C	1.11819	2.99862	1.82573	0	0	1.25187	0	0	0	0	0.509588	0	0	0	0.673096	0	0	0.472133	0	0	0	0	0	0	0	0	0	0	0	0	0	0	0.834742	0	0	0	0	0	0	0	0	0	0	0	0	0	0	0	0
CCNB3	4.47277	2.01263	0	0	1.7803	0	0	0	0	0	0	0	0	0	0	0	0	0	0	0	0	0	0	0	0	0.53061	0	0	0	0	0.716141	0	0	0	0	0	0	0	0	0	0	0	0	0	0	0	0	0	0
TLE1	1.77229	0	0	0	0	1.25187	2.21485	0	0	0	0	1.06127	0	0	0	0	0	0.748313	0	0	0	0	0	0	0	0	0	0	0	0	0	0	0	0	0	0	0	0	0	0	0	0	0	0	0	0	0	0	0
HOXC10	0	0	0	1.79209	0	0	0	1.33234	0	0	0	0	0	0	1.06683	0	0	0	0	0	0	0.779827	0	0	0	0	0	0	0	0	0	0	0	0	0	0	0	0	0	0	0	0	0	0	0	0	0	0	0
WDR5	0	2.87943	1.15191	0.896046	0	0	0	1.33234	0	0	1.01918	0	0	0	0	0	0.903678	0	0	0	0	0	0	0	0	0	0	0	0	0	0	0	0	0	0	0	0	0	0	0	0	0	0	0	0	0	0	0	0
ADH1B	7.37997	0	0	0	0	0	0	0	0	0	0	0	0	0	0	0	0	0	0	0	0	0	0	0	0	0	0	0	0	0	0	0	0	0	0	0	0	0	0.50817	0	0	0	0	0	0	0	0	0	0
ALDH2	7.62627	1.37384	0	1.4202	0	1.98416	0	1.5468	0	0	0	0	2.38853	0	1.06683	0	0	0	0	0	1.30525	0	0	0	0.799794	0	0	0	0.700608	0	0	0	0	0	1.32293	1.26422	1.37623	0	1.3136	0	0	0	1.0731	0	0	0	0	0	0
H3F3B	2.23639	0	0	0	0	0	0	0	0	0	0	0	0	0	0	0	0	0	0	0	0	0	0	0	0.504614	0	0	0	0	0	0	0	0.526663	0	0	0	0	0	0	0	0	0	0	0	0	0	0	0	0
PLG	1.11819	0.866794	0	0	0	0	0	0	0	0	1.31727	0	0	0	0	0	0	0.944266	0	0	0	1.7021	0	0	0	0	0	0	1.02637	0	0	0	0	0.427319	0	0	0	0	0	0	0	0	0	0	0	0	0	0	0
GNA13	0	1.37384	0	0	0	0	0	0	0	0	0	0	0	0	0	0	0	0	0	0	0	0	0	1.01145	0	0	0	0.773449	0	0	0	0	0	0	0	0	0	0	0	0	0	0	0	0	0	0	0	0	0
KLK5	0	0	0	0	0	0	0	0	0	0	0	0	0	0	0	0	0	1.09626	0	0	0	0	0	0	0	0	0	0	0	0	0	0	0	0	0	0	0	0	0	0	0	0	0	0	0	0	0.606291	0	0.437581
KLK7	0	0	0	0	0	0	0	0	0	0	0	0	0	0	0	0	0	0.748313	0	0.775678	0	0	0	0	0	0	0	0	0	0	0	0	0	1.47828	0	0	0	0	0	0	0	0	0	0	0	0	0	0	0.693549
KLK8	0	1.73359	0	0	0	0	0	0	0	0	0.807678	0	0	0	0	0	0	0	0	0	0	0	0.634193	0	0	0	0	0	0	0	0	0	0	0.427319	0	0	0	0	0	0	0	0	0	0	0	0	0	0	0
KLK10	0	4.44603	0	1.4202	0	0	0	0	0	3.11624	0	0	0	0	0	0	0	0	0	0	0	0	0	0	0	0	0	0	0	0	0	0	0	0	0	0	0	0	0	0	0	0	0	0	0	0	0	0	0
ANO1	2.23639	4.8668	1.82573	0	0	0	0	1.5468	0	0	0	0	0	0	0	0	0	0	0	0.489398	0	0	1.63936	0	0	0.840996	0	0	0	0	0	0	0	0.427319	0	0	0	0	0.50817	0	0	0	0	0	0	0	0	0	0
CFTR	4.00868	3.68208	0	2.31625	4.77146	0	0	1.5468	0	0	2.12494	0	0	1.0044	0	2.19306	1.4323	1.4164	0	1.46819	0	0	0	0	0.799794	0	0	0	1.40122	0	0	0	0	1.28196	0	0	0	0.944419	0	0	0	0	0.732503	0	0	0	0.382527	0	0
KNL1	0	2.24063	0	0	0	0	0	0	0	0	0	0	0	0	0	0	0	0	0	0	0	0	0	0	0	0	0	0	0	0	0	0	0	0	0	0	0	0	0	0	0	0	0	0	0	0	0	0	0
MCPH1	2.23639	0.866794	1.82573	0	0	0	0	0	0	0	0	0	0	0	0	0	0	0	0	0	0	0	0	0	0	0	0	0	0	0	0	0	0	0	0	0	0	0	0	0	0	0	0	0	0	0	0	0	0
PSMD14	0	0	0	0	0	0	0	1.87018	0	0	0	0	0	0	0	0	0	0.472133	0	1.37391	0	0	0	0	0	0	0	0	0	0	0	0	0	0	0	0	0	0	0	0	0	0	0	0	0	0	0	0	0
RXRA	3.35458	0.866794	0	0	0	1.25187	0	2.92603	0	0	1.18323	0	0	0	0.673096	1.56237	0	0.472133	0	0.978796	0	0	0	0	0	0	0	0	0	0	0.716141	0	0	0.427319	0	0	0	0	0	0	0	0	0	0	0	0	0	0	0
ST2	0	3.54299	0	2.51552	0	0	0	0.666171	0	0	1.69282	0	0	0	0	0	0	1.7471	0	1.46819	0	0	0	0	0.799794	1.06122	0	0	1.40122	0	0	0	1.47853	0	0	0	1.26721	0	0	0	0	0	0	0	0	0	0	0	0
PI3	0	2.24063	0	0.896046	0	0	0	0.666171	0	0	0	0	0	0	0	0	0	0.472133	0	0	0.823523	0	0	0	0	1.37161	0	0	0	0	0.716141	0	1.22287	0	0	0	0.776987	0	0	0	0	0	0	0	0	0	0	0	0
CD83	1.77229	0	0	0	0	0	0	1.72203	0	0	0.807678	0	0	0	0	0	0	0.472133	0	0.775678	0	0	1.00517	0	0	0.840996	0	0	0	0	0	0.489698	0.526663	0	0	0	0	0	0	0	0	0	0.924316	0	0	0	0	0	0
SELPLG	1.11819	0	0	0	0	0	0	0.666171	0	0	1.8857	0	0	0	0	0	0	1.09626	0	0.489398	0	0	0	0	0.504614	0	0.662674	0	0	0	0	0	0	0	0	0	0.776987	0	0	0	0	0	0	0	0	0	0	0	0.875161
TOX	3.71456	2.60038	0	1.79209	0	0	0	1.72203	0	0	0	0	0	0	0	0	0	0.472133	0	0	0	0	0	1.79152	1.86729	0	0	0	0	0	0	0	0	0	0	0	0	0	0	0	0	0	0	0	0	0	0	0	0
MIR199A2	1.11819	0.866794	0	0.896046	0	0	0	0.666171	0	0	0	0	0	0	1.06683	1.23815	0	0	0	0	0	1.47605	0	0	0	0	0	0	0	0	0.716141	0	0	0.677284	0	0	0	0	0	0	0	0	0	0	0	0	0	0	0
GRK2	0	3.38647	0	1.79209	1.12324	0	0	0	0	0	2.36645	0	0	0	1.56288	0	0	1.56839	0	1.95759	0	1.14243	0	0	0	0	0	0	0	0	0	0	0	0	0	0	0	0	0	0	0	0	0	0	0	0	0	0	0
MEFV	0	0	0	0	3.88579	0	0	0	0	0	0	0	2.14549	0	0	0	0	1.32545	0.835698	0	0	0	0	0	0	0	0	0	0	0	0.451835	0	0	0	0	0	0	0	0	0	0	0	0	0	0	0	0	0	0
DEFB4A	0	0	0	1.79209	0	0	0	0.666171	0	0	0	0	0	0	0	0	0	0	0	0.775678	0	0	1.00517	0	0.799794	0	0	0	0.700608	0	0	0	0	0	0	0	0	0	0	0	0	0	0	0	0	0	0	0	0
ZFAS1	0	5.41567	0	0	0	0	0	0	0	0	0	0	0	0	0	0	0	0	0	0	0	0	0	0	0	0	0	0	0.884069	0	0	0	0	0	0	0	0	1.32566	0	0	0	0	0	0	0	0	0	0	0
JUNB	1.11819	4.02527	1.82573	1.4202	0	0	0	1.87018	0	0	1.01918	0	0	0	1.56288	2.70246	0	1.96876	0	1.13635	0	0.492016	0	0	0.799794	0.840996	0	0	0.442035	0	0	0	0	0	0	0	0.490224	0	0	0	0	0	0	0	0	0	0	0	0
MRLN	0	2.01263	0	0	0	0	0	0.666171	0	0	0	0	0	0	0	0	0	0	0	0	0	0	0	0	0.799794	0	0	0	0.442035	0	0	0	0	0	0	0	0	0.47221	0	0	0	0	0	0	0	0	0	0	0
STIL	0	2.01263	1.15191	0.896046	0	0	1.75522	1.05586	4.34356	0	1.43059	0	0	0	0	0.781185	0	0	0	0	0	0	3.39772	0	1.51384	0	0	0	0	0	1.50096	0	0	0	0	0.862962	0	0.47221	0	0	0	1.20348	1.0731	0	0	0	0	0	0
PPP2R1A	2.23639	2.24063	1.82573	0	0	0	0	0	0	0	0	0	0	1.59194	0	2.34356	0	0	0	0	0	0	0	0	0	0	0	0	0	0	0	0	0	0	0.569753	0	0	0	0	0	0	0	0	0	0	0	0	0	0
AGTR2	0	0	0	0	1.7803	0	0	0	0	0	0	0	0	0	0	0	0	0	0	0	0	0.492016	0	0	0	0	0	0	0.442035	0	0	0	0	0	0	0	0	0	0	0	0	0	0	0	0	0	0	0	0
IL17RB	1.11819	2.99862	0	0.896046	0	0	0	0.666171	0	0	1.52876	0	1.84802	0	0	0	0	1.09626	0	1.86331	0	0.984032	0	0	0	0	0	0	0	0	0	0	0	0	0.903038	0	0	0	0	0	0	0	0	0	0	0	0	0	0
TNFRSF12A	0	0	0	0	0	0	0	0.666171	0	0	0	0	0	0	0	0	0	0.944266	0	0	0	0	0	0	0	2.2126	0	0	1.24095	0	0	0	0	0	0	0	0	0	0	0	0	0	0	0	0	0	0	0	0
PA2G4	0	0.866794	0	0	0	0	0	0	0	0	1.43059	0	0	0	0	0	0	0	0	0	0	0	0	0	0	0	0	0	0	0	0	0	0	0	0	0	0	0	0	0	0	0	0	0	0	0	0	0	0
IRF9	0	0.866794	0	0	1.12324	0	0	0	0	0	1.94018	0	0	0	0	0	0	0	0	0	2.84892	0	0	0	0	0	0	0	0	0	0	0	0	0.427319	0	0	0	0	0	0	0	0	0	0	0	0	0	0	0
CDK20	0	0	2.30382	0	0	0	0	0	0	0	1.76289	0	0	0	0	0	0	0	0	2.07893	0	0	0	0	0	0	0	0	0	0.881076	0	0	0	0	0	0	0	0	0	0	0	0	0	0	0	0	0	0	0
TAS2R63P	0	0.866794	0	0	0	0	0	1.05586	0	0	1.31727	0	0	0	1.06683	0	0	0	0	0	0	0.492016	0	0.638152	0	0.53061	0	0	0	0	0	0	0	0	0	0	0	0	0	0	0	0	0	0	0	0	0	0	0
MIR150	0	3.97422	0	0	0	1.25187	0	1.33234	0	0	2.08292	0	0	0	2.69238	0	0	1.09626	0	0	1.64705	0	2.19395	1.01145	0	0	0	0	1.40122	0.881076	0	0	0	0.677284	0	0	0	0	0	0	0	0	0.732503	0	0	0	1.07389	0	1.22844
RARB	2.59636	2.24063	0	2.9766	0	0	0	0	0	0	0	0	0	1.0044	0	0	0	0.472133	0	0	1.30525	1.38126	1.63936	0	0	0	1.32535	0	0	0	0.716141	0	0	0	0	0	0	0	0	0	0	0	0	0.502693	0	0	0	0	0
FHIT	3.86831	3.54299	2.67465	0	0	0	0	0	0	0	1.8857	0	4.48883	1.0044	0	0	0.903678	0	0	1.13635	1.91216	0	2.34679	0.638152	1.41663	0	0	0	0.700608	0	1.56309	0	0	0.677284	0	0	0	0	0	0	0	0	0	0	0	0	0	0	0
CSTB	0	0	0	0	1.12324	0	0	1.33234	0	0	0.509588	0	0	0	0	0	0	0.748313	0	0	0	0	0	0	0	0	0	0	0	0.555897	0	0	0	0	0	0	0	0	0	0	0	0	0	0	0	0	0	0	0
ALDH7A1	1.77229	0	0	0	0	0	0	0	0	0	0	0	0	0	0	0	0	0	0	0	0	0	0	0	0	0	0	0	0	0	0	0	0	0	0	0	0	0	0	0	0	0	0	0	0	0	0	0	0.437581
ARHGAP9	2.23639	0	1.15191	0	0	0	0	1.99851	0	0	0	0	0	0	0	0	0	0	0	0	0	0	0	0	0	0.840996	0	0	0	0	0	0	0	0	0	0	0	0	0	0	0	0	0	0	0	0	0	0	0
AVPR2	0	0	0	0	0	0	0	0.666171	0	0	1.01918	0	0	0	0	0	0	0	0	0	0	0.984032	0	0	0	0	0	0	0	0	0.451835	0	0	0	0	0	0	0	0	0	0	0	0	0	0	0	0	0	0
TNFRSF4	1.11819	0.866794	0	0	0	0	0	3.1313	0	0	1.61536	0	0	0	0	0	0	0.748313	0	0.775678	0	0	1.47255	0	1.41663	1.23204	0	0	0	0	0	0	0.526663	0	0	0	0	0	0	0	0	0	0	0	0	0	0	0	0
MIR27A	5.43216	4.02527	0	2.31625	0	0	0	1.33234	0	0	0.509588	0	0	0	1.88962	0	0	0.472133	0	0.489398	0	2.09005	0	0	0	0	0	0	0	0	0	0	0	0	0	0	0	0	0	0	0	0	0	0	0	0	0	0	0
LOXL1	3.71456	0	0	0	0	0	0	1.87018	0	0	0	0	0	0	0	0	0	0.472133	0	0.489398	0	0	0	0	0	0	0	0	0	0	0	0	0	0	0	0	0	0	0	0	0	0	0	0	0	0	0	0	0
TUSC3	0	4.70345	0	2.8404	0	0	0	0	0	0	1.76289	0	0	0	0	0	0	0.472133	0	0.489398	0	0	0	0	0	0	0	0	0	0	0	0	0	0	0	0	0	0	0	0	0	0	0.462158	0	0	0	0	0	0
PTTG1	0	5.12006	2.97765	0	0	3.96832	0	0	0	0	2.50049	0	2.92905	0	0	0	0	0	0	0	0	0	0	0	1.00923	0	0	2.45178	0	0	0.716141	0	0	0	0.903038	0	0	0	0	0	0	0	0	0	0	0	0	0	0.437581
CRYGD	1.11819	0	0	0.896046	2.24649	0	0	0.666171	0	0	1.31727	0	0	0	0	0	0	0	0	0	0.823523	0	0	0	0	0.840996	0	0	1.02637	0	0.716141	0	0	0.427319	0	0	0	0	0	0	0	0	0	0	0	0	0	0	0
MIR142	0	0	1.82573	0	0	0	4.32658	0	0	0	0	0	0	0	2.62971	0	0	0.472133	0	0.489398	0	1.7021	0	0	0	0	0	0	0	0	0	0	0	0	0	0	0	0	0	1.3368	0	1.33982	0	0	0	0	0	0	0
IL13RA2	0	0	0	2.08056	0	0	0	0.666171	0	0	1.43059	0	0	0	0	0	0	0.472133	0	0	0	0	0	0	0	0	0	0	0	0	0	0	0	0	0	0	0	0	0	0	0	0	0	0	0	0	0	0	0
CDH17	0	0	0	0	0	0	0	1.05586	0	0	0	0	0	0	0	0	0	0	0	0	0	0	0	1.79152	0	0	0	0	0	0	0	0	0	0	0	0	0	0	0	0	0	0	0.732503	0	0	0	0	0	0
GLP1R	1.11819	0.866794	0	1.79209	0	0	0	0.666171	0	0	1.01918	0	0	0	0.673096	0	0	0.472133	0	0	0	0	0	1.48174	0	0	0	0	0.442035	0	0	0.979396	1.47853	2.47048	0	0	0	0	0	0	0	0	0	0	0	0	0.765054	0	0
ADRA1D	0	0	0	0	0	0	1.75522	2.21297	0	0	0.807678	0	0	0	0	0	0	0	0	0	0	0	0	0	0.504614	0	0	0	0.442035	0	0	0	0	0	0	0	0	0	0	0	0	0	0	0	0	0	0	0	0
MSLN	0	4.78779	0	0	0	0	0	3.30034	4.5462	0	2.94611	0	0	4.97602	0	3.19307	0	0	1.32455	0	0	0.492016	0	0	0	0.840996	0	0	0	0	0.716141	0	0	1.87692	0	0	0	0	0	0	0.692473	0	0	0	0	0	0	0	0
PIP	2.23639	2.60038	0	0	0	0	0	1.72203	1.59289	0	0.807678	0	1.46452	0	0	0.781185	0	0	0	0	0	0	0	0	0	1.23204	0	0	0	0	0	0	0	0	0	0	0	0	0	0	0	0	0	0	0	0	0	0	0
SETD7	0	3.10742	0	0	0	0	0	0	3.71896	0	1.43059	0	0	0	0	0	0	0	0	0	0	0.492016	0	0	0	0	0	0	0.442035	0	0	0	0	0	0	0	0	0	0	0	0	0	0	0	0	0	0	0	0
BNIP3	0	2.4334	0	0	0	0	0	0.666171	0	0	1.01918	0	0	0	2.62971	0.781185	0	1.7471	0	2.14959	1.64705	0	0	0	0	0	0	0	0	0	0	0.979396	0	0.427319	0	0	0	0	0	0	0	0	0.462158	0	0	0	0.382527	0	0
PRSS27	1.11819	0.866794	0	0	0	0	0	0.666171	1.005	0	0	0	0	0	0	0	0	0	0	0	0	0	0	0	0	0	3.86531	0	0	0.881076	0	0	0	0	0	0	0	0	0	0	0	0	0	2.36288	0	0	0	0	0
MPL	5.37555	4.48126	1.15191	0.896046	3.5606	3.7556	0	1.5468	2.33355	0	2.36645	0	0	0	0	0	1.80736	0	1.6714	0	0	0.779827	0	1.48174	0.504614	0	5.12109	0	1.46841	2.36141	0	0	0	0	0	1.08894	0	1.09644	0	0	1.38495	0	0	3.49582	0	0	0	1.10864	0
E2F4	0	0	0	0	0	0	0	0.666171	0	0	0	0	0	1.0044	1.06683	0	0	0	0	0	0	0	0	0	0	0	0	0	0	0	0.451835	0	0	0	0.569753	0	0	0	0	0	0	0	0	0	0	0	0	0	0
E2F6	1.11819	2.01263	0	0	0	0	0	0.666171	0	0	0	0	0	0	0.673096	0	0	0	0	0	0	0	0	0	0	0	0	0	0	0	0	0	0	0	0	0	0	0	0	0	0	1.20348	0	0	0	0	0	0	0
E2F7	0	0.866794	0	0	0	0	0	0.666171	0	0	0	0	3.19655	0	0	0	0	0	0	0	0	0	0	0	0	0	0	0	0	0	0	0	0	0	0	0	0	0	0	0	0	0	0	0	0	0	0	0	0
E2F8	0	3.61447	0	0	0	0	0	0	0	0	0	0	0	0	0	0	0	0	0	0	0	0	0	0	0	0	0	0	0	0	0	0	0	0	0	0	0	0	0	0	0	0	0	0	0	0	0	0	0
ADGRE5	0	0	0	1.4202	0	0	0	0	0	0	0	0	0	0	0	0	0	0	0	0	0	0.779827	0	0	0	0	0	0	0	0	0	0	0	0	0	0	0	0	0	0	0	0	0	0	0	0	0	0	0
HNMT	0	0	0	0	0	0	0	0	0	0	0	0	0	0	0	0	0	0	0	0	0	0	0	0	0	0	0	0	0	0	0	0	0	0	0	0	0	0	0	0	0	0	0	0	0	0	0	0	0
MPG	1.77229	2.01263	0	0	0	0	0	2.3882	0	0	1.31727	0	0	0	1.56288	0	0	0.748313	0	0	0	0.492016	1.90258	0	0	1.06122	0	0	0	0	0	0	0	0	0	0	0	0.47221	0	0	0	0	0	0	0	0	0	0	0
ACR	2.23639	0	0	0.896046	1.12324	0	0	0	1.59289	0	0	0	0	0	1.06683	1.23815	0	0	0	0	0	0	0.634193	0	0.799794	0	0	0	0	0	0	0	0.526663	0.677284	0	0	0	0	0	0	0	0	0	0	0	0	0	0	0
RECQL4	4.00868	0.866794	1.15191	0	4.02679	0	0	0	0	1.34209	0	0	3.51804	0	0	0	1.4323	0	0	0	0	0	0	0	0	0	0	0	0	0	0	0	0	0	0	0	0	0	0	0	0	0	0	0	0	0	0	0	0
RECQL	6.17641	0	1.15191	0	1.7803	0	0	1.33234	0	0	0	0	0.924011	0	0	0	0	0	0	0	0	0	0	0	0	0	0	0	0	0	0	0	0	0	0	0	0	0	0	0	0	0	0	0	0	0	0	0	0
WRN	3.71456	0.866794	1.15191	0	4.85458	1.98416	0	0.666171	0	0	0	0	4.48883	0	0	0	0	0	0	0	0	0	0	0	0	0	0	0	0	0	0	0	0	0	0	0	0	0	0	0	0	0	0	0	0	0	0	0	0
RECQL5	3.13916	2.01263	0	0	1.7803	0	0	0	0	0	0	0	3.92513	0	0	0	0	0	0	0	0	0	0	0	0	0	0.662674	0	0	0	0	0	0	0	1.5995	0	0	0	0	0	0	0	0	0	0	0	0	0	0
PIK3CB	2.23639	0	2.30382	1.79209	0	0	0	0.666171	0	0	1.18323	0	0	0	0	0	0	0	0	0	0	0	0	0	0	0	0	0	0	0	0	0	0	0	0	0	0	0	0	0	0	0	0	0	0	0	0	0	0
KMT2C	3.35458	1.73359	0	0	1.7803	0	1.75522	0.666171	2.33355	2.12717	0.509588	2.74333	1.46452	1.59194	0	0	2.09827	0	0	0	0	0	0.634193	0	0	0	0.662674	0	0	1.5606	0	0	0	0	0	0	0	0	0	0	0	0	0	0	0	0	0	0	0
CHDM	0	3.80724	0	0	0	0	0	2.30457	0	0	0	0	0	0	0	0	0	1.09626	0	0	0	0	0	0	0	0	0	0	0	0	0	0	0	0	0	0	0	0	0	0	0	0	0	0	0	0	0	0	0
HBEGF	0	2.60038	0	0.896046	0	0	0	1.05586	0	0	1.43059	0	0	0	0.673096	0	0	0.472133	1.6714	0	0	0.492016	0	0	0	0	0	0	0	0	0	0	0	0	0	0	0	0	0	0	0	0	0	0	0	0	0	0	0
GNRHR	0	0	0	0	0	3.96832	0	2.46513	0	0	0	0	0	0	0	1.81386	0	0	0	0	0	0	0	0	0	0	0	0	0	0	0	0	0	0	0	0	0	0	0	0	0	0	0	0	0	0	0	0	0
PLS3	0	0	0	0	0	0	0	0	0	0	0	0	0	0	0	0	0	0	0	0.775678	0	0	0	0	0	0	0	0	0	0	0	0	0	0	0	0	0	0	0	0	0	0	0	0	0	0	0	0	0.693549
FNDC5	0	0	0	0	0	0	0	1.87018	0	0	0	0	0	0	0	2.19306	0	2.54589	0	0.489398	0	0	0	0	0	0	0	0	0	0	1.04913	0	0	0	0	0	2.66009	0	0	0	0	0	0	0	0	0	1.56357	0	0
BDNF	6.65794	4.61302	1.15191	2.31625	2.24649	0	0	1.99851	1.005	0	2.44977	0	1.46452	0	0	0	0	1.7471	0	1.91202	0	2.16109	3.39772	0	0	1.23204	0	0	0	0	0	0	0	0	0	0	0.490224	0	0	0	0.692473	0	0	0	0	1.11379	0.606291	0	0
AHCY	0	2.4334	0	0	0	0	0	1.05586	0	0	0	0	0	0	0	0	0	0	0	0	0	0	0	0	0	0	0	0	0	0	0	0	0	0	0	0	0	0	0	0	0	0	0	0	0	0	0	0	0
PTX3	1.77229	0.866794	0	3.31577	0	0	0	0	0	0	2.36645	0	0	0	1.34619	0	0	3.12994	0	3.16921	0	0.492016	0	0	2.25029	0	3.28302	0	0.700608	0	0	0	0	0	0	0	0	0	0	0	0	0	0	1.5935	0	0	1.41552	0	0
APP	2.59636	0.866794	0	2.9766	0	0	0	2.46513	2.33355	0	1.76289	0	0	0	0	0	0	0.748313	0	0	0	0	0	0	0	0	0	0	0	0	0	0	0	0.427319	0	0	0	0	0	0	0	0	0	0	0	0	0.382527	0	0
RETN	5.73553	3.921	0	0.896046	0	0	0	0	0	0	1.99091	0	0	0	0	0	0	1.49663	0	0	0	0	0	0	0	0	0	0	0	0	0	0	0	0.427319	0	0	0	0	0	0	0	0	0	0	0	0	1.21258	0	0
GHRL	0	0.866794	0	0	0	0	0	0	0	0	0	0	0	0	0	0	0	0	0	0	0	0	0	0	0	0	0	0	0	0	0	0	0	0	0	0	0	0	0	0	0	0	0	0	0	0	0	0	0
GH1	4.66278	4.84101	2.30382	2.51552	4.02679	0	0	0	0	0	0	0	0	0	1.34619	3.90593	0	1.4164	0	2.21382	0	0.779827	0	0	0	0	0	0	0.442035	0	1.7203	2.27409	0.834742	0.992204	0	0	0.776987	0	1.17993	0	1.22654	0	0	0	0	1.11379	1.56357	0	0
GPNMB	0	3.30019	0	0	0	0	0	0	1.005	0	0.509588	0	0	0	0	0	0	0	0	0	0	1.55965	0	0	0	0	0	0	0	0	0	0	0	0	0	0	0	0.47221	0	0	0	0	0	0	0	0	0	0	0
FCER2	3.13916	2.4334	0	1.4202	0	0	3.83105	0	0	0	0	2.97935	0	0	0	0.781185	0	0.748313	0	0.775678	0	0	1.00517	0	0.504614	1.06122	0	0	0	0	0	0	0	0	0	0	0	0	0.80543	0	0	0	0	0	0	0.479683	0	0	0
CD53	0	0	0	0	0	0	0	0.666171	0	0	0.509588	0	0	0	0	0	0	0	0	0	0	0	0	0	0	0	0	0	0	0	0	0	0	0	0	0	0	0	0	0	0	0	0	0	0	0	0	0	0
LRRC32	0	0	0	0	0	0	0	1.05586	0	0	0	0	0	0	1.56288	0	0	0	0	0	0	0	0	0	0	0	0	0	0	0	0	1.37476	0	0	0	0	0	0	0	0	1.22654	0	0	0	0	0	0	0	0
DEPDC1	0	0	0	1.79209	0	0	0	0	0	0	0	0	0	0	0	0	0	0	0	0	0	0	0	0	0	0.53061	0	0	0	0	0	0	0	0	0	0	0	0.47221	0	0	0	0	0	0	0	0	0	0	0
LY6K	3.35458	3.38647	0	0	0	0	0	1.33234	0	0	0	0	0	0	0	1.81386	0	0	0	0	0	0	1.47255	0	1.17168	0	0	0	0	0	0	0	0	0	0	0	0	0	0	0	0	0	0	0	0	0	0	0	0
KIF20A	1.11819	4.67403	1.82573	0	0	0	0	0	2.5979	0	0	0	0	0	0	2.89073	0	0	0	0	0	0	0	0	0	0	0	0	0	0	0	0	0	0.427319	0	0	0	0	0	0	0	0	0	0	0	0	0	0	0
FLT1	2.59636	4.37245	4.38573	1.79209	0	1.98416	0	2.11171	3.18579	0	2.47557	0	0	0	2.56272	0	0	1.49663	0	1.46819	0	3.19409	0	1.01145	0	1.06122	0	0	0	0	0.451835	1.26585	0	0	0	0	0	0	0	1.20077	0	0	0	0	0	0.479683	0	0	0
EDIL3	1.11819	0	0	0	0	1.98416	1.75522	0	0	0	0	0	0	0	0	0	0	0	0	0	0.823523	1.63444	0	0	0	0	0	0	0	0	0	0	0	0	0	0	0	0	0	0	0	0	0	0	0	0	0	0	0
REL	0	0	0	2.08056	0	0	0	0	0	0	0	0	0	0	0	0	0	0.748313	0	0.489398	0	0	0	0	0	0	0	0	0	0	0	0	0	0	0	0	0	0	0	0	0	0	0	0	0	0	0	0	0
MIR192	0	2.87943	0	1.4202	0	4.33074	0	0	2.33355	0	0	0	0	0	0	0	0	0	0	0	0	1.38126	0	0	0	0	0	0	0	0	0	0	0	0	0	0	0	0	0	0	0	0	0	0	0	0	0	0	0
MIR489	1.77229	4.02527	0	0	0	0	0	0	0	0	0	0	0	0	0	0	0	0	0	0	0	0	0	0	0	0	0	0	0	0	0	0	0	0	0	0	0	0	0	0	0	0	0	0	0	0	0	0	0
CDK12	3.13916	0.866794	1.15191	0.896046	0	0	0	0	0	0	1.01918	1.06127	4.23656	0	0	2.80052	0	0	0	0	0	0	0	0	0	0	0	0	0	0	0	0	0	0	0	0	0	0	0	0	0	0	0	0	0	0	0	0	0
ID2	2.23639	0	0	1.79209	0	0	3.67878	0.666171	0	0	1.52876	0	0	0	1.73993	0.781185	0	0	0	0	0	0.779827	0	0	0	0	0	0	0	0	0	0	0	0	0	0	0	0	0	0.517144	0	0	0	0	0	0	0	0	0
ID3	1.11819	0.866794	0	1.79209	1.7803	3.7556	2.21485	0.666171	0	0	1.01918	0	3.69604	0	0	0	0	0.472133	0	1.13635	0	1.47605	0	0	0.504614	0	0	0	0	0	0	0	0	0	0	0	0	0	0	0.517144	0	0	0	0	1.21525	0	0	0	0
ABCB6	0	4.16699	3.65147	2.8404	1.12324	0	3.32227	3.85137	0	0	1.01918	0	0	0	0.673096	0	0	1.09626	0.835698	0	0	0	2.01034	0	0.799794	1.06122	0	0	0	0	0	0	0	0	0	0	0	0	0	0	0	0	0	0	0	0.760279	0	1.23423	0
GBA	1.11819	0	0	2.51552	3.36973	0	0	1.5468	0	0	0.509588	0	0	0	0	0	0	0	0	0	0	0	0.634193	0	0	0	0	0	0	0	0	0	0	0	0	0	0	0	0	0	0	0	0	0	0	0	0.382527	0	0
CARD11	1.77229	1.73359	1.15191	0	1.7803	0	0	0.666171	2.5979	0	0.807678	1.06127	0.924011	0	0	0	0	0	0	0	0	0	0	0	0	0	0	0	0	0	0	0	0	0	0	1.08894	0	0	0	0.819654	1.74761	0.518313	0	0	0	0	0	0	0
CD79A	0	0.866794	1.15191	1.4202	2.24649	1.98416	2.57136	0	2.33355	0	0.509588	1.06127	0	0	0	0	0	1.7471	0.835698	0.775678	0	0	0	0	1.59959	1.06122	1.05031	0	0	0	0.716141	0	0.834742	0	0	0	1.37623	0.47221	0	1.20077	0	1.20348	0	0	1.21525	0	0	0	1.22844
PLEK	1.11819	0.866794	0	0	0	0	0	0	0	0	0	0	0	0	0.673096	0	0	0.472133	0	0	0	0	0	0	0	0	0	0	0	0	0	0	0	0	0	0	0	0	0	0	0	0	0	0	0	0	0	0	0
GTF2I	5.19273	0	0	0	0	0	0	1.33234	0	0	0	0	0	0	0	0	0	0	0	0	0	0	0	0	0	0	0	0	0	0	0.716141	0	0	0	0	0	0	0	0	0	0	0	0	0	0	0	0	0	0
MBL2	6.68375	5.91169	0	2.51552	0	0	0	0	0	0	0.807678	0	0	0	0	0	2.53694	1.4164	0	2.27269	0	0	3.56081	0	2.87652	0.53061	0	0	1.52919	0.881076	0	0	0	0	0	0	0	0	0	0	0	0	0	0	0	0	0	1.10864	0
CLDN18	0	4.21087	0	0	0	0	0	1.87018	0	0	0	0	0	0	0	0	0	1.32545	0	0	0	0	0	0	2.14356	0	0	0	0	0	0	0	0	1.28196	0	0	0	0	0	0	0	0	0.732503	0	0	0	0	0	0
PSG2	2.23639	0.866794	0	0.896046	0	0	0	0	2.01001	0	0.509588	0	0	1.0044	0	0	0	0.472133	0	0	0	0.779827	0	0	0	0.53061	0	0	0	0	0	0.776153	0	0	0	0	0	0	0	0	0	0	1.0731	0	0	0	0.382527	0.477463	0
PNMA2	0	0.866794	0	0	0	0	0	0	0	0	0	0	0	0	0	0	0	0	0	0	0	0.779827	0	0	0	0	0	0	0.442035	0	0	0	0.526663	0	0	0	0	0	0	0	0	0	0	0	0	0	0	0	0.437581
MIR30E	0	2.4334	0	0	0	0	0	0	0	0	0	0	0	0	0	0	0	0	0	0	0	0	0	0	0	0	0	0	0	0	0	1.13704	0	0	0	0	0	0	0	0	0	0	0	0	0	0	0	0	0
IFNA2	2.23639	4.02527	0	0	1.7803	0	1.75522	2.30457	1.59289	0	0	0	0	0	0	0	0	1.92983	0	2.18244	0	0.779827	0	1.48174	0.504614	0	3.5267	0	0	0.555897	0	0	0	0	0	0	0	0	0	0	0	0	0	2.09619	0.43288	1.11379	0	0	0
IL18	8.24672	4.33397	0	1.4202	1.7803	0	0	3.65851	4.4143	0	1.76289	0	0	0	0.673096	0	0	2.8328	0	2.58667	0	1.14243	1.00517	0	1.86729	0.53061	0	0	0.442035	0	0.451835	0	0.526663	0.992204	0	0	0	0	0	0	0	0	0	0	1.49752	0.479683	1.37135	0	0
CAPNS1	0	2.74767	0	0	0	0	0	0	0	0	0	0	0	0	0	0	0	0	0	0	0	0	0	0	0	0	0	0	0	0	0	0	0	0	0	0	0	0	0	0	0	0	0	0	0	0	0	0	0
MIR1271	0	3.10742	0	0	0	0	0	0	0	0	1.69282	0	0	0	0	0	0	0	0	0	0	0	0	0	0	0	0	0	0	0	0	0	0	0	0	0	0	0	0	0	0	0	0	0	0	0	0	0	0
GCY	0	1.73359	1.82573	0	0	0	0	0.666171	0	0	0	0	0	0	0	0	0	0	0	0	0	0	0	0	0	0	0	0	0	0	0	0	0	0	0	1.08894	0	0	0	0	0	0	0	0	0	0	0	0	0
CPEB4	0	4.12151	0	2.51552	0	0	0	0	0	0	0	0	0	0	0	0	0	0	0	0	0	0	0	0	0	0	0	0	0	0	0	0	0	0	0	0	0	0	0	0	0	0	0	0	0	0	0	0	0
RAB7A	0	0.866794	0	0	0	0	0	0	0	0	0	0	0	0	0	0	0	0	0	0	0	0	0	0	0	0	0	0	0	0	0	0	0	0	0	0	0	0	0	0	0	0	0	0	0	0	0	0	0
NOS1	2.59636	0	0	1.4202	0	0	0	0	0	0	0.509588	0	0	0	0	0	0	0	0	0	0	0	0	0	0	0	0	0	0.700608	0	0	1.37476	0	0	0	0	0	0	0	0	0	0	0	0	0	0	0	0	0
RAC3	3.35458	0	0	0.896046	0	0	0	0	0	0	0	0	0	0	0	0	0	0	0	0	0	0	0	0	0	0	0	0	0	0	0	0	0	0	0	0	0	0	0	0	0	0	0	0	0	0	0	0	0
PTPRN	0	0.866794	0	0	0	0	0	0	0	0	0	0	0	0	0	0.781185	0	0	0	0	0	0.492016	0	0	0	0	0	0	0	0	0	0	0	0	0	0	0	0	0	0	0	0	0	0	0	0	0	0	0
CTTN	0	3.20752	1.15191	2.31625	0	0	0	0	0	0	2.44977	0	0	0	1.88962	0	0	0.472133	0	0	0	0	0	0.638152	0	0	0	0	0	0	0	0	0	0.677284	0	0	0	0	0	0	0	0	1.53526	0	0	0	0.988818	0	0
TIPRL	0	0	0	0	0	0	0	1.5468	0	0	0	0	0	0	0	0.781185	0	0	0	0	0	0	0	0	0	0	0	0	0	0	0	0	0	0.677284	0	0	0	0	0	0	0	0	0	0	0	0	0	0	0
HMGCR	4.66278	2.87943	1.15191	1.4202	0	0	0	1.5468	1.005	0	0	0	0	0	2.80676	0	0	0.748313	0	0	0	0	0	0	0	0.53061	0	0	0.442035	0	0	0	0	0	0	0	0	0	0	0	0	0	0	0	0	0	0	0	0.437581
FAS	0	0.866794	0	3.09981	0	1.25187	0	1.87018	0	0	1.43059	0	0	3.82412	0	0	0	1.84457	0	1.91202	0	0	0	0	1.51384	1.48961	0	0	0	0.555897	0	0	0	0	0	0	0	0	1.01634	0	0	0	0	0	0	0	0	0	0
ANGPTL4	1.77229	2.87943	1.82573	2.8404	0	0	0	0	1.59289	0	1.99091	0	0	0	3.53236	0	0	1.69258	0	1.69304	0	3.27595	0	0	0	0	0	0	1.02637	0	0	2.95993	0.834742	0.677284	0	0	0.776987	0	0	0	0	0	0	0	0	0	1.27073	0	0.693549
ATPIF1	0	2.99862	2.30382	2.9766	0	0	0	0	0	0	0	0	0	0	2.41302	0	0	0	0	0.775678	0	0	0	0	0	0	0	0	0	0	0	2.0802	0	0	0	0	0	0	0	0	0	0	0	0	0	0	0	0	0
OPA1	0	0	1.82573	0	0	0	0	1.05586	0	0	0	0	0	0	0	0	0	0	0	0	0	0	0	0	0	0	0	0	0	0	0	0	0	0	0	0	0	0	0	0	0	0	0	0	0	0	0.382527	0	0
SCD	2.23639	3.20752	0	2.08056	1.12324	0	0	0	0	0	2.61382	0	0	0	2.69238	0	0	0.748313	0	0	0	0	0	0	0	0.840996	0	0	0	0	0	0	0	0	0	0	0	0	0	0	0	0	0	0	0	0	1.32333	0	1.75032
ABCA1	2.23639	0	0	1.4202	0	0	0	1.05586	0	0	0	0	0	0	0	0	0	1.7471	0	1.37391	0	0	0	0	0	0	0	0	0	0	1.04913	0	0	0	0	0	0	0	0	0	0	0	0	0	0	0	0.606291	0.477463	0
ADRB2	0	1.37384	0	1.4202	0	0	0	0	0	0	0	0	0	0	0	0	0	0	0	0	0	2.09005	0	0	1.41663	0	0	0	0	0	0	0	0	0	0	0	0	0	0	0	0	0	0	0	0	0	0	0	0
IL15	0	1.73359	1.15191	1.4202	0	0	0	4.49097	1.59289	0	1.82685	0	0	0	1.73993	0	0	1.84457	1.32455	2.56833	0	2.33948	0	0	1.51384	1.06122	1.05031	0	0	0	0	0	0.834742	0	0	2.01477	2.35668	0	0	0.819654	0	0.821506	0	0	0	0.760279	0.606291	0	0.693549
IL7	3.54459	3.10742	1.15191	2.51552	0	0	0	1.72203	0	0	1.76289	0	0	0	0	0	0	1.49663	0	1.26508	0	0	2.59224	0	1.17168	0.840996	0	0	0	0	1.26846	0	2.15272	0.427319	0	0	1.6959	0	0	0	1.22654	0	0	0.796749	0	0	0	0	0
SCRT1	0	0	0	1.4202	0	0	0	1.5468	2.5979	0	0	0	0	0	0	0	0	0	0	0	0	0	0	0	0	0	0	0	0	0	0	0	0	0	0	0	0	0	0	0	0	0	0	0	0	0	0	0	0
TNFSF12	0	0	0	0.896046	0	0	0	0	0	0	0	0	0	0	0	0	0	0.944266	0	0.978796	0	0	0	0	0	2.36622	0	0	0.700608	0	0	0	0	0	0	0	0	0	0	0	0	0	0	0	0	0	0.606291	0	0
TYR	4.66278	2.4334	0	1.4202	1.12324	2.90674	0	2.87914	0	0	0.509588	0	0	0	0	0	0	0	0	0.775678	0	0	0	0	0	0	0	0	0	0	0.451835	0	2.15272	0	0	0	0	0	0	0	0	0	0	0	0	0	0	0	0.693549
HBA1	0	0.866794	0	2.8404	0	0	0	0	0	0	0	0	2.59403	0	0	0	0	0	0	0.489398	0	0	0.634193	0	2.06259	0	0	0	1.3261	0	0.90367	0	0	0	0	0	1.47067	0	0.80543	0	0	0	0	0	0	0	0.8882	0	0
PVR	0	3.38647	0	2.08056	0	0	0	2.87914	1.005	0	0	0	0	0	1.73993	0	0	0	0	0	0	0.779827	0	0	1.30441	0	0	0	0	0	0	0	0	0.427319	0	0	0	0	0	0	0	0	0	0	0	0	0	0	0
GOLPH3	1.11819	5.68148	0	0.896046	0	0	0	0	0	0	0.509588	0	0	0	0	0.781185	0	0	0	0	0	0	0	0	0	0	0	0	0	0	0	0	0	0	0	0	0	0	0	0	0	0	0	0	0	0	0	0	0
CASP6	0	0	0	0	0	0	0	0	0	0	0.807678	0	0	0	0	1.23815	0	0.472133	0	0	0	0.492016	0	0	0	1.23204	0	0	0	0	0	0	0	0	0	0	0	0	0	0	0	0	0	0	0	0	0	0	0
DFFA	0	0.866794	0	0	0	0	0	0	0	0	0	0	0	0	0	0	0	0	0	0	0	0.492016	0	0	0	0	0	0	0	0	0	0	0	0	0	0	0	0	0	0	0	0	0	0	0	0	0	0	0
TNFRSF21	0	0	1.82573	1.4202	0	0	0	0	0	0	1.43059	0	0	0	0	2.19306	0	1.63331	0	0	0	0.492016	0	0	0	1.76265	0	0	0	0	0	0	0	0	0	0	0	0	0	0	0	0	0	0	0	0	0	0	0
EHMT2	2.89049	0	1.15191	2.8404	0	0	0	0.666171	3.47674	0	1.99091	0	2.59403	0	3.2005	0	0	0	0	0	0	0	0	0	0	0	0	0	0	0	0	2.00162	0	0	0	0	0	0	0	0	0	1.03663	0	0	0	0	0	0	0
NSD1	1.11819	0	5.28147	1.4202	1.12324	0	3.10893	0	0	0	0	0	0	0	0	0	0.903678	0	0	0	0	0	1.26839	0	0	0	0	0	0	0	0	0	0	0	0	0	0	0.47221	0	0	0	0	0	0	0	0	0	0	0
PADI2	1.11819	2.87943	0	0	0	0	0	0	0	0	0	0	0	0	0	0	0	0.748313	0	0	0	0	0	0	0	0	0	0	0	0	0	0	0	0	0	0	0	0	0	0	0	0	0.924316	0	0	0	0	0	0
VIP	4.83275	1.73359	0	0	0	0	0	1.33234	1.59289	0	0	0	0	0	1.06683	0	0	0	0	0	0.823523	0.492016	1.00517	0	0	0	0	0	0.700608	0	0.451835	0	0	1.28196	0	0.544469	0	0.47221	0	0	0	0	0	0	0	0	0.382527	0.477463	0.437581
IL3RA	1.11819	1.37384	0	0	0	3.51443	1.75522	2.21297	1.59289	0	1.61536	0	0	0	0	0	1.4323	0.472133	0	0	0	0	0	0	0.504614	0	0	0	0	0.555897	0	0	1.05333	0	0	0	0	1.56865	0	0	0.873804	0	0	0	0	0	0	0	0.693549
ARID2	2.23639	0.866794	1.15191	0	0	0	0	0	0	0	0	0	0	1.0044	0	0	0	0	0	0	0	0	0	0	0	0	0	0	0	0	0	0	0	0	0	0	0	0	0	0	0	0	0	0	0	0	0	0	0
ACVR2A	1.77229	0	0	0	1.12324	0	0	0	0	0	0	0	0	1.0044	0	0	0	0	0	0	0	0	0	0	0	0	0	0	0	0	0	0	0	0	0	0	0	0	0	0	0	0	0	0	0	0	0	0	0
CHD7	1.77229	0	0	0	3.5606	0	0	0	0	0	0	0	0	0	0	0	0	0	0	0	0	0	0	0	0	0	0	0	0	0	0	0	0	0	0	0	0	0	0	0	0	0	0	0	0	0	0	0	0
PGK1	0	3.20752	0	0	0	0	0	0.666171	0	0	0	0	0	0	3.23581	0	0	0	0	0	0	0	0	0	0	0	0	0	0	0	0	0.979396	0	0	0	0	0	0	0	0	0	0	0	0	0	0	0.382527	0	0
RAB11A	0	1.37384	0	0	0	0	0	0	0	0	0	0	0	0	2.32853	0	0	0	0	0.489398	0	0.492016	0	0	0	0	0	0	0	0	0	1.62674	0	0	0	0	0	0	0	0	0	0	0	0	0	0	0	0	0
OPTN	0	0	0	0	0	0	0	0	0	0	0	0	0	0	0	0	0	1.88853	0	1.46819	0	0	0	0	1.17168	0	0	0	0	0	0	0	0	0	0	0	0	0	0	0.517144	0	0	0	0	0	0	0	0	0
MCAM	0	3.10742	0	1.79209	0	0	0	0.666171	0	0	2.36645	0	0	0	0	0	0	1.09626	0	0	0	2.50311	0	0	0	0	0	0	0	0	0	0	0.526663	0	0	0	0	0.748435	0	0	0	0	0	0	0	0	0	0	0
MBD2	0	2.74767	1.15191	0	0	0	0	0	0	0	2.12494	0	0	0	0	0	0	0	0	0	0	0	0	0	0	0	0	0	0	0.881076	0	0	0	0	0	0	0	0	0	0	0	0	0	0	0	0	0	0	0
COG2	5.05821	0	0	0	0	0	0	0	0	0	0	0	0	0	0	0	0	0	0	0	0	0	0	0	0	0	0	0	0	0	0	0	0	0	0	0	1.91525	0	0	0	0	0	0	0	0	0	0.382527	0	0
TM6SF2	3.71456	0	1.82573	0	0	0	0	0	0	0	0	0	0	0	0	0	0	0	0	0	0	0	0	0	0	0	0	0	0.884069	0	0	0	0	0	0	0	0	0	0	0	0	0	0	0	0	0	0.8882	0	0
PNPLA3	7.10897	1.37384	0	0	0	0	0	0	0	0	0	0	0	0	0	1.81386	0	0.472133	0	0.489398	0	0	0	0	0	0	0	0	2.50741	0	0	0	0	0	0	0	0	0	0	0	0	0	0	0	0	0	0.382527	0	0
WNT2B	0	2.60038	0	0	0	0	0	0	0	0	0	0	0	0	0	0	0	0	0	0	0	0	0	0	0	0	0	0	0	0	0	0	0	0	0	0	0	0	0	0	0	0	0	0	0	0	0	0	0
CEP55	1.11819	0.866794	0	0.896046	1.12324	0	0	0	0	0	0.509588	0	0	0	0	0	0	1.32545	0	0	0	0	0	2.11989	0.504614	0	0	0	0	0	0	0	0	0	0.569753	0	0	0	0	0	0	0	0	0	0	0	0	0	0
SETD1A	1.11819	3.80724	0	0	0	0	0	0	0	0	0	0	0	0	1.34619	0	0	0	0	0	0	0	0	0	0	0	0	0	0	0	0	0	0	0.677284	0	0	0	0	0	0	0	0	0	0	0	0	0	0	0
EWSR1	5.37555	2.60038	2.30382	2.68814	2.60809	2.90674	6.28177	1.87018	1.005	2.12717	2.27247	0	0	1.0044	0.673096	1.23815	0	0	0	0	0.823523	0	0	0	1.86729	0.53061	0	0	0	0	0	0	0	0	0	0	0	0.47221	0.80543	0	0	0	0	0	0.43288	0	0	0	0
CREB3L1	0	0	0	0	0	0	0	0	0	0	0	0	0	0	0	0	0	0	0	0	0	0	0	0	0	0	0	0	0	0	0	0	0	0	0	0	0	0	0	0	0	0	0	0	0	0	0	0	0
WWOX	6.57793	3.10742	0	2.51552	0	2.50373	0	0	0	0	1.31727	0	3.51804	0	0	1.56237	0	0.472133	0	0	0	1.92225	0	0	0	0	0	0	1.02637	0	0	0	0	0	0	0	0	0	0	0	0	0	0	0	0	0	1.07389	0	0
MVP	0	2.01263	0	2.08056	0	0	0	2.53635	0	0	0	0	0	0	0	0	0	0	0	0	0	0	0	0	0	0	0	0	0	0	0	0	0	0	0	0	0	0	0	0	0	0	0	0	0	0	0	0	0
NLRX1	0	0	0	2.08056	0	0	0	0	0	0	1.82685	0	0	0	0	0	0	0	0	0	0	0	0	0	1.17168	0	0	0	0	0	0	0	0	0	0	0	0	0	0	0	0	0	0	0	0	0	0	0	0
NR6A1	0	1.37384	0	0	0	0	0	0	0	0	0.509588	0	0	0	0	0	0.903678	0	0	0	0	0	1.26839	0	0	0	0	0	0	0	0	0	0	0	0	0	0	0	0	0	0	0	0	0	0	0	0	0	0
PLK4	1.11819	0.866794	1.15191	2.08056	0	1.25187	0	0.666171	2.01001	0	2.42303	0	0	0	1.88962	3.19307	1.4323	0	0	0	0	0	0	0	0	0	0	0	0	0	0	0	0.526663	0	0	0	0	0	0	0	0	0	0	0	0	0	0	0	0
ARG1	0	2.01263	0	0	0	0	0	1.05586	0	0	1.01918	0	0	0	1.34619	0	0	1.09626	0	1.75447	0	1.14243	0	0	0.799794	0.840996	1.05031	0	1.02637	0	0	0.776153	0	0	0	0	0.490224	0	0	0.517144	0	0.518313	0	0.502693	0	0	0	0.477463	0
RBMS1	0	0	0	0	0	0	0	0.666171	1.59289	0	0	0	0	0	1.88962	0	0	0	0	0	0	0.779827	0	0	0	0	0	0	0	0	0	1.46909	0	0	0	0	0	0	0	0	0	0	0	0	0	0	0	0	0
YBX3	0	1.37384	0	0	0	0	0	0	0	0	0	0	0	0	0	0	0	0	0	0	0	0	0	0	0	0	0	0	0	0	0	0	0	0	0	0	0	0	0	0	0	0	0	0	0	0	0	0	0
ATXN1	1.77229	0.866794	0	0	0	0	0	0	0	0	0	0	0	0	2.23598	0	0	0	0	0	0	0	0	0	0	0	0	0	0	0	0	0	0	0	0	0	0	0	0	0	0	0	0	0	0	0	0.382527	0	0
ACTA2	0	0.866794	0	0	0	0	0	0	1.005	0	0	0	0	0	0	0	0	0	0	0.489398	0	0	0	0	0	0.53061	0	0	0.700608	0	0	0	0	0	0	0	0	0	0	0	0	0	0	0	0	0	0	0	0
LMOD1	1.11819	0	0	0	0	0	0	0	0	0	0	0	0	0	0	0	0	0.472133	0	0	0	0	0	0	0	0	0	0	0	0	0	0	0	0	0	0	0	0	0	0	0	0	0	0	0	0	0	0	0
LBP	0	0	0	1.4202	0	0	0	1.05586	0	0	0	0	0	0	0	0	0	1.79758	0	1.37391	0	0	0	0	0	0.840996	0	0	0	0	0.90367	0	0	0	0	0	0	0	0	0	0	0	0	0	0	0	0	0.954927	0
MIR503	0	4.67403	0	0	0	0	0	0	0	0	1.43059	0	0	0	0	0	0	0	0	0	0	1.7021	0	0	0	0	0	0	0	0	0	0	0	0.854638	0	0	0	0	0	0	0	0	0	0	0	0	0	0	0
SMARCAD1	1.77229	2.4334	1.15191	0	0	0	0	0	0	0	0	0	0	0	0	0	0	0	0	0	0	0	0	0	0	0	0	0	0	0	0	0	0	0	0	0	0	0	0	0	0	0	0	0	0	0	0	0	0
DDX20	2.59636	3.10742	0	0	0	0	0	0	0	0	0	0	0	0	0	0	0	0	0	0	0	0	0	0	0	0	0	0	0	0	0	0	0	0	0	0	0	0	0	0	0	0	0	0	0	0	0	0	0
HMGA2	5.6406	5.25805	1.15191	3.41157	1.12324	2.90674	6.40241	2.97074	2.8214	0	3.27475	0	0	0	0	0	0	0	0	0	0	0	0	0	0	0	3.11486	0	0	1.76215	0	0	0	0.992204	0	0	0	0	0	0	0	0	0	1.5935	0	0	0	0	0
NFIB	4.83275	4.07431	1.15191	1.79209	1.12324	1.25187	5.26567	0.666171	0	0	1.76289	2.12253	0	0	0	0	0	0	0	0	0	1.63444	1.47255	0	0	0	0	0	0	0	0	0	0	0	0	0	0	0	0	0	0	0	0	0	0	0.479683	0	0	0
MIR210	1.77229	3.38647	0	0.896046	0	0	0	1.05586	3.6029	0	1.01918	0	0	0	4.06846	0	0	0.472133	0	0	0	2.73295	0	0	0	0.53061	0	0	0.442035	0	0	2.32846	0	0.427319	0	0	0	0	0	0	0	0	0	0	0	0	0	0	0
ND1	0	0	0	0	0	0	0	0	0	0	0	0	0	0	0.673096	0	0	0	0	0	0	0	0	0	0	0	0	0	0	0	0.451835	0	0	0	0	0	0	0	0	0	0	0	0	0	0	0	0	0	0
ATP6	1.77229	0	0	0	0	0	0	0	0	0	0	0	0	0	0	0	0	0	0	0	0	0	0	0	0	0	0	0	0	0	0	0	0	0	0	0	0	0	0	0	0	0	0	0	0	0	0	0	0
COX1	2.23639	0	1.82573	0.896046	0	0	0	1.72203	0	0	0	1.06127	0	0	0.673096	1.23815	0	1.92983	0	1.69304	0	0.492016	0	0	0	0.53061	0	0	0	0	0	0	0	0.427319	0	0	0	0	0	0	0.436902	0	0.924316	0	0.43288	0	0.382527	0	0
ND6	0	0.866794	0	0	0	0	0	0	0	0	0	1.06127	0	0	0	0	0	0	0	0	0	0	0	0	0	0	0	0	0	0	0	0	0	0	0	0	0	0	0	0	0	0	0	0	0	0	0	0	0
CAMK2G	0	0	0	1.79209	0	0	0	0	0	0	0	0	0	0	0	0	0	1.32545	0	0	0	0	0	0	0	0	0	0	0	0	0	0	0	0	0	0	0	0	0	0	0	0	0	0	0	0	0	0	0
TRAF6	3.86831	2.87943	3.23382	1.4202	0	0	0	1.5468	0	0	1.01918	0	0	0	1.34619	0	0	1.92983	0	1.62575	0	0	0	0	1.41663	2.25399	0	0	0	0	0	0	0	0	0	0	0	0	0	0	0.436902	0	0	0	0	0	0	0	0
SETBP1	5.37555	3.30019	0	0	0	4.33074	1.10742	0	0	0	0	0	0	0	0	0	0.903678	0	0	0	0	0	0	0	0	1.06122	1.98802	0	0.442035	0.881076	0	0	0	0	0	0.544469	0	0	0.80543	0	0	0	0	1.00539	0	0	0	0	0
DEAF1	1.77229	0	0	0	0	0	0	0	0	0	0	0	0	0	0	0	0	0.472133	0	0	0	0	0	0	0	0	0	0	0	0	0	0	0	1.66949	0	0	0	0.47221	0	0	0	0	0	0	0	0	0	0	0
NKX2-2	1.77229	0.866794	0	0	0	0	0	0	0	0	0	0	0	0	0	0	0	0	0	0	0	0	0	0	0	0	0	0	0	0	0	0	0	0.992204	0	0	0	0	0	0	0	0	0	0	0	0	0	0	0
PPY	0	0	0	0	0	0	0	0	0	0	0	0	0	0	0	0	0	0	0	0	1.91216	0	0	0	0	0	0	0	0	0	0	0	0	2.13659	0	0	0	0	0	0	0	0	0	0	0	0	0	0	0
TSHR	1.77229	2.74767	2.30382	0	0	0	0	0.666171	2.8214	1.34209	0	0	0	0	0	0	0	0.472133	0	0	0	0	0	0	0	0	0	0	0	0	1.26846	0	0	0	0	0	0	0	0	0	0	0	0	0	0	0	0	0	0
SRD5A2	4.75	2.60038	0	0	0	1.25187	0	0	0	0	0	0	0	0	0	0	0	0	0	0	0	0	0	0	0	0	0	0	0	0	0	0	0	0	0	0	0	0	0	0	0	0	0	0	0	0	0	0	0
SERPINF1	0	4.70345	0	1.79209	0	0	0	2.3882	0	0	0	0	0	0	1.56288	1.81386	0	1.84457	0	2.07893	0	2.86987	0	0	0	0	0	0	2.1474	0	0	0	0	1.81522	0	0	0	0	0	0	0	0	0	0	0	0	0.382527	0	0
FAT4	1.11819	2.01263	0	0.896046	0	0	0	0	0	0	0	0	0	1.0044	0	0	0	0	0	0	0	0	0	0	0	0	0	0	0	0	0.451835	0	0	0	0	0	0	0	0	0	0	0	0	0	0	0	0	0	0
RNF43	5.37555	1.73359	1.15191	0	0	0	0	0	0	0	1.18323	0	0	4.18829	0	0	0	1.32545	0	0	0	0	0	0	0	0	0	0	0	0	0	0	0	0.854638	0	0	0	0	0	0	0	0	1.71019	0	0	0	0	0	0
PPARD	3.86831	0.866794	0	0	0	0	0	0	0	0	1.01918	0	0	0	2.13366	0	0	1.92983	1.94043	2.0004	0	0.492016	0	0	0	0	0	0	0	0	0	0	0	0.427319	0	0	0	0	0	0	0	0	0	0	0	0	1.07389	0	0.437581
CA4	0	0	0	0	0	0	0	3.01347	0	0	1.43059	0	0	0	1.88962	0	0	0.748313	0	0.978796	0	2.43754	0	0	0	0	0	0	0	0	0	0	0	0	0	0	0	0	0	0	0	0	0	0	0	0	0	0	0
KL	1.11819	3.38647	1.15191	0	1.12324	0	0	0	0	0	0	0	0	0	0	2.70246	0	1.88853	0	2.04075	0	0	0	0	0	0	0	0	0	0	1.43228	0	0	0	0	0	0	0	0	0	0	0	1.0731	0	0	0	0.382527	0	0
SOCS1	1.11819	3.54299	2.30382	1.4202	1.12324	0	1.10742	0	1.005	0	2.50049	0	0	1.0044	0	0	0	1.69258	0	0.978796	0	0	0	0	0.799794	0	0	0	0	0	0	1.13704	0	0	0	0	1.37623	0.748435	0	0	0	0	0	0	0	0	0	0	0
LDB1	0	4.12151	0	0	0	0	0	1.33234	0	0	0	0	0	0	0	0	0	0	0	0	0	0	0	0	0	0	0	0	0	0	0	0	0	0	0	0	0	0	0	0	0	0	0.462158	0	0	0	0	0	0
MR1	0	0	0	0	0	0	0	0	0	0	0	0	0	0	0	0.781185	0	0	0	0.489398	0	0	0	0	0	0	0	0	0	0	0	0	0	0	0	0	0	0	0	0	0	0	0	0	0	0	0	0	0
KLRB1	0	1.73359	0	1.4202	0	0	0	1.5468	0	0	0.509588	0	0	0	0	0	0	1.09626	0	0	0	0	0	0	1.17168	0	0	0	0	0	0	0	0.834742	0	0	0	0	0	0	0	0	0	0	0	0	0	0	0	0
IL18R1	0	1.37384	0	0	1.12324	0	0	0	0	0	0	0	0	0	0	0	0	0	0	0	0	0	0	0	0	0	1.05031	0	0	0	0	0	0	0	0	0	0	0	0	0	0	0	0	0	0	0	0	0	0
EIF4G1	0	0	2.97765	1.79209	0	0	0	0	0	0	0	0	1.46452	0	1.73993	0.781185	0	0	0	0	0	0.492016	0	0	0	0	0	0	0	0	0	1.8121	0	0	0	0	0	0	0	0	0	0	0	0	0	0	0	0	0
RCC2	0	0.866794	0	0	0	0	0	0	0	0	1.99091	0	0	0	0	0	0	0	0	0	0	0.492016	0	0	0	0	0	0	0	0	0	0	0	0	0	0	0	0	0	0	0	0	0	0	0	0	0	0	0
VIT	0	0	0	0	0	0	0	1.72203	0	0	0	0	0	0	0	0	0	0.748313	0	0	0	0	0	0	0	0	0	0	0	0	0	0	0	0	0	0	0	0	0	0	0	0	0	0	0	0	0.606291	0	0
MALT1	1.11819	0	0	0	0	1.98416	3.97007	1.72203	0	0	1.18323	0	0	0	0	0.781185	0	1.09626	1.6714	0.978796	0	0.779827	0	0	0.799794	0	0	0	0	0	0	0	0	0	0	0	0	0	0	0	1.22654	0	0	0	0	0	0	0	0
HIF1AN	0	0	0	0	0	0	0	0	0	0	0	0	0	0	1.88962	0	0	0	0	0	0	0	0	0	0	0	0	0	0	0	0	0.489698	0	0	0	0	0	0	0	0	0	0	0	0	0	0	0	0	0
LEPR	3.54459	2.01263	0	0	0	0	0	0	0	0	1.52876	0	0	0	0	0	0	0	0	0.489398	0	0.492016	0	0	0	0	0	0	0.442035	0	0	0	0	0	0	0	0	0	0	0	0	0	0	0	0	0	0	0	0
CSNK2A1	0	3.38647	0	0	0	0	0	0	0	0	0	0	0	0	0	0	0	0	0	0.489398	0	0	0	0	0	0	0	0	0	0	0	0	0	0	0	0	0	0	0	0	0	0	0	0	0	0	0	0	0
CMAS	0	0	0	0	0	0	0	0	0	0	0	0	0	0	0	0	0	0	0	0	0	0	0	0	0	0.53061	0	0	0	0	0	0	0	0	0	0	0	0	0	0	0	0	0	0	0	0	0	0	0
MACF1	1.11819	3.20752	0	0	3.15335	0	0	1.5468	0	0	1.31727	0	0	0	0	0	0	0	0	0	0	0	0	0	0	0	0	0	0	0	0	0	0	0	0	0	0	0	0	0	0	0	0	0	0	0	0	0	0
ASNS	4.75	0	0	0	0	0	0	0	3.92644	0	2.03835	0	0	0	0	0	0	0	0	0	0	0.779827	0	0	0	0	0	0	0	0	0	0	0	0	0	0	0	0	0	0	0	0	0	0	0	0	0	0	0
NLRC4	0	3.20752	0	0	0	0	0	0.666171	0	0	1.43059	0	0	0	0	0	0	1.56839	0	1.62575	0	0.779827	0	0	0.504614	0	0	0	0	0	0	0	0	0	0	0	0	0	0	0	0	0	0	0	0	0	0.382527	0	0
MSTN	0	0	0	0	0	0	0	1.33234	0	0	1.99091	0	0	0	0	2.89073	0	0	0	0	0	0	0	0	0	0	0	0	0	0	0	0	0	0	0	0	0	0	0	0	0	0	0	0	0	0	0	0	0
PCA3	4.91146	4.48126	1.15191	0.896046	0	0	0	0	1.59289	0	0.509588	0	0	0	0	2.34356	0	0	0	0	0	0	0	0	0	0	0	0	0	0	0	0	0	0	0	0	0	0	0	0	0.436902	0	0	0	0	0	0	0	0
MIR940	0	2.01263	0	0	0	0	0	0	0	0	0	0	0	0	1.06683	0.781185	0	0	0	0	0	0	0	0	0	0	0	0	0	0	0	1.13704	0	0	0	0	0.776987	0	0	0	0	0	0	0	0	0	0.765054	0	0
PRKCD	1.11819	0	3.98496	0.896046	0	0	0	1.05586	1.005	0	0	0	0	0	1.56288	0.781185	0	1.49663	0	0.489398	0	0	0.634193	0	0.504614	0	0	0	0	0	0	0	0	0	0	0	0	0	0	0	0	0	0	0	0	0	0	0	0
TNFRSF14	4.1378	0	0	0	0	0	3.51045	0.666171	0	0	0	3.1838	0	0	0	0	0	0	0	0.775678	0	0	0	0	0	1.48961	0	0	0	0	0	0	0	0	0	0	0	0	0	0	0	0	0	0	0	0	0	0	0
BTLA	5.19273	0.866794	0	0	0	1.25187	1.10742	1.5468	1.005	0	0	0	0	0	0	0	0	0	0	0	0	0	0	0	0	0	0	0	0	0	0	0	0	0	0	0	0	0	0	0	0	0	0	0	0	0	0	0	0
KLHL6	1.77229	0	0	0	0	2.50373	1.10742	0	0	0	0	0	0.924011	0	0	0	0	0	0	0	0	0	0	0	0	0	0	0	0	0	0	0	0	0	0	0	0	0	0	0	0	0	1.29744	0	0	0	0	0	0
[truncated: 2,581 more rows]
[truncated: 649 more columns]

## Sheet: Genetic Phenomena
Gene	Mutation	Phenotype	Drug Resistance, Neoplasm	Polymorphism, Single Nucleotide	Exome	DNA Methylation	Transcriptome	Oncogenes	DNA Copy Number Variations	Genome, Human	Signal Transduction	Genotype	Promoter Regions, Genetic	Gene Expression	Alleles	RNA Interference	Base Sequence	Epigenesis, Genetic	Cell Survival	Genetic Variation	Protein Binding	Cell Cycle	Germ-Line Mutation	Gene Expression Regulation, Neoplastic	Phosphorylation	Gene Regulatory Networks	Apoptosis	Time Factors	Gene Frequency	DNA Repair	Mutation, Missense	Transcription, Genetic	Binding Sites	Amino Acid Sequence	Gene Expression Regulation	Exons	Genes, Tumor Suppressor	Dose-Response Relationship, Drug	Up-Regulation	Gene Silencing	Down-Regulation	Cell Proliferation	Protein Domains	Gene Dosage	Cell Differentiation	Gene Expression Regulation, Leukemic	Gene Amplification	Cell Movement	Genetic Heterogeneity
EGFR	16.6529	9.72158	12.7779	9.51662	9.56721	8.55866	7.82705	10.6228	11.0337	9.42313	7.55676	10.4264	8.39856	8.3257	10.5958	8.04821	9.13983	6.86088	8.37672	9.08179	8.03182	8.5857	9.43623	5.88315	8.73246	6.55009	6.69239	8.26979	9.44048	7.41568	10.1034	6.77403	7.86527	7.79983	5.4271	13.9104	6.34195	8.28231	6.22707	6.79455	6.34311	5.39628	7.49987	10.3712	5.47548	4.4154	11.4821	5.43565	8.99879
ERBB2	12.8361	9.2354	11.0444	8.85451	7.46175	7.33307	7.90062	9.06462	11.8275	9.07106	6.56494	8.33719	6.75212	8.37373	8.11737	6.6645	8.17147	5.9043	7.62393	8.00639	7.01934	7.77897	9.25368	5.64647	7.401	5.88782	5.87995	8.17363	7.49815	5.8862	5.06246	5.53814	6.5393	7.10421	4.21492	9.7417	6.42416	7.23165	5.77665	6.15559	5.61432	4.79319	7.90142	9.31665	4.5162	0	12.8079	4.49905	7.97859
AKT1	12.0415	8.72376	11.0615	7.52693	7.64016	7.48994	7.12849	9.37148	7.97369	7.35103	7.93507	7.21952	7.6026	7.73326	6.85997	8.41997	7.71536	6.28672	8.77674	7.21054	6.8957	9.0903	6.01777	5.90459	9.11803	5.7657	7.31718	7.51513	6.46761	7.60134	7.83394	6.5078	6.16627	5.48869	6.02895	7.23786	7.30202	7.90025	6.51658	7.48168	6.76766	5.61521	6.00817	6.6625	5.47048	6.48987	7.4519	5.90894	2.47669
POR	2.39057	0	4.82896	5.32223	0	0	0	0	0	0	0	4.6606	0.961516	4.20527	0	0	1.09189	0	2.90469	0	3.70155	0	1.47225	1.74338	0	0	3.01177	2.63429	4.96739	0	0	0	3.13364	0	0	0	0	3.3028	2.35227	0	1.94612	2.07152	0	0	3.46059	0	0	0	1.23834
CHEK1	7.17172	1.08154	7.43599	3.92756	0	1.66038	2.58096	3.3687	0	0	4.69782	0	3.93016	4.10195	0	5.05634	0	0	5.98873	0	4.27526	6.51044	0	3.67008	5.83858	3.28652	4.80883	3.34323	0	7.75242	0	3.05483	1.81165	4.38256	2.08602	0	0	4.72954	3.69157	2.9817	3.0125	3.55494	2.53389	0	0.712351	4.53969	1.92056	1.16628	0
COX2	7.11698	5.67582	5.47632	4.65388	0	4.67162	2.99535	1.45082	2.31489	0	4.93023	2.88914	4.62235	4.8843	0	4.87152	1.09189	1.98324	5.55501	5.22211	3.74239	4.66983	0	3.96077	4.6004	0.888144	4.717	4.17526	0	0	0	3.90637	4.09756	0	3.84153	0	1.73086	5.46176	4.35149	0	3.84731	3.72187	0	0	1.8414	0	0	3.75497	0
SPP1	6.81366	6.79788	6.59299	3.79003	0	5.49763	4.94652	0	0	2.33022	5.06545	5.1903	5.63254	3.98965	4.77338	5.84199	3.7773	0.99162	4.85876	0	4.34774	4.57914	0	4.28617	4.87642	3.18396	4.54952	5.36388	0	4.91486	0	4.6784	1.4357	5.36532	4.10431	0	0	3.88115	4.79243	4.60394	3.92104	3.70479	0.980241	0	4.93711	1.98025	0	4.01831	5.60173
VEGFA	9.55555	7.97637	9.20459	10.2662	5.76032	6.48434	7.04435	5.6682	6.31233	4.41062	6.81519	9.83289	7.09122	7.70718	9.49913	7.21386	7.47449	5.31265	7.32965	6.88918	6.09769	6.7005	4.41675	5.42524	6.7449	5.54906	5.98318	7.33488	8.72556	3.24811	0	5.74556	5.71012	4.95744	5.93603	5.74358	4.86994	7.30112	5.8065	6.21024	5.97424	4.98997	5.18097	4.8585	5.5932	4.65403	6.1125	5.34311	1.96273
MMP9	5.97644	5.8687	6.76194	8.41336	0	7.1177	5.8489	4.59899	1.46053	2.33022	6.11553	8.13231	7.43052	7.31819	7.78893	7.06481	5.96107	5.92719	6.73884	0	5.54995	6.73936	0	5.17306	6.65299	4.62674	5.49578	6.35603	7.61587	2.314	0	6.3843	5.65953	2.2819	4.05665	0	5.41025	6.32338	5.54593	5.98904	5.63952	4.50224	1.96048	0	4.15506	3.86831	1.92056	5.4643	1.23834
CASP8	7.00197	4.11779	6.92643	7.40041	3.2136	5.45732	2.99535	1.45082	3.77543	2.33022	5.07521	7.40944	4.89168	4.25398	5.19006	5.65762	5.00625	2.5633	6.08727	5.32746	3.92692	6.16381	0	3.95829	5.27284	2.81535	5.85416	5.5192	6.42322	4.62801	1.26562	2.37712	4.03946	2.75896	2.66382	0	2.53567	5.67285	4.00714	4.16823	4.51875	3.78437	3.51413	2.88748	3.34836	3.76976	1.21174	3.06824	0
FADD	2.39057	0	3.04674	0	2.54672	0	1.58251	1.45082	2.92107	0	3.69451	0	3.04793	3.2073	0	3.37225	2.82248	0	3.39254	1.27759	2.4677	3.58882	0	2.55208	3.50209	1.40767	4.01948	3.73009	0	1.157	0	2.13523	1.4357	0.982762	3.09848	0	0	3.3028	2.98794	0	1.82115	2.45881	1.55365	3.73071	0	2.299	0	0.796108	0
CFLAR	0	0	6.09347	2.19113	0	1.04758	0.99845	1.45082	0	0	4.21813	1.77147	4.08445	1.78931	0	4.1042	0	1.57168	5.30231	0	4.63518	1.49399	0	3.54291	3.89064	0.888144	5.06477	5.22837	0	1.157	0	2.13523	5.08594	0	3.26373	0	0	5.22001	3.81403	0	4.39057	2.88815	0.980241	0	0.712351	2.77964	0	2.51144	0
RIPK1	3.08977	1.71419	5.36774	3.28669	0	3.32075	2.803	2.90164	0	1.47021	4.70902	3.35301	3.55803	0	4.22669	4.31577	3.27566	2.30247	4.40732	0	4.02465	3.26086	0	3.35884	4.49826	0.888144	5.02751	4.26578	3.64582	1.157	0	2.13523	2.71747	2.94829	3.74826	2.94816	1.09205	4.50785	3.86963	2.08412	3.71574	3.3785	4.16399	0	2.91171	0	1.21174	2.75849	0
CASP3	7.19846	4.9588	8.49666	5.86954	0	4.45005	4.94652	3.75032	0	0	5.93397	5.3144	5.04597	5.90464	1.22179	6.0898	6.22423	4.13498	7.9358	1.27759	4.08537	7.9106	1.47225	4.83006	6.30014	3.18396	6.92963	5.89576	1.21527	5.00048	4.37831	4.3225	4.71885	4.44559	4.21492	0	5.77195	7.31915	5.187	5.18924	5.53689	4.83038	3.10729	0	3.88903	5.11888	1.21174	4.42059	0
MAPK8	6.87874	5.8687	8.06625	2.83199	1.6068	4.09278	3.80145	3.75032	0	0	5.89916	2.59515	5.1848	5.50189	1.22179	6.23959	5.30436	4.21233	6.94826	2.55518	5.29934	6.0254	0	4.44459	7.20331	4.01757	6.07453	5.32662	1.21527	5.43842	0	4.6784	3.97867	2.94829	4.50743	0	1.73086	6.39212	5.00297	4.52775	4.74978	4.3088	2.94072	2.88748	3.84122	3.6639	0	4.47534	0
H2AFX	5.40696	1.71419	4.5289	1.09556	0	2.70796	0	1.45082	0	0	3.32605	3.86651	4.1556	2.97198	3.66536	4.31577	1.09189	2.5633	4.05818	4.99141	3.24617	4.66983	0	2.94996	5.61485	2.95035	3.74324	3.58919	3.64582	8.01888	0	1.83919	3.53896	4.3166	3.15644	1.2697	1.09205	4.12849	2.11166	1.79516	3.08453	2.78489	0.980241	0	2.13705	2.97038	0	1.2984	0
CTSD	2.39057	1.08154	5.40484	0	0	0	0.99845	0	0	0	3.63233	0	0	1.41799	0	4.52977	0	0	2.35488	0	1.23385	2.8278	0	2.38623	1.82346	1.40767	3.7014	1.7562	0	0	0	0	3.13364	3.63665	0.743054	0	1.09205	3.22591	2.27886	0	2.4005	2.48346	0	0	0	0	0	2.75849	0
TNFSF10	7.88879	3.7415	10.0582	5.02312	0	4.7388	4.74752	2.90164	2.31489	1.47021	5.79284	5.98798	5.21744	6.3217	2.8369	6.46662	5.55493	4.9581	7.54136	2.55518	5.69992	6.55503	0	4.7422	5.21756	3.70349	6.76947	5.80836	0	0	3.55303	3.18127	1.4357	6.48614	3.78026	0	2.82292	5.8695	5.71386	4.21902	5.53941	4.19434	4.85631	0	4.15506	5.40553	1.21174	3.21079	0
BID	5.55074	2.79573	4.65639	1.09556	0	1.66038	0	0	0	0	3.81733	1.77147	0	3.31061	0	2.86734	4.79591	0	4.11941	0	2.18545	2.64621	5.27796	2.77214	2.60878	0.888144	4.46681	3.51239	0	0	0	2.75878	0	1.55764	0.743054	0	0	5.26386	2.65071	0	2.32559	2.688	2.75188	0	0	0	0	2.05309	0
BCL2	9.2452	7.29113	10.1558	6.84501	6.2776	6.18795	5.82385	8.31019	8.28478	4.41062	6.50028	6.51925	6.94134	6.9439	6.45763	7.06481	6.22423	5.67992	8.27509	3.58665	6.13165	8.52009	0	5.33409	6.66884	4.55554	7.2425	6.54289	2.82178	5.23377	6.14834	5.78002	6.14272	5.2652	5.16734	2.53941	5.60145	7.66312	5.89805	6.25235	6.0998	5.04095	6.29929	6.04124	4.84922	6.5494	5.05287	4.68343	1.23834
SLC10A1	0	0	0	5.47782	0	0	0	0	0	0	0	4.6606	0	3.98965	5.09476	0	0	0	0	4.72765	2.01232	0	0	0	0	0	0	0.878098	0	0	0	0	0	2.5404	0	0	0	0.825699	0	0	0	0	0	0	0	0	0	0	0
SETDB1	2.39057	0	0	1.09556	1.6068	3.87651	0	0	0	1.47021	2.81459	0	0	3.65686	0	2.23122	0	5.27733	1.56992	0	1.55695	0.942601	0	3.03839	0.785322	0	1.17434	1.7562	0	0	0	2.37712	0	0	1.72532	0	0	0	2.79207	3.50675	2.15496	2.34922	1.55365	0	0.712351	0	0	2.6548	0
CTNNB1	11.6896	7.81822	8.38123	6.08541	5.55862	7.47926	6.25707	8.83182	5.96988	7.5411	5.75391	4.98418	7.16446	6.70976	5.60184	6.58531	5.92486	6.09821	6.41305	6.97492	6.07781	7.13535	6.92022	5.12144	5.81876	4.6942	5.72288	3.97213	5.1624	2.99081	6.32808	5.31651	4.15317	5.11965	3.95448	7.72927	6.64784	4.70685	5.55671	5.98904	5.42445	4.65072	4.5521	3.21458	4.81185	3.6639	3.84113	5.10192	2.47669
PAM	0	3.24461	1.01558	0	0	1.04758	0.99845	0	0	0	1.39035	1.77147	0.961516	0	0	0	0	0	0.784959	0	0	0	0	1.12916	0	0	1.51782	2.63429	0	0	0	0.919594	0	0	0	0	0	0	0	2.32021	0	1.01157	0	0	0	0	0	0.502288	0
KLK3	7.00197	6.33561	7.08597	7.42942	1.6068	5.64889	4.57786	0	4.10024	0	3.26907	5.90734	5.24933	5.71891	6.78652	4.42736	4.46304	4.48565	3.33445	6.88918	4.11454	2.8278	8.47263	3.44665	1.82346	2.81535	3.16622	8.7058	5.71233	4.40512	0	4.21631	3.97867	2.5404	0	0	1.09205	5.73243	4.29389	0	3.21382	2.88177	1.55365	2.48714	2.36638	0	0	2.13369	1.23834
CLDN4	1.89449	2.16307	5.5108	0	0	2.09516	0.99845	0	0	0	2.2158	0	3.84606	2.51161	0	0	4.86919	0	2.35488	0	0	0	0	3.15701	0	4.01757	0.930645	0.878098	0	0	0	0	0.905825	0	1.17771	0	0	0	2.54269	0	0	1.74265	0	0	0	0	1.21174	2.69104	0
HOXA9	3.78897	4.67432	3.37368	0	0	6.16255	0.99845	1.45082	0	0	2.99396	0	5.91308	4.10195	0	4.49656	3.7773	3.66943	3.27322	0	3.78181	1.8852	0	3.01967	0	0.888144	2.79193	3.03772	0	0	0	2.58163	0	0	0	4.21786	0	2.31803	3.14925	1.42263	3.30027	2.72198	2.75188	0	3.6828	5.30465	0	2.69104	0
LAG3	6.52559	3.59278	0	1.73643	0	3.14274	1.58251	0	0	0	3.69451	1.11767	2.88455	3.49531	0	0.863154	0	3.14336	0.784959	0	3.89236	0	0	2.36245	1.24471	0.888144	2.57904	1.7562	0	0	0	0.919594	0.905825	3.26466	0	0	0	0	2.42023	0.89758	0	1.74265	0	0	1.12905	0.990126	0	0	0
CD4	7.57794	7.80779	5.12298	3.79003	1.6068	5.45732	5.27721	0	0	4.66044	4.43669	5.68611	4.80758	5.86409	5.93541	1.36807	2.53528	4.71504	3.68965	3.83277	5.11445	3.68264	1.47225	3.46699	3.64692	3.38148	3.99709	5.85904	2.43055	2.99081	3.27157	5.16326	4.8845	5.11965	4.94741	2.53941	0	4.20071	3.69157	0.89758	3.24353	3.47788	2.94072	1.97101	5.22218	4.81001	0	2.23992	0
IL2RA	5.86514	4.59428	5.29061	2.19113	1.6068	3.47999	1.58251	0	0	1.47021	2.87861	3.71282	2.23257	3.65686	0	0	0	0	3.64524	3.58665	3.52147	4.1402	2.9445	2.19982	1.57064	0.888144	2.82274	3.6616	0	0	0	0.919594	2.54297	0	2.97222	1.2697	0	3.83443	3.02255	2.51983	1.67688	2.94864	0.980241	0	3.07873	4.65403	0	1.00458	1.23834
IL27	0	0	0	6.98427	2.54672	0	0	0	0	0	4.47642	7.0042	4.28781	2.51161	4.38006	0	0	0	2.71551	0	3.61511	0	0	1.89993	3.9953	0	3.37911	0	6.55315	0	2.00595	4.10087	0	0	5.14991	0	0	0	3.78492	0	2.80366	3.27086	0	0	3.62406	0	0	2.77442	0
FOXP3	7.46807	6.87592	5.29061	6.96511	1.6068	6.11043	5.20138	0	2.31489	5.27063	4.74887	6.75564	5.55887	4.99661	6.31654	3.73049	4.63825	3.29409	0	0	3.18198	0.942601	0	4.05352	3.77532	1.77629	3.2968	5.24864	6.82342	1.8338	0	3.90637	2.8714	3.3998	5.05823	3.28213	0	3.68215	4.13682	1.79516	3.47548	3.42881	2.94072	1.24357	4.90285	3.42527	0	3.48123	3.20108
PDCD1	10.2749	7.83889	7.37999	7.11224	4.15352	6.21293	4.63666	0	5.96988	4.66044	5.47423	7.08586	5.37003	7.0793	6.10893	3.66662	1.09189	5.83335	3.59901	0	4.84896	3.48804	3.41846	4.33145	4.26136	2.29582	4.09686	6.12673	6.33092	2.68648	0	3.83464	4.8845	5.48869	3.98095	2.53941	4.86994	4.68371	4.48485	4.16823	4.02811	3.28789	5.5878	4.8585	3.52912	4.4154	4.02532	2.38833	1.96273
HAVCR2	4.28506	6.30848	2.62523	6.44481	0	3.47999	3.9938	0	0	0	3.90626	6.43207	3.19409	4.69508	5.19006	4.31577	0	3.43044	3.73239	2.02493	0.778473	0	6.5654	3.48187	3.64692	1.40767	3.49613	2.63429	5.64356	0	0	1.45752	0	0.982762	4.03201	0	0	0	3.6058	0	1.02818	2.83519	1.55365	0	1.12905	4.81001	0	2.51144	0
CD8A	9.00217	8.55807	5.25046	3.28669	3.73088	5.9124	6.33002	3.3687	3.39126	4.66044	4.73818	3.54293	3.84606	6.2216	4.05869	3.09438	3.62716	5.9043	4.70975	4.99141	3.96045	2.18865	2.33346	3.9381	3.77532	2.95035	4.21584	6.25113	1.92616	3.66761	2.93867	5.38697	2.34152	5.15746	4.92597	2.53941	1.73086	3.62673	3.89622	1.79516	3.54157	3.49985	1.96048	1.97101	5.04117	3.86831	3.13231	2.57638	3.20108
IL10	6.56434	6.89483	4.98333	9.48954	0	5.97167	4.99225	1.45082	0	0	4.79707	9.09734	7.47558	4.79315	8.57983	5.29052	0	4.91268	5.37343	2.02493	2.69307	2.8278	0	3.83335	5.12309	0	4.23319	4.73498	9.1527	1.8338	0	4.21631	2.54297	1.55764	4.87041	0	0	3.9261	3.98362	3.94246	3.98938	3.67464	0.980241	0	4.68004	4.0471	0	3.29996	0
WNT5B	0	0	1.01558	0	0	1.04758	1.58251	0	0	0	3.59276	0	0.961516	4.30092	0	4.74032	0	0.99162	0	0	0	0	0	1.54154	0	0	0	0	0	0	0	0	0	3.74172	0	0	0	0	0	0.89758	0	2.28632	0	0	0	0	0	3.02497	0
CDH5	4.13502	2.16307	1.01558	0	0	0	1.9969	0	4.62979	0	3.86786	0	2.23257	4.76128	0	2.00418	0	4.21233	2.48826	0	5.02849	0	0	2.68612	4.06005	2.06221	1.86129	2.91698	0	0	0	0	4.35462	0	0	0	0	0.825699	1.47599	0.89758	3.40437	2.84206	4.9012	0	4.04076	0	0	3.16632	0
SNAI1	5.25008	7.24676	7.80624	4.81207	0	4.92409	4.89929	7.44167	1.46053	5.08608	5.82704	0	6.69771	5.94395	0	6.49399	5.5079	5.47727	5.89951	0	5.14937	3.37919	0	4.90878	5.59066	4.44072	4.5174	5.00554	0	1.157	3.27157	5.69213	4.64623	2.94829	3.74826	2.53941	4.79665	4.5608	5.27266	5.88327	5.27352	3.96823	3.82969	3.94203	4.0204	0	0	5.00787	0
SNAI2	3.58586	6.53723	6.96482	1.73643	0	3.87651	2.31833	3.3687	0	2.94041	5.08486	0	6.59406	5.87775	0	5.4092	5.55493	4.9581	4.85876	2.96647	4.54075	4.43064	0	4.56016	4.6004	2.29582	4.23889	4.6411	0	0	0	5.21633	4.853	4.38256	1.92077	0	2.82292	3.37501	4.78749	5.50152	4.31923	3.76106	2.94072	0	3.59338	0	0	4.49905	0
RAC1	6.94146	6.07251	5.73178	3.92756	2.54672	3.87651	2.803	3.3687	0	0	5.41244	4.90916	0.961516	5.0493	5.19006	5.23597	4.15719	3.29409	5.22642	3.30252	5.47533	2.8278	0	4.11185	5.44286	2.29582	4.38954	2.91698	0	1.157	4.20428	0.919594	4.25778	4.77424	3.84153	0	4.36822	3.68215	4.55772	4.64042	4.40758	3.62946	3.51413	1.24357	3.17668	0	3.40179	4.58164	0
NDUFA13	0	0	4.7162	0	0	0	0	0	0	0	3.56533	0	3.04793	0	0	0	0	0	2.48826	0	2.4677	0	0	3.01013	3.06817	0	3.73297	2.91698	0	0	0	4.03915	2.8714	0	2.82907	0	0	2.6174	2.91453	0	3.49803	2.74631	0	0	0	0	0	2.17085	0
TP53	15.1155	9.87364	10.6286	10.1753	11.3013	9.03613	8.5679	10.938	12.0255	10.4044	7.11387	10.1657	9.25527	8.11821	10.5432	8.21691	9.32378	8.27437	8.62956	8.77752	7.89535	9.40054	13.157	5.99013	7.65415	7.42661	7.28035	7.55482	9.31549	10.0584	11.171	8.19073	7.76279	7.23072	6.4282	9.9293	8.65432	7.66695	6.46235	7.57076	6.35581	5.31332	7.81966	8.97755	6.0319	7.13827	8.44073	5.03967	7.66514
RAB14	0	0	5.12298	0	0	2.43241	0	4.59899	0	0	3.20806	0	0	0	0	2.73613	2.53528	0	0	0	0	3.58882	0	1.94521	0	0	2.72674	0	0	0	0	0	2.10326	0	0	0	2.53567	4.01123	3.3115	0	1.02818	2.43315	0	0	0	0	0	1.4101	0
CCND1	9.21251	6.67299	8.08401	7.75311	4.8204	6.11043	5.34925	7.18765	8.55579	4.88392	5.92676	6.82732	6.99611	6.5425	7.06359	6.77727	6.42317	5.73291	6.85639	5.11036	5.29934	8.60527	2.9445	5.11811	6.61733	4.93327	5.97808	5.56701	6.07637	5.67728	2.53123	5.36389	5.47516	4.09804	4.79971	4.96059	6.34195	5.80749	5.46436	5.93723	5.84019	4.84832	3.82969	6.10207	4.54126	3.9605	8.94714	4.72302	4.83808
CCNA2	2.39057	2.51125	4.5289	0	0	3.14274	3.57941	1.45082	0	1.47021	3.85799	0	3.447	3.09499	0	3.19405	1.09189	3.77545	4.17749	0	3.56927	5.90708	0	3.44665	4.26136	3.38148	3.99709	3.14795	0	2.99081	0	1.45752	3.24735	2.94829	2.46837	1.2697	4.46373	3.96943	3.11917	0	2.70506	3.28113	0	0	1.4247	2.299	0	2.30297	0
RB1	10.3703	6.58381	7.0743	5.20929	6.2776	7.00465	5.515	5.6682	8.36583	6.24533	4.63149	6.60196	7.24154	6.06697	7.70187	4.94408	7.17353	5.88104	4.45262	3.58665	4.92145	6.77713	10.5706	4.22597	6.04732	4.0721	4.63916	4.70445	4.35671	3.66761	4.37831	4.95874	4.48763	1.55764	3.68124	9.53267	5.41025	4.16515	3.79959	5.65815	3.47548	3.83842	0	5.2826	4.24147	2.77964	6.35913	3.43208	2.87535
H3F3AP6	7.22479	4.89239	6.84649	5.14963	0	4.98113	2.803	6.46984	4.10024	0	5.4588	5.42962	6.67534	5.70345	2.44357	6.16253	5.00625	6.03645	6.50006	3.83277	4.78741	8.16124	0	4.63609	5.18305	2.06221	5.73171	4.93026	2.43055	5.83637	2.00595	4.03915	4.44478	1.96552	4.58459	1.2697	5.55578	5.7227	5.00688	5.1166	5.02631	4.41574	2.27605	1.24357	4.50343	4.0471	1.92056	4.00977	0
COL11A2	8.07403	4.00216	7.37045	3.28669	0	2.43241	1.9969	2.2995	4.10024	2.33022	4.54182	2.23534	3.04793	3.49531	0	4.0572	2.53528	2.5633	5.74031	1.27759	3.52147	5.52174	8.51161	3.59072	4.45468	2.06221	5.26952	3.43063	1.92616	7.61881	2.93867	3.50122	2.10326	2.2819	1.17771	4.21786	4.26654	5.27813	3.28638	4.0027	3.81611	3.68007	0	0	2.2581	2.55944	0	2.97894	0
CYCS	4.13502	1.08154	6.28625	0	0	1.66038	1.58251	1.45082	0	0	4.90696	0	3.3263	3.40626	0	2.23122	4.71905	1.98324	6.26184	0	4.17071	5.61243	0	3.46699	4.31287	0.888144	5.69887	3.73009	0	1.157	0	3.29671	2.71747	0.982762	2.82907	0	1.09205	5.76113	3.55021	2.51983	3.92104	3.67826	1.55365	0	2.13705	3.42527	0	2.79001	0
KIT	11.9274	6.62904	7.96133	4.88559	5.33768	6.89828	4.63666	7.381	6.51316	3.41371	4.98581	6.75564	6.25735	5.48359	6.31654	4.42736	5.73014	5.47727	5.00414	3.58665	3.70155	4.75485	8.30917	3.97791	5.39545	3.38148	4.52959	5.12185	5.64356	3.47101	7.64988	4.37257	3.97867	0	2.57055	9.95346	3.46173	4.68371	3.70781	3.59032	3.71574	3.59123	0	4.13105	4.45071	6.22334	4.48398	2.95478	4.95338
NUTM1	4.88569	5.02249	1.60965	0	0	2.94093	0.99845	0	0	2.94041	1.54786	0	2.88455	1.41799	0	2.73613	0	0.99162	0	0	0.778473	0	0	1.61546	0	0	1.86129	3.73009	0	0	0	2.58163	0	0	0	0	0	0	2.01503	0	0.648707	1.70208	2.94072	0	3.46059	0	0	0	0
CA9	5.80668	5.30698	5.5108	5.7905	0	3.47999	3.45407	1.45082	0	1.47021	3.24921	5.86545	4.71805	4.96943	6.45763	4.27624	1.09189	2.30247	5.61226	1.27759	5.01566	3.7704	0	4.05786	0	2.06221	4.35555	4.26578	0	0	0	3.29671	4.56934	2.94829	2.22916	4.39245	1.09205	6.28746	3.51118	0	3.0125	3.76422	0	1.24357	2.2581	0	1.21174	3.48715	0
PTK2	8.02545	5.08369	7.83442	1.09556	2.54672	3.14274	5.03658	4.59899	5.96988	2.33022	6.05915	0	4.97096	5.6066	0	6.3658	5.35776	3.87415	6.12338	0	5.16077	4.53142	2.33346	4.4295	7.1815	3.83849	5.06047	4.26578	0	0	2.00595	1.45752	4.3071	1.55764	4.29586	0	4.55378	5.66263	4.58903	4.40433	4.40758	4.09746	4.5521	1.24357	3.49543	0	3.13231	4.87503	0
SRA1	0	0	0	2.83199	0	0	0	0	0	0	3.56533	2.88914	1.92303	2.51161	0	0	1.7306	0.99162	0	0	1.23385	0.942601	0	2.71598	0.785322	0.888144	0.587172	0	0	0	0	3.18127	0	0	2.35543	0	0	0	2.4835	0.89758	0.648707	2.4064	0	0	0	0	0	2.46467	0
MAPK3	5.97644	3.7415	4.93366	1.09556	0	3.62404	3.45407	0	0	0	4.15713	0	3.19409	2.97198	0	4.74032	0	3.14336	4.47461	0	2.7908	3.93057	1.47225	3.19494	5.35603	3.07247	3.80237	0	0	0	2.00595	1.45752	0.905825	3.93105	1.48611	0	3.27616	2.6174	3.14925	2.84526	3.27233	2.91305	3.92096	1.24357	0.712351	0	0	2.8202	0
JUN	6.91039	5.93963	6.97739	0	0	4.86482	3.6947	4.35246	0	3.80043	4.91284	0	6.74141	4.55152	1.22179	4.89618	6.16244	5.34713	4.6738	0	4.73892	4.79545	0	4.18035	5.88351	3.55257	4.43584	4.07776	0	2.314	1.26562	4.75423	4.853	2.75896	3.71527	0	1.09205	3.56861	4.25042	3.32144	3.15141	3.52339	1.55365	0	3.22236	1.56931	0	3.51602	0
FOS	5.25008	2.79573	6.24555	4.95585	0	3.47999	3.6947	3.75032	0	1.47021	3.85799	1.77147	4.85026	4.51299	1.22179	3.59929	2.18377	0.99162	4.14882	0	3.78181	4.0041	0	3.7809	2.60878	4.22302	3.98182	0.878098	1.21527	2.314	0	3.18127	4.35462	3.11528	2.74963	2.01243	0	3.68215	3.72376	2.32021	2.4005	3.33013	0	0	3.52912	0.990126	0	2.91697	0
MAP2K7	11.3574	5.83198	9.15728	4.56842	4.8204	5.32953	4.69315	6.37247	2.92107	4.12739	5.79178	4.83049	5.00897	5.57264	4.22669	6.01255	3.62716	4.35551	6.32731	2.55518	5.05373	6.51044	3.80571	4.38219	6.75661	3.18396	5.31061	4.82238	2.43055	3.47101	7.21457	3.90637	3.4488	3.83954	3.15644	6.03729	2.82292	5.75164	4.37511	4.31499	4.72007	4.16922	4.71237	3.73071	4.24147	3.42527	3.40179	4.08065	4.11369
KLRK1	3.97066	4.42074	4.15114	5.42764	0	4.80312	2.99535	1.45082	0	0	4.14297	5.68611	4.34948	4.58893	7.33072	3.28633	4.26588	0.99162	3.88884	2.02493	3.70155	0	0	3.33506	2.60878	0.888144	2.57904	0	6.07637	1.157	0	4.27046	0	1.55764	4.62835	0	0	1.3087	3.3115	0	3.58317	2.39259	2.75188	0	3.99964	2.55944	0	1.91239	0
KLRD1	0	2.51125	0	1.09556	0	0	0	0	0	0	0	1.11767	0	0.894654	0	0	0	0	0	0	0	0	0	0	0	0	0	0	0	0	0	0	0	0	0	0	0	0	0.635672	0	0	1.30698	0	0	0	0	0	0	0
NCR1	0	1.71419	0	0	0	0	1.9969	0	2.31489	0	2.54363	1.11767	0	1.78931	0	0	1.09189	0.99162	0.784959	0	0	0.942601	0	2.02785	0	0	0.587172	0.878098	0	0	0	0	3.13364	0	1.72532	0	0	0	2.4835	0	2.84933	0.690507	0.980241	0	1.12905	0	0	0.502288	0
NCR3	2.39057	2.16307	0	0	0	0	1.58251	0	2.31489	0	2.07148	0	0	3.2073	0	0	1.09189	0	0	1.27759	3.04141	0	0	1.54154	0.785322	0	0	0	0	0	0	0	0	0	1.48611	0	0	0	0	0	1.82115	0.871323	3.39108	0	1.12905	2.97038	0	0	0
NCR2	1.19529	2.16307	0	0	0	0	1.9969	0	0	0	0.949064	0	0	1.41799	0	0	2.18377	0	0.784959	1.27759	0	0.942601	0	0.972606	0	0	0	0	0	0	0	0.919594	0	0	1.72532	0	0	0	0	0	1.29741	1.01157	0	0	1.4247	0	0	0	0
KIR3DL1	1.19529	0	0	1.09556	0	1.04758	0.99845	0	0	0	0	6.85052	0	0	6.58826	0	0	0.99162	0	5.42711	2.58603	0	0	0.486303	0	0	0	2.63429	6.82342	0	0	0.919594	0	0.982762	0.743054	0	0	0	0	0	0	0	0	0	1.12905	0	0	0	0
ABCB1	8.39375	5.83198	12.1401	9.81943	2.54672	6.71436	3.57941	4.81952	4.3816	1.47021	5.46191	9.15904	6.30234	7.31819	8.3328	7.24757	6.64681	5.59656	7.72337	5.11036	6.12686	7	0	5.12805	6.31744	3.18396	5.90656	6.03285	7.94687	1.157	3.55303	5.86245	7.1568	5.36532	4.64255	1.2697	3.06578	7.56329	5.63668	5.01295	5.8707	4.2635	3.10729	6.04124	2.13705	5.52982	5.88662	3.65937	0
ABCC1	4.66986	5.14258	9.27933	4.38226	0	4.7388	2.31833	2.2995	4.62979	0	3.42984	2.88914	3.93016	5.21842	0	5.03468	0	3.96648	5.51227	2.96647	3.61511	3.85284	1.47225	3.85961	3.81508	0	4.09686	4.57441	2.82178	2.99081	0	2.75878	3.00909	0.982762	2.97222	0	0	4.70685	3.72376	3.21779	3.96264	2.99315	0	0	1.8414	2.299	0	2.13369	0
ABCG2	7.37483	6.04033	10.2392	8.41336	0	6.05644	4.94652	4.07297	4.10024	0	4.84904	8.34632	6.6526	6.78591	7.09535	4.82068	5.73014	5.62489	6.74765	3.83277	5.17206	4.79545	0	4.37535	4.15074	2.29582	4.33041	4.85023	5.64356	0	0	5.36389	5.35061	3.83954	4.31518	0	0	6.41963	5.06363	4.92938	4.45685	3.54609	0	1.24357	2.63601	0	0	2.92979	0
SLC31A1	0	3.42839	6.38332	4.88559	0	0	0	0	0	0	1.54786	4.36662	3.04793	0.894654	0	3.52811	0	0	2.98862	0	0	3.7704	0	2.6223	0	0	3.2615	0	4.74795	0	0	1.83919	0	0	0	0	0	2.1344	3.58764	0	2.59483	2.60407	0	0	0	0	0	0	0
CRP	6.63933	5.14258	3.37368	7.76477	0	5.78638	1.9969	0	3.77543	0	3.90626	6.89594	1.52397	3.57861	7.03124	4.27624	3.7773	4.54654	2.90469	3.58665	2.4677	4.32179	0	2.79862	3.73412	0	3.50969	7.31929	5.71233	0	0	0	1.4357	0	3.68124	2.01243	0	3.3028	3.78492	0	1.94612	2.58379	0	0	1.99982	0	0	2.84919	0
CTAG1A	0	3.7415	2.62523	0	0	0	0.99845	0	0	0	0	0	0	3.65686	0	0	0	0	0	0	0.778473	0	0	2.31232	0	0	0.587172	2.7835	0	0	0	0.919594	0	2.5404	0	0	0	0	0	0	0.648707	1.12617	0	0	0	0	0	0	0
CDKN2B-AS1	2.77537	0	4.59403	4.73495	0	4.28195	0	3.75032	0	0	3.04634	2.88914	2.88455	3.86663	0	3.09438	0	3.14336	4.28543	1.27759	0.778473	2.98797	0	3.75146	0	0	4.1102	0.878098	1.21527	0	0	2.91505	0	0	1.72532	6.56427	0	0	3.79959	4.26789	3.67974	3.26041	0	0	0	0	0	3.32985	0
MIR34A	6.67564	3.59278	8.01164	4.05407	0	8.27046	5.34925	8.10278	0	1.47021	5.33158	5.42962	7.6867	2.97198	4.38006	6.06139	7.77307	6.71147	5.5799	0	2.4677	6.14911	0	4.99391	3.33599	4.44072	5.29605	4.35027	0	0	0	1.83919	3.4488	2.5404	4.40686	5.57694	7.448	2.1344	5.27558	5.78306	5.54693	4.21927	0	4.8585	2.97045	5.19611	3.40179	4.2593	0
CDKN2A	10.9426	8.33578	6.47435	7.56694	6.82558	10.1565	6.14022	6.7374	10.0701	7.21414	4.70902	9.17547	8.64276	7.019	7.27475	5.17893	6.62347	7.76096	5.16892	7.4841	4.87852	7.27145	10.5262	4.87458	3.9953	2.95035	4.5174	5.65753	4.8611	6.11522	6.43877	5.67383	3.6233	4.99977	4.44144	6.75727	8.60158	3.56861	4.9338	6.01418	4.76141	3.97277	5.10652	6.47833	4.25792	3.6639	6.87351	3.86784	3.92546
SIRT1	6.27278	5.14258	6.57662	4.1712	0	5.68445	3.45407	2.2995	0	1.47021	5.44309	3.86651	5.50749	5.6397	3.15827	6.10838	3.91437	6.21427	6.38519	0	5.2791	5.79676	1.47225	4.52446	5.34596	4.31458	5.29931	4.93026	4.20416	6.94201	0	5.40965	4.82074	0.982762	5.02913	0	1.73086	5.02641	4.9338	4.74407	4.76717	4.03922	5.02793	0	4.17294	4.99459	0	4.13324	0
MTOR	11.1152	7.53374	10.1714	7.64406	8.60852	4.60131	6.49771	6.16298	8.36583	7.21414	7.50807	6.30797	6.30234	6.8386	6.67026	7.31936	6.28368	5.80889	8.11548	7.1353	6.17386	8.26177	6.65982	5.28027	8.24732	4.78915	6.71775	7.20441	1.21527	7.33522	7.17911	5.94006	5.57059	4.61941	5.72184	4.69846	5.00703	7.55703	5.89064	6.06305	5.71548	5.20049	5.83655	5.62537	5.33683	5.40553	6.35913	5.06013	5.16381
STAT6	5.07749	4.67432	1.60965	2.19113	1.6068	1.04758	0	0	2.31489	0	4.02044	1.77147	4.76354	2.07732	1.22179	4.59364	1.09189	0	3.64524	3.83277	0	4.713	0	3.19494	4.43224	0	2.65611	2.91698	0	0	0	2.75878	0	0	3.15644	1.2697	0	2.1344	2.11166	0	2.75566	2.84206	0	1.24357	1.65403	3.76976	0	2.27213	0
IDH1	14.1069	8.30563	6.9134	5.98116	4.8204	9.70771	6.69005	7.92066	8.62722	5.27063	4.77674	6.68063	8.13781	6.3217	7.33072	3.95753	4.46304	7.76096	5.35356	3.58665	4.7054	3.37919	2.9445	4.488	3.81508	4.35802	4.399	5.14388	6.9276	6.1987	8.27606	3.75881	5.90921	5.04086	2.46837	6.10391	1.73086	4.81621	3.44933	3.59032	4.37324	3.87115	5.14423	4.8585	5.26592	5.37269	6.83889	3.71308	1.96273
AR	10.7576	7.68812	10.5982	6.18321	5.33768	7.45767	7.52747	8.05871	9.55067	9.26786	6.84884	5.73285	8.15732	7.93866	6.45763	6.92932	8.09021	7.33886	7.33489	10.3859	7.66078	7.07685	7.07763	5.62738	7.02045	6.61775	5.69174	7.25493	4.03706	7.75242	5.94895	8.93159	7.55444	5.54657	5.82495	7.56006	6.13157	7.01831	5.66377	6.53091	5.65965	4.95826	7.8584	8.5742	4.82132	0	7.03701	4.57773	1.96273
ESR1	11.4791	7.66534	10.1771	9.64195	6.2776	8.84467	7.67459	4.81952	9.01139	8.94983	6.30319	8.38236	7.98422	7.27289	8.59334	6.50074	5.92486	7.46827	6.90834	7.85686	7.0535	6.81389	6.36296	5.44044	6.43165	5.47978	5.41749	7.05896	7.14903	3.66761	6.4917	7.20889	7.40505	5.08081	4.83564	2.94816	3.06578	6.13876	5.24899	4.71044	5.55932	4.76946	6.23193	3.94203	4.40932	5.64415	7.00551	4.31213	5.06169
NR4A1	7.55652	4.82303	6.6567	3.79003	1.6068	4.19032	5.27721	1.45082	1.46053	3.80043	4.15713	5.1903	3.04793	4.85463	3.66536	5.13939	2.53528	1.57168	4.33577	2.96647	3.04141	3.93057	2.33346	3.84221	3.69136	3.46988	3.95044	5.74202	4.49705	2.99081	4.01191	0	3.00909	0.982762	2.08602	0	2.18411	4.48046	1.00752	4.21902	2.84933	2.83519	3.10729	2.48714	2.46433	0.990126	1.92056	2.79001	3.92546
UBE3A	4.13502	0	0	0	0	4.86482	4.08113	0	0	0	2.78071	0	4.08445	3.31061	0	3.19405	0	0	2.35488	0	4.19777	2.8278	0	2.65494	0	0	2.49426	0	0	0	0	3.29671	4.35462	1.55764	0	0	0	0	0	0	1.94612	2.13774	3.10729	0	0	0	0	1.50687	0
AGER	4.42309	0	0	6.44481	0	0	0	0	0	0	4.26896	4.13587	0	4.96943	4.52115	4.62439	4.26588	0	3.85171	0	4.78741	0	0	3.1002	4.0911	0	3.48236	0	4.49705	0	0	0	4.71885	3.3998	1.48611	0	0	3.05545	3.58764	1.42263	2.9743	2.79967	5.31905	0	0	0	0	2.74221	0
ATP7A	4.42309	0	5.97429	3.28669	0	0	0	0	0	0	3.63233	0	0	0	0	1.36807	0	0	3.81331	0	2.18545	2.98797	0	2.28584	4.49826	0	3.10344	3.03772	0	0	0	0.919594	0	0	0	0	0	3.56861	1.00752	0	1.82115	2.19765	0	0	0	2.55944	0	1.80069	0
MAPK1	11.1234	7.47005	9.71314	4.81207	6.42721	6.62273	6.60446	7.50063	4.85179	6.13065	6.86091	4.90916	6.49493	7.1369	4.88714	7.57115	6.94172	6.03645	7.8562	4.24407	6.14117	7.77002	2.33346	5.35343	8.44276	5.44368	6.43837	6.38915	1.92616	4.40512	7.10607	5.69213	5.1636	5.73234	5.49925	5.96816	5.13313	7.20663	5.78169	6.07499	6.0265	5.0341	6.02823	3.21458	5.43478	5.23321	4.73414	5.4079	0
EIF4E	5.55074	1.08154	6.38332	2.54382	0	2.70796	3.90084	2.90164	0	1.47021	4.9777	1.11767	2.69932	5.09992	0	4.71233	3.27566	0	4.51735	2.55518	5.00267	1.49399	0	3.78728	6.35542	3.90101	4.42221	3.79507	0	0	2.93867	0	4.03946	2.5404	3.21143	1.2697	0	4.09067	3.28638	2.84526	2.84933	3.3785	0	0	2.13705	4.598	0	2.7085	1.96273
MCL1	8.13675	3.24461	9.01168	0	1.6068	2.70796	2.31833	5.6682	4.85179	0	5.12013	1.77147	3.447	4.91331	4.05869	5.89784	4.71905	4.05321	6.88266	0	5.67149	5.67669	0	4.30917	5.63854	1.77629	6.03385	4.70445	0	4.91486	3.55303	4.55585	4.94529	3.3998	3.84153	1.2697	3.77789	5.93663	4.34348	5.09146	5.05629	3.76106	3.10729	0	3.2661	5.49974	7.00551	2.72555	0
FGF18	0	0	0	1.73643	0	0	0	0	0	0	3.67017	0	0	0	0	4.42736	0	0.99162	0	0	0	3.7704	0	2.74462	4.12131	0	2.72674	0	0	0	0	0	0	0	0	0	0	0	2.95197	0	0	2.61397	0	0	0	0	0	3.01373	0
MYC	10.1163	8.51208	8.94783	6.52321	3.73088	7.44676	7.48024	10.1393	10.2072	8.02649	6.34269	5.3144	8.50809	7.10054	5.44847	7.66445	7.77307	6.99616	7.18217	5.69733	6.76764	8.2649	3.41846	5.50314	6.61733	6.73654	6.10144	6.62691	3.64582	6.02735	6.14834	7.97836	6.69615	5.62918	5.53051	5.48756	6.03203	6.28746	5.85419	5.92395	5.99147	4.91862	6.10574	8.0929	5.64101	6.5494	9.46828	4.6147	4.58242
EIF2AK3	5.97644	2.51125	5.87142	0	0	2.09516	1.9969	0	0	0	5.0201	0	3.447	3.09499	0	3.90453	0	0.99162	5.39295	0	0.778473	4.07385	0	3.46196	5.14746	0.888144	4.91247	3.24935	0	1.8338	1.26562	3.18127	0	0	4.14993	0	1.09205	4.48046	3.42775	3.59032	3.5626	3.38141	2.53389	3.73071	1.99982	0	1.92056	2.89061	1.23834
CDH2	5.25008	6.25275	5.99891	0	0	3.75554	2.99535	4.59899	2.31489	0	5.2139	0	4.34948	5.53775	0	5.75933	4.36754	3.55492	5.41215	1.27759	4.2242	5.29243	0	4.51552	4.40935	2.29582	4.5416	5.22837	0	0	0	2.13523	3.00909	2.2819	2.57055	0	3.77789	4.5608	4.53189	4.16823	4.63809	3.86447	0	1.24357	3.30805	0	0	4.78848	3.20108
VIM	7.95848	7.47005	7.54195	1.09556	2.54672	6.56497	3.6947	4.59899	3.77543	3.41371	5.36171	3.1377	5.7025	6.05518	0	6.63464	5.24908	4.21233	5.99444	2.02493	4.98954	5.54498	1.47225	4.87053	5.54067	3.55257	4.80301	5.0766	0	1.157	2.00595	4.37257	2.54297	4.91381	3.53314	4.55184	4.79665	5.17448	5.1308	5.70641	5.36272	4.18795	2.27605	3.21458	4.38078	4.85844	2.42348	5.12009	3.47647
CALCA	3.78897	0	0	0	0	2.70796	0.99845	0	0	0	1.39035	0	1.92303	1.41799	0	0	0	0.99162	0	0	0	0	0	0.770772	0.785322	0	0	3.58919	0	0	0	0	0.905825	0	0	0	1.09205	0	2.4835	0	0	0.435661	0	0	3.52912	0	0	0	0
ENO1	2.77537	1.71419	4.38926	2.54382	1.6068	1.04758	0.99845	0	0	0	3.34424	0	2.23257	4.34621	0	4.46244	1.09189	0.99162	3.20849	0	3.65916	2.18865	0	3.23093	0	2.49333	3.18615	0	0	0	1.26562	1.45752	1.4357	3.3998	3.15644	0	0	3.14373	3.26054	1.42263	3.35377	3.01428	0	0	0	0.990126	0	2.89061	0
PDX1	2.77537	3.24461	0	6.44481	0	3.14274	1.58251	0	0	2.94041	2.2158	3.54293	4.00945	2.31265	0	0	4.63825	1.57168	0	0	4.2242	0	2.9445	2.60539	0.785322	3.07247	1.95054	1.39175	0	0	0	0.919594	0.905825	0	2.57055	0	0	0	0	0.89758	2.15496	1.61214	0	0	4.50343	0	0	0	0
TCF7	1.89449	1.08154	1.01558	0	0	1.66038	2.58096	0	0	0	2.67028	0	3.75654	3.40626	0	0	0	1.98324	0.784959	0	0	3.68264	0	2.83655	0	0	3.03563	1.39175	0	0	0	1.45752	0.905825	0	2.97222	0	0	0	3.3115	0	2.4005	2.5521	0	0	3.34836	0	0	2.67314	0
CDH1	9.88119	8.79767	8.20806	7.87692	4.15352	9.09614	6.25707	5.93018	7.23578	4.66044	6.02022	7.60838	8.65093	7.0793	7.67942	7.28398	7.63084	7.82866	6.46681	5.93295	5.4405	6.62971	11.5133	5.43531	6.13633	4.40004	5.37247	6.69291	7.29165	3.24811	7.34988	6.06924	4.68305	5.85156	4.3528	6.88974	6.13157	5.14313	5.6789	6.53923	6.00991	4.58854	4.60756	2.48714	5.14945	3.42527	2.42348	5.50363	4.43942
TERT	12.9323	7.23169	5.47632	9.43393	4.15352	8.97762	5.38396	7.04806	8.28478	7.87671	4.95568	8.27175	10.4483	6.18999	9.02131	5.80723	6.78001	6.23273	6.07143	7.31794	5.76801	5.26439	8.43293	4.70545	4.99272	4.62674	4.94024	5.84656	8.50692	1.8338	4.81865	5.79692	4.20652	5.15746	3.78026	5.07881	3.77789	4.36415	4.53841	4.84004	4.79545	4.05924	4.16399	6.86894	4.42331	4.85844	3.63522	3.64055	5.52231
PGR	7.22479	6.75735	5.78924	6.80286	3.2136	5.94233	5.96802	1.45082	5.40462	4.12739	5.07278	6.37121	5.31099	6.68092	6.41185	5.15931	4.79591	4.28571	5.16892	3.58665	5.83842	5.20651	6.36296	4.54308	5.29422	5.44368	3.90108	6.53563	4.62698	2.99081	0	4.6388	3.6233	0.982762	4.83564	4.02486	1.73086	3.14373	3.78492	2.69274	4.47272	3.7859	3.82969	2.48714	3.6828	0	6.21536	3.16632	5.06169
COX8A	6.17955	1.71419	4.06231	6.11869	1.6068	4.86482	5.31368	2.90164	5.40462	2.33022	2.39517	5.3144	4.1556	3.73064	3.42999	2.00418	1.09189	3.66943	2.20366	1.27759	0	0	1.47225	3.5384	1.82346	3.77277	2.40004	6.64039	1.21527	3.66761	2.53123	0	1.81165	0	1.48611	3.80911	2.53567	3.56861	3.28638	1.42263	2.4005	2.23463	0	1.97101	2.2581	0.990126	0	1.85869	1.96273
DCTN6	2.39057	2.79573	4.38926	0	0	1.04758	2.31833	1.45082	0	0	3.39661	0	4.08445	2.83598	0	3.37225	0	2.97486	4.11941	0	2.18545	5.26439	0	3.33506	3.69136	2.29582	3.87528	1.7562	0	0	1.26562	2.91505	0.905825	0.982762	2.22916	0	2.18411	3.3028	2.95197	2.32021	3.15141	3.2054	0	0	2.2581	0	0	2.6548	0
PCNA	6.08098	5.08369	5.64112	1.09556	0	3.75554	1.58251	2.2995	2.31489	2.94041	4.58568	4.36662	3.66083	5.21842	0	4.92036	4.63825	3.29409	5.27041	0	4.83389	6.87591	0	3.99465	5.20618	3.70349	4.78828	4.35027	0	6.99338	2.00595	3.05483	3.77722	3.26466	3.64609	0	4.26654	4.33321	4.20479	3.74284	4.242	3.96595	2.53389	0	3.56175	3.13863	0	3.71738	0
OGT	6.22679	0	2.62523	0	0	2.94093	4.45252	2.90164	0	0	4.50035	0	5.37003	0	0	5.01264	0	4.60494	3.85171	0	4.41583	3.93057	0	3.87378	5.32555	3.96062	3.94241	3.03772	0	3.24811	3.79685	3.75881	2.71747	0	3.3136	0	0	0	4.03007	5.60802	2.53443	3.34258	0	0	3.84122	0	0	3.43841	0
JAG2	0	0	0	2.19113	0	1.04758	0	2.2995	0	0	2.49692	2.23534	0.961516	1.78931	0	0	1.09189	1.57168	2.02909	0	1.23385	0.942601	0	1.54154	2.48941	0	1.86129	0.878098	0	0	0	0	0	0	0	0	0	0.825699	1.00752	0.89758	1.02818	1.81667	0	0	1.12905	0	0	1.00458	0
SLC5A5	4.78115	0	0	0	0	0	1.58251	0	0	0	2.39517	0	0	4.15464	0	0	0	0	3.27322	0	0	2.18865	0	2.28584	2.90604	0	0.587172	0	0	0	0	0	0	0	0	0	0	3.22591	1.90702	0	0	1.38101	0	0	1.99982	0	0	0	2.87535
CAP1	2.39057	0	0	4.05407	0	0	0.99845	0	1.46053	0	1.39035	0	0	3.40626	4.52115	2.00418	0	0	0	0	0	1.49399	0	1.45891	3.3941	0	0.930645	0	0	0	0	0	0	0	0	0	0	0	2.79207	0.89758	1.02818	2.25234	0	1.24357	0.712351	0	0	2.72555	0
RAP1A	4.78115	5.14258	3.96775	0	0	1.66038	2.99535	0	0	0	4.14297	0	0.961516	1.41799	0	4.19319	0	0.99162	0.784959	0	3.89236	0	0	2.77214	4.17943	2.66443	2.57904	2.03888	0	2.314	0	0	1.4357	4.50593	0.743054	0	0	0	2.11166	2.51983	2.32559	2.47126	2.94072	0	0	0	3.40179	2.8202	0
AMH	5.80668	6.16523	0	5.52646	0	0	3.45407	0	0	1.47021	2.87861	2.88914	0.961516	5.21842	0	2.98602	3.46119	0.99162	1.82262	6.65555	2.69307	3.26086	5.75192	2.19982	0	0	2.40004	4.07776	6.07637	4.28142	2.93867	0	0	0	3.26373	0	0	2.4771	2.70029	0	2.75566	1.01157	0	2.88748	0	0	0	2.17085	3.47647
RUNX1	9.62188	6.25275	4.7162	5.37581	2.54672	6.56497	6.4657	7.31851	6.60682	7.0678	4.35689	3.71282	6.56993	4.76128	6.58826	4.46244	6.80116	5.59656	4.25939	3.83277	5.32903	3.58882	7.22417	3.86247	2.03003	4.44072	4.42678	2.91698	4.8611	4.91486	3.55303	5.84637	5.72656	3.11528	4.14993	3.28213	4.79665	2.6174	3.67505	4.95784	4.05307	3.47539	4.71237	5.62537	5.03353	7.63126	5.69572	3.36555	2.47669
RUNX1T1	4.13502	4.59428	3.04674	1.09556	0	4.67162	3.9938	5.80328	1.46053	4.12739	2.81459	0	4.76354	2.68396	0	2.73613	3.27566	4.48565	3.39254	0	3.18198	2.98797	0	2.02785	0.785322	2.66443	3.57439	2.03888	0	3.84348	0	2.75878	3.84788	0	0	0	2.53567	2.31803	1.90702	2.9817	2.65156	2.59401	3.92096	0	3.65385	5.98471	0	0	0
CBFB	5.3303	2.16307	3.75809	1.09556	2.54672	0	1.9969	0	1.46053	0	2.74544	0	2.69932	0	4.05869	1.36807	0	0.99162	0	0	2.18545	0	0	1.85153	0	0	2.40004	0.878098	1.21527	0	0	3.67838	0	0	0.743054	1.2697	0	0	0	0	2.05635	1.78075	0	0	1.65403	4.95063	0	1.2984	0
MYH11	4.42309	2.16307	0	1.09556	1.6068	0	1.9969	0	2.31489	0	1.39035	0	2.69932	0	1.22179	0	0	0.99162	0	0	2.96392	1.49399	1.47225	0.972606	0	0.888144	1.6484	0.878098	1.21527	0	0	0	0	0	0	4.02486	0	0	0.635672	0	0.648707	0.690507	0	0	1.12905	3.13863	0	0	1.23834
BGN	0	4.42074	0	0	0	2.94093	0	0	0	0	3.4774	0	4.08445	0	0	2.42318	0	2.78383	0	0	3.4193	0	0	2.86075	0	2.66443	0	0	0	0	0	0	0	0	1.48611	0	0	0	1.78456	0	0	2.60407	0	0	0	0	0	2.61665	0
PGC	0	0	0	0	0	2.94093	3.31678	0	0	0	2.33942	0	0	2.68396	0	0	0	3.66943	1.24413	0	0	0	0	1.85153	0	2.29582	0	0	0	0	0	0	0	0	0	0	0	2.1344	0	0	0	1.01157	0	1.97101	3.2661	0	0	1.66857	0
PCAT1	1.19529	0	4.15114	3.63939	1.6068	0	0	4.59899	1.46053	0	3.41338	2.23534	0	0	0	0	6.28368	0	0	0	0	0	0	3.49643	0	0.888144	3.83045	0	3.41171	0	0	0	0	0	0	0	0	0	3.70781	0	2.80366	2.99315	0	0	0	0	0	3.19333	0
MALAT1	5.86514	5.02249	7.83442	5.57364	0	5.88186	4.24134	6.04981	1.46053	1.47021	5.29849	2.59515	5.74725	3.98965	3.42999	7.22143	7.90351	3.29409	5.86176	0	4.43764	6.6605	0	5.00686	4.56064	2.06221	5.43151	5.45251	0	4.91486	0	6.35154	5.85111	0.982762	3.60974	1.2697	3.06578	3.37501	5.83066	6.29314	5.23253	4.43877	0	0	1.12905	1.98025	5.48139	4.82193	0
CPS1	1.19529	0	1.01558	0	1.6068	1.04758	1.58251	0	0	0	2.74544	0	5.00897	0	0	0	5.68813	0	0	0	4.50063	0	0	2.49439	0	0	2.69216	0	0	0	0	5.10797	4.71885	0	3.87091	0	1.09205	0	0.635672	3.10512	2.4005	2.54116	0	0	0	0	0	1.91239	0
HAUS3	0	0	0	0	0	0	0	0	0	4.41062	2.44754	0	0	2.31265	0	2.23122	0	2.5633	0	0	0	0	0	3.07437	2.35597	0.888144	3.2615	0	0	0	0	0	0	0	2.22916	0	4.04108	0	2.70029	2.9817	2.9743	2.85558	0	0	0	0	0	2.97894	0
CEACAM3	8.85635	4.75045	3.75809	2.83199	0	5.28441	1.9969	3.75032	0	0	3.09571	4.83049	2.23257	4.8843	0	3.79125	0	1.98324	3.92479	0	1.55695	0	1.47225	3.21675	0	0.888144	1.76151	7.01484	1.21527	4.00257	2.00595	0	1.4357	0	0.743054	6.29036	3.06578	1.91721	4.22332	0.89758	3.18313	2.19765	0	2.48714	1.12905	0	1.92056	2.48844	0
MMRN1	4.88569	1.08154	3.86667	0	0	0	1.58251	0	0	1.47021	3.11938	1.77147	3.19409	2.68396	2.44357	0	0	2.78383	3.20849	0	2.58603	0	0	2.31232	2.03003	2.29582	1.6484	0	0	0	0	0	0	1.96552	0.743054	0	0	0	1.90702	0	2.24416	2.0478	0.980241	1.24357	1.99982	0	0	2.84919	0
FN1	5.97644	5.5475	7.67228	4.28025	0	1.66038	5.96802	5.01902	0	1.47021	5.11086	3.35301	4.00945	5.96951	0	5.72216	4.26588	2.78383	5.03111	0	4.75532	5.23576	2.9445	4.51327	4.97882	3.55257	4.4448	4.35027	0	1.157	3.55303	0.919594	0	4.56381	4.64255	0	1.09205	3.50751	4.67699	5.03965	3.92104	3.95674	4.80994	0	2.78308	0	0	4.59836	1.23834
BRCA1	14.2136	9.01018	8.65236	8.88341	8.30704	9.06643	6.44942	5.01902	10.8217	8.29763	4.90991	9.19711	8.29726	6.15758	9.53103	4.89618	7.10577	7.20589	5.94797	8.86969	5.91632	6.0254	16.138	4.54953	5.3358	5.80771	4.48401	6.3306	8.30384	10.7163	9.36667	4.98996	5.059	6.02363	3.15644	9.9773	6.13157	5.0438	4.44971	4.98569	4.12419	3.54831	5.98783	6.74795	3.22236	3.28913	4.95295	2.57638	6.76066
BRCA2	11.7474	6.83739	7.57564	7.85511	7.64016	5.28441	4.31523	4.35246	8.24305	6.13065	3.16486	7.37653	5.2805	4.43229	8.22008	3.66662	5.81094	4.48565	4.65538	8.09974	4.96279	2.98797	13.8183	3.14124	3.33599	3.46988	3.18615	4.39049	7.52234	8.69568	7.80875	4.51235	3.35195	5.15746	2.46837	8.64332	2.18411	2.9601	2.35227	1.79516	2.24416	2.44611	3.92096	1.24357	1.8414	0.990126	3.84113	1.2984	4.58242
PARP1	11.2085	6.48921	9.94865	7.35589	2.54672	6.30892	4.85045	4.35246	5.23596	3.41371	5.60718	6.70602	6.22652	6.26258	7.12654	6.11757	4.71905	6.33875	7.75266	5.77926	6.31226	7.50855	11.018	4.68632	5.96838	3.18396	6.19	6.35603	4.96739	11.832	0	5.92489	6.0568	4.72449	5.13219	4.39245	2.82292	7.28281	4.85439	5.72211	4.73801	4.461	4.37132	5.37462	3.73836	4.75989	6.05871	3.77108	2.47669
SRC	8.75181	6.25275	8.38602	1.09556	2.54672	4.67162	5.60601	2.2995	2.92107	2.33022	5.80648	1.11767	5.15137	4.99661	1.22179	5.4568	2.82248	4.28571	5.924	3.83277	5.29934	5.39914	0	4.22086	6.88585	3.90101	4.78828	5.32662	0	1.8338	2.93867	4.86043	4.91525	4.8688	3.3136	0	5.00703	5.77989	4.13682	3.74284	4.32845	3.94148	3.51413	0	3.56175	0	4.48398	4.44456	0
CALM1	6.60224	1.08154	5.03137	1.73643	0	0	0	0	0	0	4.14297	1.11767	0	3.80042	0	0	0	0.99162	3.27322	4.72765	5.18324	0	0	2.38623	3.77532	2.29582	3.1458	0	0	0	4.81865	0	5.6069	5.73234	3.03721	0	0	0	1.00752	0	0	1.81667	4.85631	0	0	0	0	2.36098	0
KRAS	14.6366	9.02465	9.30257	7.0032	9.20363	7.8399	6.90814	10.9153	8.92171	7.0678	6.18541	8.96015	6.44258	6.37824	7.9704	6.50746	7.6432	5.94972	6.19234	6.65555	6.14117	6.11922	6.65982	4.81994	6.12112	5.13468	5.13472	6.03285	8.20904	6.02735	8.29559	5.05028	5.75883	6.75193	3.89949	9.96939	5.35859	5.54394	4.59516	4.4879	4.58382	4.36211	5.50377	7.34564	4.2741	4.12875	7.82716	4.00401	7.8945
NRAS	11.9478	6.58381	7.24035	4.38226	5.76032	5.53689	5.34925	7.44167	7.92525	4.41062	4.56403	6.75564	5.48106	3.65686	5.6738	3.66662	5.35776	4.60494	3.50047	4.24407	2.88069	3.48804	6.65982	3.49643	4.02814	3.38148	4.06256	4.6411	6.9276	2.99081	6.86757	2.37712	0.905825	1.96552	2.35543	6.61446	4.04108	3.4431	3.14925	2.84526	3.37941	3.22798	1.55365	6.16089	2.13705	4.20598	4.73414	2.91697	5.7507
HRAS	9.14521	5.19932	4.93366	2.54382	5.94587	3.75554	4.57786	5.93018	5.05262	3.80043	3.94303	4.25537	4.1556	3.49531	4.88714	3.28633	2.18377	2.78383	3.27322	3.58665	3.96045	2.18865	6.75021	2.92869	2.81535	3.55257	2.34869	1.39175	3.41171	2.314	4.37831	2.13523	0	3.74172	2.22916	4.39245	3.06578	1.91721	1.90702	0.89758	1.50625	2.30264	1.55365	1.97101	2.36638	0	1.92056	2.09451	2.47669
CD274	12.3564	8.298	8.81469	7.48587	7.05758	8.15846	7.30155	5.52379	10.654	8.21105	6.26303	7.10565	7.61411	8.52029	6.62974	5.88687	6.34097	6.09821	5.73317	4.24407	5.71387	4.713	3.41846	5.59796	6.11601	5.03793	5.01167	7.83163	4.8611	4.82461	6.7806	6.18696	5.69347	3.93105	5.17595	4.96059	4.04108	5.9119	6.05386	3.41741	5.09348	3.9073	4.49437	7.97053	4.73275	5.15802	9.64546	3.65002	5.4392
XIST	0	0	5.78924	0	0	3.47999	0	6.04981	0	0	4.14297	0	4.40851	1.41799	0	5.34277	6.90282	4.28571	4.08921	0	3.70155	4.57914	0	4.17123	3.44938	3.63025	4.18004	0	0	0	0	1.45752	4.09756	0	1.48611	0	4.79665	0	4.87264	2.69274	4.57681	3.77515	0	1.24357	2.46433	0	0	3.7385	0
ATG7	5.40696	2.16307	5.29061	2.83199	0	2.09516	0	3.75032	0	1.47021	3.41338	0	4.80758	2.31265	0	4.87152	5.60059	0	4.40732	0	3.92692	3.7704	0	3.08309	3.81508	0	4.02681	3.91582	0	3.47101	0	3.75881	0	0	2.74963	1.2697	3.06578	3.37501	3.08808	0	3.08453	2.77736	0	0	2.78308	3.42527	0	2.51144	0
MIR17	2.77537	4.22544	6.77637	3.07564	0	1.04758	4.31523	0	0	0	3.80686	3.1377	0.961516	3.86663	3.42999	4.89618	5.96107	1.98324	4.55853	3.58665	0.778473	4.20346	0	4.28461	0	3.28652	4.4037	1.39175	3.41171	0	0	0.919594	4.3071	0	1.17771	0	3.91497	0	3.42775	3.10512	4.05307	3.30119	0	0	2.46433	1.56931	1.21174	3.46925	0
YAP1	9.04815	8.08527	9.11713	3.28669	3.73088	6.8503	5.82385	10.038	6.51316	0	6.53501	0	7.71896	6.13552	2.44357	7.08602	6.69247	5.04483	6.715	1.27759	6.24951	6.36716	1.47225	5.19773	7.31361	2.95035	5.26952	6.21413	2.43055	1.157	4.37831	7.46613	6.38099	4.99977	5.07721	0	5.41025	5.26386	5.44278	4.0027	5.4216	4.692	5.85917	1.97101	5.39239	4.4154	5.32235	4.7046	3.71503
PTGS2	7.14457	5.08369	7.51617	8.38222	0	5.61247	5.41785	0	0	2.33022	5.25428	7.5196	6.31702	6.16847	7.67942	5.17893	5.40941	4.35551	6.31452	0	4.48002	4.79545	0	4.51552	5.41465	2.66443	5.16574	3.58919	6.46761	0	0	2.91505	4.91525	1.96552	2.74963	0	0	5.39938	4.16657	2.69274	4.96793	4.02377	0	0	2.71217	0	0	4.11365	0
C6orf47	0	0	1.60965	1.09556	0	0	0	0	0	0	0	0	1.52397	0	1.22179	0	1.7306	0	2.90469	0	1.23385	0	0	1.68233	1.24471	0	0.930645	0	0	0	0	0	1.4357	0	0	0	0	0	0	0	0	0.690507	0	0	0	0	0	0	0
IDO1	6.31757	4.42074	6.09347	2.19113	0	6.39917	4.16346	0	2.92107	0	4.49085	1.11767	5.082	3.2073	0	0.863154	0	0	4.79494	0	4.80312	2.98797	0	3.86815	3.27473	0.888144	3.95044	3.51239	0	0	0	5.16326	5.13822	0	3.49268	0	0	5.65231	3.58764	3.74284	3.69791	3.53711	0	0	3.84122	4.34895	0	2.00915	0
FLT3	12.4798	5.50227	8.39557	4.1712	6.2776	4.60131	4.69315	6.97461	4.10024	4.88392	4.95847	5.3144	1.52397	5.58973	7.33072	1.72631	2.18377	4.81727	5.98873	4.41974	3.92692	4.32179	1.47225	3.431	5.04669	4.22302	4.90214	4.85023	4.62698	5.08192	3.27157	4.46737	3.77722	0.982762	1.17771	5.66215	1.73086	5.7129	3.17836	0	3.27233	3.70652	5.71764	1.97101	3.34836	7.58259	4.48398	0.502288	5.4392
RHAG	0	0	3.86667	0	0	0	0	0	0	0	2.74544	0	2.48548	3.80042	0	3.59929	3.62716	0	3.95964	0	0	3.93057	0	2.40924	1.24471	0	3.81183	1.39175	0	0	0	2.37712	3.00909	0	0	0	0	3.22591	2.79207	0	2.65156	2.96006	0	0	2.36638	0	0	2.61665	0
BRAF	14.9248	9.4469	10.1813	7.85511	8.10534	8.45551	6.70384	9.68049	10.1398	7.60086	5.63046	8.29072	7.90286	6.37824	9.17292	5.70951	7.91391	6.35568	6.32731	7.24704	5.07841	6.4287	8.26626	4.67834	6.73604	4.31458	5.09634	6.8946	8.17627	4.62801	9.94518	4.3225	5.059	4.56381	3.64609	10.0921	4.93997	6.05313	4.52531	4.44679	4.57681	4.24104	5.35156	6.82951	4.62448	0.990126	7.61628	3.80984	7.53838
LMNA	7.5991	4.00216	2.3581	1.73643	0	3.87651	0	0	1.46053	1.47021	3.52248	1.11767	3.55803	0.894654	1.22179	0.863154	4.71905	0	2.02909	1.27759	3.74239	1.49399	1.47225	2.73045	1.24471	0.888144	2.34869	1.7562	0	4.00257	0	3.29671	3.53896	3.83954	0.743054	1.2697	0	1.3087	3.14925	3.50675	0.648707	2.15835	0	1.24357	2.2581	0	0	2.09451	0
CDKN1A	7.99229	5.67582	6.60918	6.08541	0	6.26169	4.74752	3.75032	2.31489	3.80043	5.18661	5.3144	7.54356	5.09992	3.15827	5.99246	5.40941	6.05733	6.21598	2.02493	5.46672	7.87368	4.41675	4.67566	5.22884	4.01757	5.2404	4.93026	0	6.23892	3.55303	5.72799	5.74279	3.26466	4.62835	0	5.8887	5.31993	4.81676	4.21902	4.96329	4.14562	3.25629	1.97101	3.76506	3.6639	3.63522	3.41926	0
CCNB1	3.78897	1.71419	5.47632	0	0	3.14274	4.63666	2.90164	0	1.47021	4.37345	0	3.55803	3.80042	0	4.46244	2.82248	1.57168	5.15707	0	4.25002	6.64005	0	3.79045	4.5807	4.17467	4.74873	3.58919	0	3.84348	1.26562	3.05483	3.24735	0.982762	2.46837	0	1.09205	4.66013	3.77001	3.81286	3.86253	3.60152	0.980241	0	2.78308	1.98025	0	3.12866	0
CTLA4	8.13675	4.89239	6.4919	8.68214	3.2136	5.64889	4.51655	1.45082	5.05262	2.33022	4.37345	8.28126	4.62235	5.36792	7.65667	3.09438	1.09189	5.24111	1.24413	2.02493	3.04141	0.942601	5.27796	3.29139	3.33599	0.888144	3.20562	4.50401	8.28839	1.8338	0	2.58163	0.905825	2.94829	3.09848	0	1.09205	2.74291	3.3115	1.42263	2.59483	2.73831	0	4.30205	3.38715	0.990126	1.21174	1.96239	0
FOXA1	6.63933	3.24461	5.60961	5.42764	3.2136	4.86482	4.94652	4.35246	5.23596	4.88392	4.05274	0	4.93189	5.36792	1.22179	4.6837	5.07056	5.0863	1.82262	3.83277	4.7054	4.62524	2.33346	3.98752	2.90604	3.18396	4.22166	0.878098	5.1624	3.84348	0	5.10797	5.03149	0.982762	1.92077	1.2697	3.77789	1.3087	3.42775	2.84526	4.10108	3.38717	0.980241	1.24357	2.91171	0	1.21174	3.34434	1.23834
CUL4B	0	4.59428	0	0	0	0	0	0	0	0	2.84719	0	0.961516	4.66066	0	3.73049	0	0	0	0	1.23385	4.53142	0	2.71598	0	0	3.53616	0	0	1.157	0	0.919594	1.4357	0.982762	0	0	0	0	0	0	0	2.82123	0	0	0	0	0	3.20211	0
SDC1	2.77537	5.97393	5.67197	1.09556	0	0	3.31678	0	6.20425	1.47021	4.63149	1.11767	0	4.58893	1.22179	1.36807	0	1.57168	2.02909	0	2.33542	5.29243	0	3.60732	4.54023	4.17467	3.72258	1.7562	0	0	0	0	0	2.75896	3.21143	0	4.79665	0.825699	4.18588	3.50675	3.92104	3.23167	0	0	4.17294	0	0	3.45707	0
PPARG	6.71119	3.24461	6.02313	6.54849	0	4.09278	4.74752	2.2995	2.31489	1.47021	4.36245	5.82245	3.84606	4.34621	3.66536	4.59364	1.09189	3.66943	4.77841	1.27759	3.85671	5.34683	0	3.71018	4.06005	4.84876	4.52554	4.07776	4.03706	0	3.79685	2.75878	4.94529	1.96552	4.3528	0	0	4.33321	3.55021	0	2.84933	3.35175	0.980241	0	4.29004	4.0471	3.84113	2.23992	0
LGALS9	5.3303	0	0	0	0	4.7388	2.31833	0	0	0	3.4774	0	4.34948	4.30092	0	3.79125	0	1.57168	0	0	3.11389	0	0	3.19494	3.14129	0	3.27933	0	0	0	0	0	0	0	0	0	0	0	1.00752	0	0	2.73831	0	0	3.22236	0	0	0	0
SCN5A	1.19529	1.08154	0	3.63939	4.51086	0	0	0	0	0	0	3.35301	0	0	3.15827	0	0	0	2.48826	4.04987	0.778473	0	0	0	0	0	0	0	0	0	0	0	0	0	2.66382	0	0	3.14373	2.11166	2.51983	0	1.70208	0	0	0.712351	0	0	1.96239	0
SUZ12	5.07749	2.51125	1.01558	0	0	4.19032	0	1.45082	0	0	2.07148	1.11767	3.19409	2.31265	1.93649	1.36807	1.09189	4.35551	0.784959	0	2.01232	0.942601	0	2.36245	1.82346	0	1.51782	1.39175	0	0	1.26562	0.919594	0.905825	0	1.92077	0	0	0.825699	1.78456	1.79516	0.648707	1.78075	0.980241	1.97101	3.17668	0.990126	1.21174	1.4101	1.23834
EED	5.25008	0	0	0	0	3.62404	0	0	0	0	1.39035	0	3.3263	0.894654	0	0	0	3.55492	2.81405	0	3.3069	0	0	1.79953	1.24471	0	0.930645	1.39175	0	0	1.26562	0.919594	2.8714	0.982762	1.17771	0	0	3.50751	0.635672	0	1.50625	2.33408	0.980241	1.97101	1.8414	0	1.21174	0	0
EZH2	10.4405	6.53723	8.30228	5.74944	4.51086	8.67478	5.74597	8.89249	6.51316	6.45761	5.45255	5.48429	8.36227	6.3313	6.16317	6.93883	7.10577	9.17513	6.28848	4.41974	6.1075	6.72975	0	5.23337	5.91456	4.31458	5.47092	5.91967	5.33787	4.40512	5.06246	6.77403	4.853	3.93105	4.10431	3.28213	6.31356	5.0945	5.56524	6.86098	5.41874	4.46463	2.94072	1.24357	5.40315	4.95063	4.19194	4.65578	1.96273
SALL4	5.40696	4.89239	4.65639	0	0	4.45005	3.90084	0	0	0	3.28848	1.11767	0.961516	5.82222	0	4.39127	0	3.55492	3.88884	0	1.80756	3.13125	0	3.56505	0	0	3.08143	4.6411	0	3.47101	0	2.37712	3.13364	4.1747	2.90303	2.01243	3.27616	0	3.77001	4.95784	4.28141	3.26391	0	0	3.95681	3.28913	0	3.4062	0
PHF1	0	0	0	0	0	1.66038	0	0	0	0	0	0	1.52397	0	0	0	0	0.99162	3.92479	0	1.55695	0	0	1.12916	0	0	0	2.63429	0	0	0	4.37257	1.4357	0	0	0	0	0	0	0	0	2.17831	1.55365	0	1.65403	0	0	1.2984	3.20108
SMAD3	4.78115	4.22544	5.12298	4.95585	0	3.14274	3.57941	5.6682	0	2.33022	5.01751	4.13587	5.45413	4.79315	2.44357	4.46244	6.19364	3.55492	3.44779	4.24407	4.86384	3.13125	0	3.64331	5.51482	3.28652	3.73297	0	3.85233	0	0	4.55585	4.25778	0	3.09848	2.53941	2.18411	2.1344	3.56912	3.74284	3.58317	3.26391	0	0	3.59338	0	0	3.53281	0
SLAMF1	1.19529	1.08154	0	2.19113	0	1.04758	0	0	0	0	3.22888	1.77147	0	0	1.93649	0	0	0.99162	0	0	0	0	0	2.58807	0	0	0	0	0	0	0	1.45752	0	0	0.743054	0	0	1.3087	0	0	0	1.61214	0	0	1.99982	1.56931	0	0	0
TLR7	0	0	0	3.92756	0	1.04758	1.58251	1.45082	5.05262	0	3.28848	0	0	4.20527	4.22669	1.36807	4.04046	1.57168	1.24413	0	0	0	0	2.22968	0	0	1.86129	1.39175	4.20416	0	0	0	0	0	0	0	0	2.31803	2.95197	0	0	2.19765	0	4.30205	2.13705	1.98025	0	2.48844	0
CAV1	6.44537	6.5134	6.11619	4.47808	0	4.86482	2.31833	5.52379	0	0	4.78696	2.88914	2.23257	5.36792	2.8369	5.54686	2.53528	1.98324	4.77841	0	4.59835	0.942601	0	4.08121	5.05978	4.12441	4.37029	3.91582	2.82178	2.68648	2.00595	0.919594	2.54297	2.5404	2.82907	0	1.09205	2.9601	4.13682	3.94246	3.42868	3.50937	4.37132	0	2.13705	0	0	4.04879	0
FLOT1	0	5.19932	2.85109	0	0	2.09516	0	0	0	0	2.93821	0	0	0	0	2.86734	0	0.99162	0	0	1.55695	0	0	1.61546	0	0	1.36337	0.878098	0	0	0	0	0	1.96552	0	0	0	0	2.65071	0	0	2.0478	0	0	0	0	0	1.85869	0
TF	5.48035	1.71419	3.96775	1.09556	0	2.43241	2.58096	1.45082	0	0	2.54363	0	1.92303	2.83598	0	0	0	2.5633	5.48583	0	4.41583	4.0041	0	2.71598	1.24471	0	3.87528	4.22133	0	0	0	2.13523	1.4357	4.3166	2.66382	1.2697	0	4.91637	2.54269	3.50675	2.53443	3.07842	4.76199	0	1.8414	3.54956	0	1.80069	0
TFRC	3.58586	1.08154	4.15114	0	0	2.09516	2.31833	0	1.46053	0	3.63233	0	3.447	4.58893	0	4.59364	3.06531	1.98324	4.51735	0	4.57948	4.20346	0	3.00045	0.785322	0	3.05884	3.97213	0	0	0	0.919594	0.905825	5.23019	2.46837	0	3.06578	2.85645	3.90922	0.89758	1.94612	3.2054	2.27605	0	1.65403	3.6639	0	2.20621	0
SCFV	4.88569	2.51125	3.86667	0	0	1.66038	0	0	0	0	3.11938	0	2.48548	4.58893	0	0	1.09189	1.57168	4.38397	0	4.59835	2.98797	0	2.19982	2.03003	0	3.85763	2.7835	0	0	0	0	3.91491	5.19429	0	0	0	3.56861	0	0	0	2.67029	4.08753	0	0.712351	0	0	2.09451	0
KRT20	6.60224	5.59146	6.52638	3.63939	2.54672	3.32075	1.9969	0	1.46053	2.33022	3.3795	4.00681	3.3263	4.51299	0	1.36807	1.09189	4.35551	4.08921	1.27759	2.88069	3.48804	1.47225	3.61952	2.20468	0	3.67968	5.20777	0	1.8338	2.00595	0.919594	0	0	0.743054	1.2697	0	3.68215	3.79959	1.79516	3.08453	2.26956	0	0	3.88903	3.42527	1.21174	1.2984	1.23834
ALOX5	0	0	5.12298	5.14963	0	0	2.31833	0	0	0	3.86786	5.98798	5.34083	4.66066	0	3.52811	5.24908	0	3.59901	0	1.80756	0	0	2.94996	1.82346	0	3.7014	0	0	0	0	4.79058	4.52912	0	0	0	0	3.22591	2.4835	0	2.80366	2.36401	0	0	1.65403	4.90528	0	1.73763	0
LOX	3.78897	4.00216	4.93366	4.38226	0	0	0	0	0	0	3.36205	0	3.04793	3.40626	0	3.19405	0	3.43044	0.784959	0	1.23385	0	0	3.27839	2.90604	0.888144	1.86129	3.24935	0	0	0	0	3.00909	1.55764	4.3528	0	0	3.88115	2.35227	0.89758	2.9743	2.62371	1.55365	0	0	0	0	3.25269	0
ALOX5AP	1.89449	0	0	2.19113	1.6068	0	0	0	0	0	0	1.77147	0	0	0	0	0	0	0.784959	1.27759	0	0	0	0	0	0	0.587172	5.89576	1.21527	0	0	0	2.54297	1.55764	0	0	0	0.825699	0	0	0	1.01157	0	0	0	0	0	0	0
[truncated: 4,412 more rows]
[truncated: 314 more columns]

## Sheet: Drug
Gene	Antineoplastic Agents	Cisplatin	Estrogens	radiotherapy	Cisplatin	Sulfonamides	Adenosine Triphosphate	Doxorubicin	Doxorubicin	Paclitaxel	gemcitabine	Platinum	Sirolimus	Everolimus	Fluorouracil	Imatinib	Paclitaxel	sorafenib	Carboplatin	Calcium	everolimus	Vincristine	Glucose	Glucose	Azacitidine	Tamoxifen	sunitinib	Estradiol	Carboplatin	docetaxel	Fluorouracil	Dacarbazine	Sirolimus	Metformin	Bortezomib	Calcium	Estrogens	Trastuzumab	Cyclophosphamide	resveratrol	vorinostat	Erlotinib	Curcumin	Adenosine Triphosphate	Progesterone	oxaliplatin	Tretinoin	Radiotherapy	decitabine
[truncated: 4,579 more rows]
[truncated: 255 more columns]

[truncated: 1 more sheets: Cancer]
